# Supplementary material for: Monocyte-derived transcriptomes explain the ineffectiveness of abatacept in rheumatoid arthritis
Source: Arthritis Res Ther. 2024 Jan 2;26:1. doi: 10.1186/s13075-023-03236-y (PMC10759752; doi:10.1186/s13075-023-03236-y)
Supplement: Supplementary file 5 — Additional file 5: Table S1. Breakdown of replication sets. Table S2. Cellular characteristics of responders & non-responders after three months of treatment. Table S3. Results of an association analysis of gene expression between non-responders and responders (before treatment). Table S4. Results of an association analysis of gene expression between non-responders and responders (three months after treatment). Table S5. Results of gene set enrichment analysis between non-responders and responders. Table S6. Correlation between each gene's expression calculated from 44 specimens. Table S7. Association test of estimated expression in monocytes between responders and non-responders. Table S8. Results of an association analysis between mean expression of TLR5,MYD88 and IL17RA and 67 proteins. Table S9. Results of an association analysis of protein levels between responders and non-responders before treatment. Table S10. Results of meta-analysis of replication sets. Table S11. List of 166 genes that shows significant difference between responders and non-responders in the replication set as well as contribute to monocyte enrichment. Table S12. Results of gene set enrichment analysis of the 166 genes, shown in Supplementary Table S11. [file 13075_2023_3236_MOESM5_ESM.xlsx]

## Sheet: Table S1
Table S1. Breakdown of replication sets.
Accession ID	Tissue	Number of responders	Number of non-responders
GSE78068	Whole blood	7	24
GSE68215	Whole blood	17	19
GSE172188	Synovium	3	7

## Sheet: Table S2
Table S2. Cellular characteristics of responders & non-responders after three months of treatment.
Data were described as medians (interquartile range (IQR)).
aThe Mann-Whitney U test was used.
Cellular phenotype (×103/μL)	Responders	Non-responders	Pa
White blood cell	5.79 (5.62-6.37)	7.19 (4.99-9.05)	0.48
Neutrophil	3.47 (3.28-3.95)	4.73 (3.41-6.41)	0.36
Lymphocyte	1.70 (1.10-2.05)	1.10 (0.90-1.40)	0.4
CD3+ cell	1.14 (0.84-1.39)	0.58 (0.48-0.73)	0.03
CD19+ cell	0.25 (0.08-0.34)	0.15 (0.06-0.25)	0.57
CD56+ cell	0.32 (0.22-0.38)	0.21 (0.18-0.34)	0.53
Monocyte	0.24 (0.18-0.27)	0.44 (0.22-0.50)	0.09
Eosinophil	0.07 (0.06-0.17)	0.11 (0.07-0.17)	1
Basophil	0.03 (0.02-0.06)	0.05 (0.03-0.06)	0.62

## Sheet: Table S3
Table S3. Results of an association analysis of gene expression between non-responders and responders (before treatment).
SE: standard error, FDR: False discovery rate
Gene	Gene ID	Average expression across all samples	log2FoldChange (Non-responders/ responders)	SE	P	FDR
MTND1P23	ENSG00000225972	195.23	-3.90142	0.634481	7.79787e-10	1.02612e-05
NAPSB	ENSG00000131401	1476.39	1.96575	0.356109	3.3885e-08	0.000222946
ZNF385A	ENSG00000161642	154.466	1.70315	0.333336	3.23173e-07	0.000850528
TRAV12-3	ENSG00000211794	196.718	-1.90576	0.384019	6.95301e-07	0.00152491
RAB5C	ENSG00000108774	439.106	1.38008	0.287361	1.56621e-06	0.00270848
GSN	ENSG00000148180	403.251	1.30467	0.272228	1.64662e-06	0.00270848
GRN	ENSG00000030582	11007.7	1.89644	0.398192	1.91088e-06	0.00279392
SCYL1	ENSG00000142186	66.7707	1.32976	0.283283	2.67769e-06	0.00352357
CAPG	ENSG00000042493	4255.49	1.5554	0.333804	3.16802e-06	0.00372543
CTSD	ENSG00000117984	1496.01	1.78834	0.384985	3.39731e-06	0.00372543
APP	ENSG00000142192	258.112	0.78194	0.169194	3.80883e-06	0.00385542
STXBP2	ENSG00000076944	1407.19	1.75269	0.384187	5.06484e-06	0.00392049
PLIN3	ENSG00000105355	1101.21	1.65153	0.361307	4.85423e-06	0.00392049
TRAPPC9	ENSG00000167632	171.705	0.711495	0.154758	4.27654e-06	0.00392049
TSPAN4	ENSG00000214063	66.0446	1.96693	0.42921	4.59069e-06	0.00392049
POU2F2	ENSG00000028277	982.17	0.902963	0.20035	6.5771e-06	0.00432741
TMED1	ENSG00000099203	212.587	1.19487	0.263983	6.00203e-06	0.00432741
AKTIP	ENSG00000166971	433.917	-0.677348	0.150166	6.46309e-06	0.00432741
GAA	ENSG00000171298	156.332	1.9067	0.425073	7.27175e-06	0.00455662
CLEC10A	ENSG00000132514	255.529	1.37089	0.306326	7.63161e-06	0.00456474
BLVRB	ENSG00000090013	1285.83	1.52496	0.34185	8.16095e-06	0.00462127
PGA4	ENSG00000229183	157.961	1.828	0.410419	8.42849e-06	0.00462127
GYS1	ENSG00000104812	200.718	0.953063	0.216878	1.1105e-05	0.00584522
FCGRT	ENSG00000104870	1660.47	1.57386	0.364	1.53366e-05	0.0063067
BTBD3	ENSG00000132640	48.7042	1.28041	0.296116	1.53222e-05	0.0063067
ITGB2	ENSG00000160255	9218.95	1.60344	0.367815	1.30447e-05	0.0063067
ATP6V0C	ENSG00000185883	591.303	1.93436	0.443736	1.30501e-05	0.0063067
ELANE	ENSG00000197561	125.515	3.12301	0.720373	1.45581e-05	0.0063067
DEFA1B	ENSG00000240247	15717	3.62928	0.838533	1.50383e-05	0.0063067
THTPA	ENSG00000259431	273.764	1.07545	0.247587	1.40078e-05	0.0063067
METTL7B	ENSG00000170439	86.5479	3.4969	0.810395	1.59557e-05	0.00636246
PEPD	ENSG00000124299	978.147	1.21782	0.284343	1.84435e-05	0.00658161
CENPBD1	ENSG00000177946	177.73	0.825887	0.193101	1.89446e-05	0.00658161
SEMA4A	ENSG00000196189	608.003	1.24422	0.290329	1.82292e-05	0.00658161
ZNF836	ENSG00000196267	123.913	-1.0399	0.242409	1.78791e-05	0.00658161
PGA3	ENSG00000229859	160.977	1.73071	0.404725	1.90061e-05	0.00658161
SPECC1	ENSG00000128487	592.685	1.169	0.274708	2.08647e-05	0.00686398
RXRA	ENSG00000186350	230.229	1.34958	0.316831	2.04774e-05	0.00686398
G6PD	ENSG00000160211	367.707	1.47076	0.346559	2.19682e-05	0.00692815
HK3	ENSG00000160883	712.635	1.73546	0.409213	2.22552e-05	0.00692815
ITGAM	ENSG00000169896	1173.04	1.28785	0.303943	2.26393e-05	0.00692815
IGFLR1	ENSG00000126246	571.441	1.06531	0.25211	2.38354e-05	0.0071284
IMPDH1	ENSG00000106348	157.893	1.40488	0.333291	2.49598e-05	0.00729879
BCKDK	ENSG00000103507	349.473	1.61023	0.383218	2.64731e-05	0.00741192
MAN2B1	ENSG00000104774	447.23	1.24677	0.29639	2.59342e-05	0.00741192
IRF5	ENSG00000128604	404.489	1.36241	0.324727	2.7219e-05	0.00746198
POR	ENSG00000127948	224.489	1.1412	0.272899	2.89243e-05	0.0076579
RGS19	ENSG00000171700	219.462	1.48569	0.355393	2.90976e-05	0.0076579
LGALS9	ENSG00000168961	2091.8	1.24194	0.298426	3.15978e-05	0.00815285
TRAF7	ENSG00000131653	148.283	1.42228	0.342141	3.22446e-05	0.00815974
XAB2	ENSG00000076924	161.431	1.09752	0.26522	3.5011e-05	0.00837654
ALG12	ENSG00000182858	183.044	1.43093	0.345687	3.48266e-05	0.00837654
AC010542.2	ENSG00000260755	91.322	1.56372	0.377595	3.45396e-05	0.00837654
CYB5R3	ENSG00000100243	277.824	1.42487	0.346216	3.86241e-05	0.00846183
TSPO	ENSG00000100300	1112.83	1.61066	0.3933	4.21714e-05	0.00846183
SLC35A2	ENSG00000102100	126.619	0.976952	0.238698	4.26142e-05	0.00846183
RNF40	ENSG00000103549	176.612	0.760975	0.184446	3.69569e-05	0.00846183
PLD3	ENSG00000105223	513.495	1.62024	0.393371	3.80752e-05	0.00846183
SLC46A2	ENSG00000119457	366.882	1.67571	0.408409	4.07799e-05	0.00846183
NRM	ENSG00000137404	410.905	1.10759	0.26954	3.97047e-05	0.00846183
JSRP1	ENSG00000167476	26.7234	1.52441	0.371081	3.99078e-05	0.00846183
BSG	ENSG00000172270	2575.27	1.24858	0.303675	3.92977e-05	0.00846183
RAB1B	ENSG00000174903	823.49	1.17466	0.286702	4.18297e-05	0.00846183
POLR2L	ENSG00000177700	1162.22	0.775217	0.187739	3.63977e-05	0.00846183
AC008738.3	ENSG00000267580	25.3302	1.40568	0.343663	4.3084e-05	0.00846183
WDFY4	ENSG00000128815	312.634	0.898524	0.219979	4.41544e-05	0.00854452
FGR	ENSG00000000938	5092.69	1.09773	0.271185	5.16836e-05	0.00906806
GAS7	ENSG00000007237	1239.46	1.22402	0.301572	4.93261e-05	0.00906806
RASSF4	ENSG00000107551	1048.04	1.39349	0.344157	5.14367e-05	0.00906806
ARPC1B	ENSG00000130429	13933	1.23875	0.305992	5.15871e-05	0.00906806
VSIG4	ENSG00000155659	583.676	1.68293	0.414476	4.89907e-05	0.00906806
HSPA1A	ENSG00000204389	309.624	1.27959	0.315959	5.12483e-05	0.00906806
OPRL1	ENSG00000125510	58.1613	1.55265	0.384172	5.31029e-05	0.00919448
KIAA0513	ENSG00000135709	450.611	1.13439	0.281049	5.43097e-05	0.00919967
RAB31	ENSG00000168461	2693.42	1.42342	0.352742	5.4531e-05	0.00919967
WAS	ENSG00000015285	333.332	1.06309	0.265541	6.24206e-05	0.0101954
CTSH	ENSG00000103811	1810.86	1.21381	0.303286	6.27576e-05	0.0101954
LRPAP1	ENSG00000163956	1386.25	1.47831	0.368941	6.15174e-05	0.0101954
H6PD	ENSG00000049239	528.989	0.643274	0.160998	6.45463e-05	0.0102606
HM13	ENSG00000101294	1135.43	0.951544	0.238347	6.54436e-05	0.0102606
LILRB4	ENSG00000186818	839.16	1.60086	0.401009	6.5498e-05	0.0102606
CD74	ENSG00000019582	112910	0.907652	0.227678	6.70407e-05	0.0103239
HMOX1	ENSG00000100292	1172.12	1.30319	0.327349	6.86164e-05	0.0103239
HCK	ENSG00000101336	3555.76	1.31402	0.33057	7.03767e-05	0.0103239
CYP27A1	ENSG00000135929	173.312	1.66612	0.419538	7.14772e-05	0.0103239
DEF8	ENSG00000140995	328.527	0.84388	0.212512	7.15811e-05	0.0103239
G6PC3	ENSG00000141349	275.125	1.03539	0.26079	7.18096e-05	0.0103239
SP2	ENSG00000167182	192.136	1.02692	0.258393	7.06015e-05	0.0103239
AZU1	ENSG00000172232	71.228	2.95682	0.744982	7.21789e-05	0.0103239
EIF4EBP1	ENSG00000187840	282.7	1.33826	0.337544	7.3487e-05	0.010398
RNH1	ENSG00000023191	881.168	1.60838	0.406541	7.61306e-05	0.0106575
QSOX1	ENSG00000116260	198.778	1.21881	0.308513	7.79574e-05	0.0107983
ALDH2	ENSG00000111275	1570.49	1.77243	0.449613	8.07603e-05	0.0107996
NPLOC4	ENSG00000182446	403.462	1.18595	0.300582	7.96278e-05	0.0107996
DENND6B	ENSG00000205593	129.404	1.33703	0.338722	7.90421e-05	0.0107996
LINC01503	ENSG00000233901	133.804	1.38389	0.35118	8.12493e-05	0.0107996
LCN2	ENSG00000148346	2208.95	3.36578	0.855868	8.40339e-05	0.0109485
TAX1BP3	ENSG00000213977	954.997	1.08638	0.276205	8.38043e-05	0.0109485
CAPN1	ENSG00000014216	579.228	1.13056	0.287762	8.53707e-05	0.0110137
KLRC1	ENSG00000134545	472.271	-2.33111	0.594561	8.82826e-05	0.0112787
TTC7A	ENSG00000068724	148.756	0.981025	0.25093	9.24657e-05	0.0116996
PYCARD	ENSG00000103490	829.097	1.28354	0.329415	9.76272e-05	0.0118951
RPS6KA1	ENSG00000117676	2622.4	1.02521	0.26291	9.6402e-05	0.0118951
GPR108	ENSG00000125734	578.715	0.935407	0.240025	9.73455e-05	0.0118951
MYO5A	ENSG00000197535	630.995	0.568627	0.145744	9.55761e-05	0.0118951
TYROBP	ENSG00000011600	9603.3	1.08355	0.281381	0.000117721	0.0119762
ADRB1	ENSG00000043591	18.1286	-2.23288	0.581332	0.000122554	0.0119762
GSTP1	ENSG00000084207	6125.29	1.12936	0.294892	0.000128276	0.0119762
TESC	ENSG00000088992	86.2727	1.30162	0.336564	0.000110009	0.0119762
SPTLC2	ENSG00000100596	1614.32	1.04337	0.268242	0.000100385	0.0119762
ACOT8	ENSG00000101473	273.004	0.818834	0.212291	0.000114728	0.0119762
STX10	ENSG00000104915	457.159	1.33918	0.349659	0.000128157	0.0119762
TMEM205	ENSG00000105518	740.203	1.03153	0.269229	0.000127398	0.0119762
SYNGR2	ENSG00000108639	1844.4	1.50049	0.391252	0.000125514	0.0119762
RAB34	ENSG00000109113	180.343	1.00194	0.2583	0.0001049	0.0119762
STEAP3	ENSG00000115107	47.757	1.66135	0.432279	0.000121421	0.0119762
DOK1	ENSG00000115325	449.73	1.31257	0.337681	0.000101486	0.0119762
TIMM17B	ENSG00000126768	839.836	0.878537	0.229404	0.000128326	0.0119762
RNASE1	ENSG00000129538	184.828	2.56254	0.658389	9.9367e-05	0.0119762
LGALS3	ENSG00000131981	1330.4	1.17043	0.302636	0.000109976	0.0119762
DBNL	ENSG00000136279	1443	1.16997	0.302108	0.000107648	0.0119762
TTYH2	ENSG00000141540	194.085	1.14674	0.296346	0.000109016	0.0119762
PFKL	ENSG00000141959	256.372	1.54519	0.398006	0.000103461	0.0119762
LAMTOR1	ENSG00000149357	4544.37	1.06103	0.276288	0.000122884	0.0119762
ALDOA	ENSG00000149925	28747.9	1.21576	0.3157	0.000117638	0.0119762
DHRS4	ENSG00000157326	183.807	1.19736	0.310661	0.0001161	0.0119762
SHKBP1	ENSG00000160410	677.145	1.26694	0.329147	0.000118518	0.0119762
ASGR2	ENSG00000161944	1024.18	1.69117	0.440109	0.000121725	0.0119762
YIF1B	ENSG00000167645	312.661	1.20262	0.313072	0.000122368	0.0119762
CLIC3	ENSG00000169583	54.9411	2.89972	0.752938	0.000117537	0.0119762
COMMD5	ENSG00000170619	474.103	0.923308	0.238861	0.000110881	0.0119762
LRRC25	ENSG00000175489	2346.3	1.25997	0.328274	0.000123954	0.0119762
TMEM150B	ENSG00000180061	29.8464	1.38389	0.360235	0.000122221	0.0119762
FES	ENSG00000182511	478.876	1.58669	0.413018	0.000122192	0.0119762
CLEC4G	ENSG00000182566	20.1713	2.0399	0.528272	0.000112713	0.0119762
HYAL3	ENSG00000186792	74.5268	1.50616	0.390368	0.000114171	0.0119762
TARM1	ENSG00000248385	65.5612	2.76008	0.715796	0.000115275	0.0119762
AGTRAP	ENSG00000177674	3955.2	1.2222	0.319441	0.000130214	0.0120668
C20orf27	ENSG00000101220	265.365	1.71588	0.449243	0.000133732	0.0121684
LILRA1	ENSG00000104974	1304.54	1.15363	0.302139	0.000134432	0.0121684
LSP1	ENSG00000130592	1788.52	1.51083	0.395963	0.000135856	0.0121684
CNP	ENSG00000173786	708.701	0.977723	0.255862	0.000132757	0.0121684
NUDT16	ENSG00000198585	336.501	1.12309	0.294353	0.000135934	0.0121684
TNFRSF1A	ENSG00000067182	655.134	1.43992	0.377733	0.000137838	0.0122301
SLC2A5	ENSG00000142583	69.879	1.8645	0.48926	0.000138482	0.0122301
PLEKHO2	ENSG00000241839	677.688	1.15267	0.30264	0.000139696	0.012255
TBC1D2	ENSG00000095383	49.9176	1.35902	0.357514	0.000143944	0.0124433
GLIPR2	ENSG00000122694	6153.19	0.951573	0.250412	0.000144679	0.0124433
TMEM120A	ENSG00000189077	315.03	1.10519	0.290836	0.00014467	0.0124433
LTF	ENSG00000012223	15882.6	3.48576	0.920151	0.000151717	0.0124678
TNFRSF17	ENSG00000048462	122.064	-1.29661	0.342242	0.000151509	0.0124678
PRKACA	ENSG00000072062	191.302	0.769552	0.202713	0.0001469	0.0124678
ITPKC	ENSG00000086544	17.4785	1.32391	0.349604	0.000152544	0.0124678
POLR2E	ENSG00000099817	935.997	1.41687	0.373633	0.000149349	0.0124678
CD300C	ENSG00000167850	1338.03	1.31592	0.346823	0.000148115	0.0124678
C19orf38	ENSG00000214212	1463.23	1.311	0.346102	0.000151925	0.0124678
LILRA2	ENSG00000239998	2055.42	1.29703	0.341626	0.000146679	0.0124678
CAPNS1	ENSG00000126247	1046.3	0.865925	0.228796	0.000153892	0.0124936
SLC39A1	ENSG00000143570	517.598	1.00461	0.265538	0.000154758	0.0124936
CHPF2	ENSG00000033100	31.9849	0.972893	0.257538	0.000158306	0.0125325
CEBPE	ENSG00000092067	17.588	2.33371	0.62034	0.000168573	0.0125325
PYGB	ENSG00000100994	482.838	1.21275	0.322207	0.000167285	0.0125325
COPE	ENSG00000105669	637.495	1.15459	0.305705	0.000158853	0.0125325
UBXN11	ENSG00000158062	1085.25	1.00846	0.266833	0.000157221	0.0125325
TNFSF13	ENSG00000161955	1964.15	1.43652	0.381283	0.000164824	0.0125325
S100A9	ENSG00000163220	30386.6	1.62265	0.431258	0.000168168	0.0125325
TRMT10B	ENSG00000165275	257.999	-0.4564	0.121038	0.000162772	0.0125325
MED16	ENSG00000175221	48.0328	1.81823	0.482083	0.0001622	0.0125325
RHOG	ENSG00000177105	3888.29	1.09298	0.290216	0.000165814	0.0125325
SERTAD1	ENSG00000197019	134.958	1.01064	0.268004	0.000162591	0.0125325
TMEM199	ENSG00000244045	521.756	0.739823	0.196615	0.000168024	0.0125325
BCKDHA	ENSG00000248098	706.991	0.964372	0.255501	0.000160367	0.0125325
CEP95	ENSG00000258890	225.122	-0.667006	0.177292	0.000168436	0.0125325
MPO	ENSG00000005381	822.935	2.4503	0.652146	0.000171766	0.012608
TOLLIP	ENSG00000078902	123.404	1.80366	0.48035	0.000173421	0.012608
ATG16L1	ENSG00000085978	304.163	-0.492638	0.131175	0.00017295	0.012608
USB1	ENSG00000103005	1228.81	0.994739	0.264901	0.000173252	0.012608
GPBAR1	ENSG00000179921	316.426	1.67325	0.446054	0.000175972	0.0127232
C19orf54	ENSG00000188493	79.02	0.760356	0.202814	0.000177522	0.0127651
ICOS	ENSG00000163600	148.149	-1.06488	0.28428	0.000179752	0.0128552
SLC6A12	ENSG00000111181	144.536	0.987357	0.263908	0.000183072	0.0130219
ZYX	ENSG00000159840	674.273	1.1218	0.300011	0.000184609	0.0130606
REXO2	ENSG00000076043	251.928	-0.577365	0.154634	0.000188656	0.0132049
ASGR1	ENSG00000141505	236.08	1.58667	0.424954	0.000188651	0.0132049
FERMT3	ENSG00000149781	507.668	1.29592	0.347845	0.000194878	0.0134968
SND1	ENSG00000197157	1769.52	0.572322	0.153581	0.000194148	0.0134968
PRDX5	ENSG00000126432	1958.76	0.8857	0.238169	0.000200182	0.0137916
ERCC1	ENSG00000012061	532.466	1.02317	0.275636	0.000205608	0.0139464
OAZ1	ENSG00000104904	11787.9	1.04875	0.282458	0.000204879	0.0139464
P2RX1	ENSG00000108405	195.405	1.24208	0.334379	0.000203538	0.0139464
AC018647.2	ENSG00000271122	77.5627	0.735827	0.198569	0.000210858	0.0142291
MYO1E	ENSG00000157483	65.331	1.29241	0.348926	0.000212249	0.0142499
KATNB1	ENSG00000140854	121.196	1.34742	0.363914	0.000213424	0.0142561
ALDH3B1	ENSG00000006534	316.417	1.30443	0.352976	0.000219437	0.0142949
PGLYRP1	ENSG00000008438	301.021	3.36656	0.910246	0.000216865	0.0142949
KDELR1	ENSG00000105438	496.819	1.06883	0.288865	0.000215494	0.0142949
GRINA	ENSG00000178719	104.13	1.32019	0.357135	0.00021849	0.0142949
ACTBP2	ENSG00000213763	26.1841	1.16508	0.315249	0.000219251	0.0142949
AP1S1	ENSG00000106367	67.8963	1.10487	0.299079	0.000220556	0.014297
CHMP1A	ENSG00000131165	420.201	1.13075	0.306609	0.000226096	0.0145843
TEN1	ENSG00000257949	162.435	1.04741	0.284188	0.000228155	0.0146453
KCNQ1	ENSG00000053918	24.7012	0.972377	0.264343	0.000234638	0.0149883
TLN1	ENSG00000137076	2660.42	0.93873	0.255408	0.00023747	0.015096
DDRGK1	ENSG00000198171	59.1875	0.939891	0.255964	0.000240695	0.0152274
ATP6V0A1	ENSG00000033627	764.353	0.839116	0.228642	0.000242543	0.0152709
HPS6	ENSG00000166189	41.653	0.796408	0.217331	0.000247834	0.0154757
H1F0	ENSG00000189060	164.711	1.29271	0.35288	0.00024899	0.0154757
TWF2	ENSG00000247596	1266.12	1.22657	0.334859	0.000249324	0.0154757
CNPY3	ENSG00000137161	1907.47	1.14115	0.311988	0.000254505	0.0157232
CD14	ENSG00000170458	22196.9	1.50638	0.412479	0.000260202	0.0158518
RASGRP4	ENSG00000171777	743.929	1.26877	0.347367	0.000259657	0.0158518
ZNF880	ENSG00000221923	201.321	-0.499117	0.136591	0.00025808	0.0158518
MFSD5	ENSG00000182544	507.696	0.85465	0.234185	0.000262782	0.0159352
ANAPC11	ENSG00000141552	1242	0.745914	0.20453	0.000265359	0.0160177
NFIC	ENSG00000141905	198.004	1.28845	0.353709	0.000269812	0.0161384
CASP9	ENSG00000132906	311.556	0.781646	0.214886	0.000275313	0.016393
LSM10	ENSG00000181817	962.921	0.673778	0.185559	0.000282252	0.0167304
SPI1	ENSG00000066336	80.3687	1.22024	0.336172	0.000283626	0.0167365
CD99L2	ENSG00000102181	339.296	0.749019	0.206515	0.000286793	0.0167803
CFP	ENSG00000126759	674.942	1.22398	0.33748	0.00028692	0.0167803
GRB2	ENSG00000177885	1600.98	0.830954	0.229298	0.000290184	0.0168961
COMT	ENSG00000093010	1382.66	1.24755	0.344695	0.000295421	0.0169757
DNTTIP1	ENSG00000101457	358.673	0.95584	0.263983	0.000293648	0.0169757
TREX1	ENSG00000213689	1438.41	0.900339	0.248695	0.000294319	0.0169757
ALOX5	ENSG00000012779	3029.26	1.23648	0.341785	0.000297209	0.0170042
FAM234A	ENSG00000167930	202.151	0.966329	0.267366	0.000301209	0.0171585
VSIR	ENSG00000107738	8099.58	1.29174	0.357554	0.000302996	0.0171859
ICAM1	ENSG00000090339	389.46	0.905139	0.250888	0.000308869	0.017222
SLC2A9	ENSG00000109667	283.578	1.1396	0.315753	0.000307195	0.017222
EIF4G1	ENSG00000114867	531.921	1.13527	0.314521	0.000306752	0.017222
AURKAIP1	ENSG00000175756	176.161	1.22455	0.339398	0.000308576	0.017222
SH2D3C	ENSG00000095370	565.476	1.05977	0.29407	0.000313599	0.0173682
LRP1	ENSG00000123384	566.764	1.25992	0.349652	0.000314129	0.0173682
UPP1	ENSG00000183696	884.643	1.03206	0.286553	0.000316202	0.0174097
SDF4	ENSG00000078808	60.9438	1.24712	0.346495	0.000319124	0.0174247
ZNF587B	ENSG00000269343	172.147	-1.02513	0.284797	0.000318804	0.0174247
JDP2	ENSG00000140044	136.986	1.39488	0.38799	0.000324214	0.0176295
LOXL3	ENSG00000115318	97.1394	1.26284	0.351386	0.000325773	0.0176413
LILRB2	ENSG00000131042	2078.95	1.35964	0.378727	0.000330643	0.0177931
NUDT16P1	ENSG00000246082	109.108	1.26307	0.351876	0.00033128	0.0177931
MAPKAPK3	ENSG00000114738	1212.76	1.0031	0.279749	0.00033617	0.0179824
SYNGR1	ENSG00000100321	302.305	1.00238	0.279814	0.000340588	0.0179992
TMED9	ENSG00000184840	1021.47	0.915359	0.255484	0.000339868	0.0179992
AC100810.1	ENSG00000253982	36.7065	1.32135	0.36881	0.000339996	0.0179992
ARF1	ENSG00000143761	6280.36	0.87557	0.24458	0.000343739	0.0180931
ARF5	ENSG00000004059	1454.23	1.21831	0.341994	0.000367505	0.0181599
PVR	ENSG00000073008	46.323	1.03986	0.291868	0.000366949	0.0181599
ACTB	ENSG00000075624	403534	0.920361	0.257992	0.000360541	0.0181599
MRPL28	ENSG00000086504	238.879	1.33422	0.373521	0.000354256	0.0181599
MCM5	ENSG00000100297	838.035	0.926181	0.259561	0.000359351	0.0181599
NUCB1	ENSG00000104805	1300	1.15629	0.32355	0.000351908	0.0181599
CD33	ENSG00000105383	2063.37	1.04971	0.295127	0.000375369	0.0181599
LRRC59	ENSG00000108829	391.595	0.824097	0.23092	0.000358671	0.0181599
SNX25	ENSG00000109762	21.4152	-1.28086	0.358406	0.000351873	0.0181599
SNX15	ENSG00000110025	188.367	1.0929	0.307034	0.000371522	0.0181599
GNB4	ENSG00000114450	358.91	0.879884	0.247028	0.000368213	0.0181599
LRRC41	ENSG00000132128	298.306	0.75177	0.211321	0.000374435	0.0181599
WBP2	ENSG00000132471	764.279	1.13365	0.31791	0.000362529	0.0181599
DUSP6	ENSG00000139318	3801.13	1.12511	0.316299	0.000374955	0.0181599
SPEF2	ENSG00000152582	70.6539	-1.00351	0.282038	0.000373587	0.0181599
SYK	ENSG00000165025	3359.29	0.890714	0.2503	0.000372862	0.0181599
TK2	ENSG00000166548	519.524	1.1216	0.314409	0.000360646	0.0181599
ATF7IP2	ENSG00000166669	166.063	-1.2371	0.346673	0.000359016	0.0181599
MLLT3	ENSG00000171843	406.623	-0.852971	0.238966	0.000357772	0.0181599
C6orf47	ENSG00000204439	106.922	1.56943	0.438931	0.000349455	0.0181599
ARPC4	ENSG00000241553	8569.35	0.732507	0.205895	0.000374166	0.0181599
DPP3	ENSG00000254986	443.641	0.878821	0.246463	0.000362851	0.0181599
FCN1	ENSG00000085265	15237.4	1.47341	0.414656	0.000380391	0.018238
DNAJC5	ENSG00000101152	143.84	0.712478	0.200646	0.000383898	0.018238
MFSD13A	ENSG00000138111	166.521	1.28605	0.361795	0.000378516	0.018238
SLC9A7P1	ENSG00000227825	151.066	1.48726	0.418793	0.000383335	0.018238
HP	ENSG00000257017	1783.98	2.51248	0.70756	0.000383914	0.018238
ATP6V0D1	ENSG00000159720	6555.86	1.06327	0.299546	0.000385822	0.0182627
MYD88	ENSG00000172936	4394.26	0.863659	0.243415	0.000388034	0.0183016
CSTB	ENSG00000160213	1677.38	0.772223	0.217772	0.000391091	0.0183799
TIRAP	ENSG00000150455	197.516	0.73393	0.207106	0.00039448	0.0184258
CLN3	ENSG00000188603	401.543	1.00939	0.284893	0.000395552	0.0184258
DHRS4-AS1	ENSG00000215256	258.758	0.60519	0.170834	0.000396269	0.0184258
DOLK	ENSG00000175283	89.7155	0.922077	0.260452	0.000399687	0.0185193
ZDHHC12	ENSG00000160446	299.78	1.35058	0.381667	0.000402194	0.0185701
IDH2	ENSG00000182054	135.266	1.56039	0.441723	0.000411635	0.0188735
MXD3	ENSG00000213347	31.2264	1.44427	0.408819	0.000411204	0.0188735
KCTD10	ENSG00000110906	310.492	0.654672	0.185409	0.000414054	0.0189185
BLOC1S1	ENSG00000135441	1834.97	0.749553	0.212376	0.000416565	0.0189674
CARS2	ENSG00000134905	317.624	1.07032	0.303553	0.000421921	0.0190792
APOBR	ENSG00000184730	89.2603	1.12681	0.319554	0.000421567	0.0190792
CCNY	ENSG00000108100	963.363	1.07453	0.304884	0.000424478	0.0191291
AC010247.1	ENSG00000254887	85.1004	0.682764	0.19398	0.000431938	0.0193989
SRRD	ENSG00000100104	104.518	-0.934927	0.265849	0.000436845	0.0194953
CDC37	ENSG00000105401	288.449	1.23553	0.351339	0.000437049	0.0194953
SNX17	ENSG00000115234	1690.39	0.904476	0.257954	0.000454296	0.0198929
NLRP12	ENSG00000142405	804.058	1.4222	0.405588	0.000454003	0.0198929
HDAC8	ENSG00000147099	317.201	0.42071	0.119945	0.000452315	0.0198929
PADI4	ENSG00000159339	3507.26	1.60816	0.458522	0.000452745	0.0198929
ZNF581	ENSG00000171425	187.573	1.14373	0.326024	0.000451283	0.0198929
COX8A	ENSG00000176340	1882.55	0.838724	0.239291	0.000456544	0.0198929
TBL3	ENSG00000183751	64.7567	1.40742	0.401499	0.000455889	0.0198929
SNX8	ENSG00000106266	90.9484	0.950801	0.271362	0.000458643	0.0199184
HSD17B10	ENSG00000072506	1173.56	0.717648	0.205141	0.000468209	0.0200057
KEAP1	ENSG00000079999	233.974	0.97543	0.278605	0.000463306	0.0200057
OS9	ENSG00000135506	2216.72	0.783279	0.223793	0.000465237	0.0200057
CAMP	ENSG00000164047	3761.75	3.13275	0.89551	0.000468254	0.0200057
PFKFB3	ENSG00000170525	161.635	0.741559	0.211925	0.000466716	0.0200057
UQCRC1	ENSG00000010256	3540.76	0.929952	0.266073	0.000473892	0.0200098
MPST	ENSG00000128309	44.2132	1.83351	0.524642	0.000474432	0.0200098
DUT	ENSG00000128951	73.7295	0.759325	0.217248	0.000473701	0.0200098
MORC4	ENSG00000133131	23.1598	-1.03968	0.297381	0.000472054	0.0200098
EMC1-AS1	ENSG00000230424	19.6494	0.86702	0.248224	0.000477804	0.0200876
COA4	ENSG00000181924	590.012	0.412404	0.118145	0.000481822	0.020192
URB1-AS1	ENSG00000256073	39.4324	0.870649	0.249542	0.000484851	0.0202545
MGAT1	ENSG00000131446	500.239	0.875991	0.25114	0.000486539	0.0202606
SIRT2	ENSG00000068903	836.734	0.939533	0.269469	0.000489199	0.0203072
CYBC1	ENSG00000178927	825.383	1.13043	0.32448	0.00049432	0.0204552
TST	ENSG00000128311	92.521	1.17164	0.3365	0.000497984	0.020478
TADA3	ENSG00000171148	600.782	0.934108	0.268224	0.000496625	0.020478
PLXND1	ENSG00000004399	45.0497	0.975118	0.28059	0.000510395	0.0205391
PDE4A	ENSG00000065989	95.8577	0.837414	0.240819	0.000506375	0.0205391
BPI	ENSG00000101425	1073.57	2.32029	0.66759	0.000509677	0.0205391
GNAI2	ENSG00000114353	1927.15	0.868572	0.249828	0.000507655	0.0205391
PRAM1	ENSG00000133246	145.039	1.20078	0.345423	0.000508454	0.0205391
CD1A	ENSG00000158477	94.8919	0.831973	0.239159	0.000503768	0.0205391
AC009779.2	ENSG00000258056	24.8936	1.12625	0.32366	0.000501904	0.0205391
FLII	ENSG00000177731	763.832	0.775357	0.223192	0.000512869	0.0205757
CTDSP1	ENSG00000144579	651.786	0.854928	0.246162	0.00051461	0.0205828
HS1BP3	ENSG00000118960	217.476	1.05263	0.303645	0.000526971	0.0208065
UBR4	ENSG00000127481	1242.11	1.01337	0.292227	0.000524836	0.0208065
UQCR11	ENSG00000127540	2474.62	0.637782	0.183927	0.000525168	0.0208065
SERF2	ENSG00000140264	19358	0.631283	0.182132	0.00052813	0.0208065
SPINT2	ENSG00000167642	324.176	0.841155	0.242713	0.000528972	0.0208065
AGPAT2	ENSG00000169692	18.886	1.95211	0.563466	0.000531269	0.0208065
GPR137	ENSG00000173264	32.8604	1.13866	0.328621	0.000530313	0.0208065
DNASE1L1	ENSG00000013563	551.646	1.14073	0.32957	0.000537661	0.0209271
AKR7A2	ENSG00000053371	38.6304	0.809983	0.2352	0.000573585	0.0209271
METTL22	ENSG00000067365	187.594	0.858425	0.24823	0.000543817	0.0209271
TIMM13	ENSG00000099800	415.305	1.03171	0.299112	0.000562151	0.0209271
PES1	ENSG00000100029	413.286	0.841775	0.243448	0.000544756	0.0209271
KIAA0930	ENSG00000100364	352.572	0.890281	0.258269	0.00056661	0.0209271
DUSP3	ENSG00000108861	1033.74	1.09418	0.317274	0.0005633	0.0209271
ELK3	ENSG00000111145	571.507	0.655896	0.190284	0.000566982	0.0209271
CD274	ENSG00000120217	86.0674	-1.31902	0.38304	0.000574109	0.0209271
ZNF331	ENSG00000130844	358.432	-0.499689	0.145069	0.000572137	0.0209271
STX6	ENSG00000135823	198.399	0.516065	0.149645	0.000563519	0.0209271
UCK2	ENSG00000143179	192.37	0.569149	0.165188	0.000570089	0.0209271
ADPRH	ENSG00000144843	241.714	0.957517	0.276612	0.000536982	0.0209271
C8orf37	ENSG00000156172	16.1112	-0.954546	0.275884	0.00054027	0.0209271
CYB5R1	ENSG00000159348	647.847	0.60537	0.175574	0.000564863	0.0209271
SQSTM1	ENSG00000161011	1652.76	1.49227	0.433171	0.000571068	0.0209271
NAGS	ENSG00000161653	26.5013	1.21323	0.35211	0.00056977	0.0209271
FAAH2	ENSG00000165591	93.4048	-1.02649	0.297742	0.00056565	0.0209271
DUSP18	ENSG00000167065	434.075	0.549851	0.159514	0.000566779	0.0209271
URM1	ENSG00000167118	692.369	0.822108	0.237959	0.000550633	0.0209271
MRPS11	ENSG00000181991	513.171	0.549742	0.158979	0.00054429	0.0209271
OR7E38P	ENSG00000183444	48.7804	0.707532	0.20495	0.000556008	0.0209271
P4HB	ENSG00000185624	818.039	1.28136	0.370852	0.000549938	0.0209271
HLA-DMA	ENSG00000204257	5042.8	0.691887	0.200607	0.000562722	0.0209271
GPSM3	ENSG00000213654	3393.42	0.968533	0.280239	0.000548056	0.0209271
MTX1	ENSG00000173171	653.284	0.846249	0.245895	0.000578493	0.0210287
BID	ENSG00000015475	989.7	1.10258	0.320601	0.000583668	0.0210424
C15orf39	ENSG00000167173	223.741	0.839674	0.244145	0.000583356	0.0210424
GPX4	ENSG00000167468	2323.5	0.857029	0.249099	0.000580604	0.0210424
CSK	ENSG00000103653	286.576	0.920031	0.267923	0.00059488	0.0210998
NAGK	ENSG00000124357	3039.59	0.892929	0.260013	0.000594376	0.0210998
SCN9A	ENSG00000169432	22.8258	1.52607	0.444215	0.000591594	0.0210998
CANT1	ENSG00000171302	133.364	0.821879	0.239329	0.000594533	0.0210998
TRGC1	ENSG00000211689	1213.5	-1.70682	0.496631	0.000588632	0.0210998
GPX1	ENSG00000233276	2505.42	1.12603	0.327782	0.000591906	0.0210998
NFYC	ENSG00000066136	879.723	0.756775	0.220682	0.000605251	0.0213071
TP53I3	ENSG00000115129	81.4966	1.29647	0.378056	0.000605128	0.0213071
TMEM250	ENSG00000238227	34.7146	0.837649	0.244276	0.000605581	0.0213071
NAGA	ENSG00000198951	2589.55	1.08616	0.317293	0.000618885	0.0217171
CTSG	ENSG00000100448	101.582	2.55437	0.746429	0.000621347	0.0217455
FHL3	ENSG00000183386	183.989	0.880205	0.257342	0.00062537	0.0217968
PRTN3	ENSG00000196415	19.3461	3.33768	0.975919	0.000626127	0.0217968
TRIOBP	ENSG00000100106	91.7835	0.90357	0.264435	0.000633181	0.0219652
CLINT1	ENSG00000113282	717.073	0.362619	0.106182	0.000637641	0.0219652
SF3B4	ENSG00000143368	696.567	0.84248	0.246643	0.000635977	0.0219652
NKIRAS2	ENSG00000168256	864.802	0.847258	0.248084	0.000637355	0.0219652
CORO1A	ENSG00000102879	2385.38	1.17121	0.343214	0.000643759	0.0220605
GPER1	ENSG00000164850	18.874	2.66717	0.781471	0.000642497	0.0220605
FAH	ENSG00000103876	297.362	0.83674	0.245445	0.000651854	0.0221892
PPP2R1A	ENSG00000105568	3274.6	0.976717	0.286486	0.000651294	0.0221892
RAB11B	ENSG00000185236	151.775	0.92577	0.271641	0.00065426	0.0221892
PATL2	ENSG00000229474	369.27	-1.2116	0.355466	0.000653271	0.0221892
CD151	ENSG00000177697	471.26	1.12742	0.330992	0.00065875	0.022284
PLOD1	ENSG00000083444	866.754	1.06329	0.312273	0.000661656	0.022325
ADRM1	ENSG00000130706	603.069	1.16551	0.342589	0.000668825	0.0223946
GPN2	ENSG00000142751	92.5138	1.11489	0.327593	0.000665818	0.0223946
RAB13	ENSG00000143545	200.058	1.30052	0.382259	0.000668466	0.0223946
THEMIS2	ENSG00000130775	3700.29	0.982779	0.289044	0.000673619	0.0224979
GNA15	ENSG00000060558	50.0079	1.23093	0.362272	0.000679278	0.0226294
ZNF586	ENSG00000083828	206.086	-0.84842	0.249868	0.000685111	0.0227109
GPS1	ENSG00000169727	279.453	1.12882	0.332451	0.000685177	0.0227109
TRAV10	ENSG00000211784	34.5595	-1.54213	0.454408	0.000689534	0.0227979
CYP2S1	ENSG00000167600	54.9375	1.042	0.307139	0.000692369	0.0228343
DDA1	ENSG00000130311	171.691	0.9286	0.273813	0.000695453	0.0228787
GET3	ENSG00000198356	1726.44	0.739105	0.218178	0.000705002	0.023135
MINK1	ENSG00000141503	89.5519	0.677235	0.200025	0.000709823	0.0232352
TNFAIP1	ENSG00000109079	146.997	0.962676	0.284605	0.000718295	0.0233961
MRPL53	ENSG00000204822	390.333	0.693689	0.205077	0.000718099	0.0233961
CEACAM8	ENSG00000124469	1500.73	2.97842	0.880827	0.000721207	0.023433
TOM1	ENSG00000100284	635.545	1.19676	0.354113	0.00072592	0.0235277
PLA2G15	ENSG00000103066	438.809	1.01568	0.300594	0.000727699	0.0235277
PKM	ENSG00000067225	36047.8	0.941873	0.279156	0.000740827	0.0236686
TMEM176B	ENSG00000106565	6836.03	2.10194	0.623269	0.000745026	0.0236686
ASL	ENSG00000126522	241.113	1.15549	0.34221	0.000734025	0.0236686
ATP8B3	ENSG00000130270	37.1912	0.766707	0.227421	0.000748126	0.0236686
ARRB2	ENSG00000141480	2115.89	0.83828	0.248654	0.000748244	0.0236686
PPP4C	ENSG00000149923	655.953	1.14628	0.339872	0.00074444	0.0236686
PLB1	ENSG00000163803	280.804	1.10247	0.326764	0.000741128	0.0236686
VKORC1	ENSG00000167397	392.049	0.847553	0.251264	0.000743134	0.0236686
CHID1	ENSG00000177830	321.583	0.772607	0.229105	0.000745492	0.0236686
YIF1A	ENSG00000174851	260.547	1.04663	0.310682	0.000754934	0.023766
TMEM11	ENSG00000178307	754.011	0.732089	0.217285	0.000753694	0.023766
PCK2	ENSG00000100889	401.19	0.778018	0.231415	0.000773803	0.0243018
PILRA	ENSG00000085514	4746.49	1.11913	0.333229	0.000783796	0.0243389
PADI2	ENSG00000117115	989.607	1.43179	0.426058	0.000777863	0.0243389
LAPTM5	ENSG00000162511	18680.1	0.865484	0.25765	0.000781825	0.0243389
DCTN2	ENSG00000175203	1023.83	0.567977	0.169126	0.000784232	0.0243389
RRP7A	ENSG00000189306	228.995	1.0346	0.307944	0.000780322	0.0243389
SIL1	ENSG00000120725	201.768	0.983441	0.29311	0.000793107	0.0245565
RAB35	ENSG00000111737	113.975	0.950533	0.283376	0.000795593	0.0245756
TC2N	ENSG00000165929	1369.45	-1.15008	0.343041	0.000800556	0.024671
ZNF574	ENSG00000105732	47.0175	1.42266	0.424791	0.000810817	0.0247553
NUDT22	ENSG00000149761	118.281	0.990919	0.295864	0.000810355	0.0247553
CLEC3B	ENSG00000163815	22.7585	1.70869	0.510192	0.00081069	0.0247553
SGMS2	ENSG00000164023	136.799	1.1027	0.329143	0.000807502	0.0247553
EXOSC8	ENSG00000120699	690.228	-0.580268	0.173469	0.000822548	0.0248255
CD63	ENSG00000135404	7142.55	0.911913	0.272579	0.000821325	0.0248255
EXOSC4	ENSG00000178896	64.4976	1.14346	0.341615	0.000816293	0.0248255
DPM3	ENSG00000179085	155.796	0.772197	0.230716	0.000817025	0.0248255
TPI1P1	ENSG00000226415	107.178	0.6283	0.187814	0.000821818	0.0248255
UNC119	ENSG00000109103	256.537	1.14345	0.342117	0.000830894	0.0248562
PARVG	ENSG00000138964	2589.61	0.994891	0.297563	0.000827402	0.0248562
DOK2	ENSG00000147443	544.217	1.21242	0.362597	0.000826656	0.0248562
ATP5MC1	ENSG00000159199	959.337	0.442367	0.132357	0.000831122	0.0248562
ZNF467	ENSG00000181444	58.1522	1.26624	0.379441	0.000846534	0.0252597
AC020909.2	ENSG00000268518	50.2177	1.44936	0.434415	0.000848858	0.0252718
BMF	ENSG00000104081	71.8149	0.916616	0.275136	0.000863803	0.0253522
NDUFS7	ENSG00000115286	643.99	0.971111	0.291407	0.000860713	0.0253522
SMARCA4	ENSG00000127616	192.115	0.538406	0.161488	0.000855979	0.0253522
VMA21	ENSG00000160131	575.734	0.591394	0.177603	0.000868898	0.0253522
MTMR14	ENSG00000163719	594.784	1.11331	0.334161	0.000863282	0.0253522
WBP1L	ENSG00000166272	1347.94	0.557427	0.167326	0.000864154	0.0253522
NAALADL1	ENSG00000168060	169.128	0.608872	0.182651	0.000857497	0.0253522
CTBP2	ENSG00000175029	296.207	0.53627	0.161031	0.000867775	0.0253522
FARSA	ENSG00000179115	434.179	0.862048	0.258866	0.000868187	0.0253522
HCFC1R1	ENSG00000103145	125.552	1.06822	0.321038	0.000876567	0.0255194
JMJD6	ENSG00000070495	341.424	0.600591	0.180627	0.000884085	0.0255301
RABAC1	ENSG00000105404	528.076	0.970648	0.292259	0.000896339	0.0255301
SFXN3	ENSG00000107819	621.387	0.765024	0.230063	0.000883313	0.0255301
SUMF1	ENSG00000144455	223.562	0.862056	0.259377	0.000888775	0.0255301
TKFC	ENSG00000149476	91.1118	1.0287	0.309248	0.000879566	0.0255301
DUSP7	ENSG00000164086	137.917	0.716503	0.215716	0.00089533	0.0255301
C9orf64	ENSG00000165118	137.19	0.562375	0.169155	0.00088541	0.0255301
SLC48A1	ENSG00000211584	385.439	0.650547	0.195754	0.00088962	0.0255301
RPL13P5	ENSG00000240370	34.2408	0.914522	0.275338	0.00089552	0.0255301
WDR1	ENSG00000071127	4379.84	0.856926	0.258172	0.000902745	0.0256571
CYBA	ENSG00000051523	581.6	1.87392	0.564947	0.000909939	0.0257018
TUBE1	ENSG00000074935	104.705	-0.983786	0.296704	0.000914083	0.0257018
CST3	ENSG00000101439	1552.51	1.38715	0.418252	0.000911415	0.0257018
PSTPIP1	ENSG00000140368	292.599	0.895028	0.269871	0.000911529	0.0257018
CD24P4	ENSG00000185275	32.9344	2.41009	0.726811	0.000913242	0.0257018
NADK	ENSG00000008130	1799.39	1.12996	0.340992	0.00092056	0.0257782
AC124248.1	ENSG00000259704	38.3319	1.16936	0.352887	0.00092072	0.0257782
NFE2	ENSG00000123405	2122.96	1.33434	0.402795	0.000923984	0.0258147
CLEC2D	ENSG00000069493	1994.45	-0.95511	0.288582	0.000934055	0.026032
SCAMP2	ENSG00000140497	3330.18	0.813138	0.245723	0.000935721	0.026032
ETHE1	ENSG00000105755	706.021	0.899449	0.272001	0.000943736	0.0261445
NDUFV3	ENSG00000160194	891.557	0.715045	0.21623	0.000943432	0.0261445
TRAV12-1	ENSG00000211785	85.7527	-1.11851	0.338411	0.000949207	0.0262408
YBX3	ENSG00000060138	237.923	0.721946	0.21855	0.000955362	0.0263556
MAVS	ENSG00000088888	230.216	0.897532	0.271909	0.000963898	0.0264249
DYSF	ENSG00000135636	359.866	1.40545	0.42576	0.00096329	0.0264249
NFAM1	ENSG00000235568	368.503	1.1388	0.344902	0.00096065	0.0264249
COX5B	ENSG00000135940	2284.12	0.58747	0.178045	0.000968363	0.0264921
PSMB4	ENSG00000159377	5176.7	0.642959	0.195099	0.000982276	0.026817
ITGA5	ENSG00000161638	837.273	0.790517	0.239998	0.000988264	0.0269246
CFL1	ENSG00000172757	8739.81	0.760817	0.231048	0.000991629	0.0269604
MOSPD3	ENSG00000106330	58.5988	1.02281	0.310916	0.00100302	0.027214
ZNHIT1	ENSG00000106400	637.605	0.733889	0.223135	0.00100548	0.0272246
EIF4H	ENSG00000106682	861.225	0.79035	0.240537	0.00101703	0.0274244
BRI3	ENSG00000164713	319.336	0.992212	0.301963	0.00101666	0.0274244
LGALS1	ENSG00000100097	7744.01	0.853308	0.259794	0.00102145	0.0274312
TKT	ENSG00000163931	17587.9	1.16649	0.35514	0.00102129	0.0274312
AP2S1	ENSG00000042753	719.971	0.952972	0.290241	0.00102568	0.0274327
OFD1	ENSG00000046651	333.732	-0.783735	0.238679	0.00102478	0.0274327
TMEM173	ENSG00000184584	1488.62	0.700915	0.213573	0.00103124	0.0274853
NEU1	ENSG00000204386	724.713	0.827263	0.252083	0.00103182	0.0274853
TMEM38A	ENSG00000072954	70.7208	1.01695	0.310268	0.00104677	0.0275582
INTS11	ENSG00000127054	671.832	0.948521	0.289309	0.00104333	0.0275582
IMPA2	ENSG00000141401	73.0476	0.936737	0.285643	0.00104027	0.0275582
CD2BP2	ENSG00000169217	578.92	0.823079	0.251039	0.00104288	0.0275582
ZBED1	ENSG00000214717	214.419	0.872842	0.266309	0.00104713	0.0275582
MCRIP1	ENSG00000225663	105.869	1.31254	0.400413	0.00104556	0.0275582
LINC01619	ENSG00000257242	25.7588	-1.2885	0.393217	0.00104982	0.0275739
ARHGEF7	ENSG00000102606	212.235	0.465328	0.14206	0.00105449	0.0276414
CUEDC2	ENSG00000107874	499.225	0.797788	0.243608	0.00105707	0.0276423
MYO7B	ENSG00000169994	34.031	1.71174	0.522819	0.00106014	0.0276423
ARHGAP1	ENSG00000175220	3810.53	0.645054	0.19703	0.00106082	0.0276423
ZNF224	ENSG00000267680	306.007	-0.502107	0.153396	0.00106311	0.0276472
HPS1	ENSG00000107521	642.634	0.666264	0.203616	0.0010673	0.0277014
ARHGEF10L	ENSG00000074964	49.5742	1.42873	0.437094	0.00108042	0.0277874
FKBP8	ENSG00000105701	120.902	1.48613	0.454545	0.00107743	0.0277874
LMAN2	ENSG00000169223	1331.74	0.810664	0.248012	0.00108063	0.0277874
MRPL52	ENSG00000172590	358.508	0.59431	0.181829	0.00108117	0.0277874
SBDSP1	ENSG00000225648	191.053	-0.69313	0.211997	0.00107728	0.0277874
APH1A	ENSG00000117362	1045.51	0.704216	0.215616	0.00109053	0.0279732
PGLS	ENSG00000130313	133.352	1.5728	0.48174	0.00109527	0.0279859
CARHSP1	ENSG00000153048	540.27	0.723226	0.221492	0.0010937	0.0279859
ACO2	ENSG00000100412	2270.93	0.704718	0.21592	0.00109934	0.0280352
GVINP1	ENSG00000254838	1018.37	-0.743657	0.228057	0.00111085	0.0282739
GBGT1	ENSG00000148288	64.6398	1.0873	0.333528	0.00111416	0.0282814
NDUFA11	ENSG00000174886	1596.54	0.678354	0.208105	0.00111544	0.0282814
CCDC22	ENSG00000101997	93.2314	1.12254	0.344484	0.00111961	0.0283326
ABI3	ENSG00000108798	603.168	1.20887	0.371099	0.00112383	0.0283798
HEMGN	ENSG00000136929	94.2685	-1.19031	0.365457	0.00112579	0.0283798
TFRC	ENSG00000072274	478.291	-0.906335	0.278576	0.0011401	0.028522
MARK2	ENSG00000072518	98.4462	0.768936	0.236281	0.00113662	0.028522
FLOT2	ENSG00000132589	2301.27	0.82252	0.252813	0.00114004	0.028522
FIBP	ENSG00000172500	1449.31	0.677999	0.208347	0.00113719	0.028522
COMMD9	ENSG00000110442	2189.23	0.733301	0.225595	0.00115192	0.0287631
SASH3	ENSG00000122122	1271.31	0.833292	0.256479	0.00115826	0.0288122
H2AFJ	ENSG00000246705	221.411	1.0415	0.320564	0.00115827	0.0288122
NANS	ENSG00000095380	817.973	0.788149	0.242787	0.00116935	0.0289694
MON1B	ENSG00000103111	489.196	0.755132	0.232686	0.00117334	0.0289694
PPP1R9B	ENSG00000108819	84.8237	0.853627	0.263188	0.00118106	0.0289694
PSMF1	ENSG00000125818	2251.56	0.754912	0.232768	0.00118196	0.0289694
TNIP1	ENSG00000145901	562.7	0.925781	0.285308	0.00117515	0.0289694
SLC43A1	ENSG00000149150	86.2769	0.683076	0.210575	0.00117921	0.0289694
IFIT5	ENSG00000152778	204.717	-0.930919	0.287136	0.0011866	0.0289694
OLR1	ENSG00000173391	63.972	2.41509	0.744695	0.00118254	0.0289694
TRAPPC5	ENSG00000181029	100.937	1.76742	0.54502	0.00118338	0.0289694
TUBB4B	ENSG00000188229	647.152	0.74551	0.229928	0.00118544	0.0289694
PCIF1	ENSG00000100982	755.116	0.749125	0.231267	0.00119858	0.0291906
RBM14-RBM4	ENSG00000248643	22.6133	1.0557	0.325948	0.0012001	0.0291906
LIMD2	ENSG00000136490	658.285	1.40654	0.434623	0.00121121	0.0293719
LILRA5	ENSG00000187116	3587.92	1.23765	0.382459	0.00121202	0.0293719
ATP6AP1	ENSG00000071553	1188.44	1.32657	0.410191	0.00122056	0.0294344
PAQR7	ENSG00000182749	459.904	0.810775	0.250701	0.00122055	0.0294344
AL591846.1	ENSG00000224114	240.271	2.10143	0.649821	0.00122131	0.0294344
C1RL	ENSG00000139178	195.754	0.744713	0.230423	0.00122955	0.0295249
NPEPL1	ENSG00000215440	44.4266	1.17057	0.362158	0.00122837	0.0295249
ARHGAP31	ENSG00000031081	120.644	0.663461	0.205394	0.0012371	0.0295798
TRAPPC2L	ENSG00000167515	623.956	0.439145	0.135922	0.00123421	0.0295798
RILP	ENSG00000167705	22.1986	1.57945	0.489019	0.00123858	0.0295798
EXOC3	ENSG00000180104	315.332	0.770474	0.238606	0.00124196	0.0296069
GGT1	ENSG00000100031	84.7395	1.31244	0.406595	0.0012471	0.0296756
NUDT1	ENSG00000106268	198.081	0.81128	0.251382	0.00124972	0.0296844
MVP	ENSG00000013364	463.851	1.19863	0.371622	0.00125792	0.0296968
H2AFY	ENSG00000113648	1654.43	0.876693	0.271834	0.00125928	0.0296968
MROH1	ENSG00000179832	68.6394	0.805786	0.249806	0.00125692	0.0296968
PSMB10	ENSG00000205220	4677.35	0.802955	0.248875	0.00125387	0.0296968
SPINT1	ENSG00000166145	96.2379	0.965393	0.299578	0.00127072	0.029913
CDK5	ENSG00000164885	260.1	1.0586	0.328655	0.00127748	0.0299651
IFI30	ENSG00000216490	64718.9	0.999774	0.310353	0.00127561	0.0299651
SERINC2	ENSG00000168528	23.1913	1.77805	0.552216	0.00128263	0.0300305
PTRHD1	ENSG00000184924	691.862	0.609389	0.18929	0.00128484	0.0300305
E2F4	ENSG00000205250	348.504	0.96022	0.298737	0.00130779	0.0305128
SEC13	ENSG00000157020	1558.73	0.630843	0.196324	0.00131229	0.0305637
MAP2K3	ENSG00000034152	210.299	0.753693	0.234718	0.00132249	0.0306384
PLOD3	ENSG00000106397	91.3701	0.82981	0.258393	0.00132079	0.0306384
BBOF1	ENSG00000119636	28.465	-1.09943	0.342357	0.00132116	0.0306384
TMEM176A	ENSG00000002933	481.143	2.20758	0.687669	0.00132627	0.0306721
IL27RA	ENSG00000104998	476.257	0.952987	0.296923	0.00132945	0.0306916
SLC2A6	ENSG00000160326	105.783	1.03496	0.32272	0.00134127	0.0309102
ZMAT5	ENSG00000100319	236.88	0.919387	0.287035	0.00135981	0.0310421
PID1	ENSG00000153823	205.985	1.31899	0.411829	0.00136114	0.0310421
SMCO4	ENSG00000166002	214.468	1.02757	0.320714	0.0013553	0.0310421
GNB2	ENSG00000172354	82.0421	0.841735	0.262626	0.00135027	0.0310421
NUP62	ENSG00000213024	1119.76	0.769175	0.24012	0.00135865	0.0310421
AC090559.1	ENSG00000255197	443.678	0.783322	0.244535	0.00135855	0.0310421
RAC2	ENSG00000128340	14715.8	0.74491	0.23272	0.00137009	0.0311921
APLP2	ENSG00000084234	4983.51	0.986836	0.308397	0.00137482	0.0312089
LAT2	ENSG00000086730	2564.21	0.90644	0.283331	0.00137794	0.0312089
AMIGO2	ENSG00000139211	92.03	-0.675735	0.211203	0.00137688	0.0312089
TMEM53	ENSG00000126106	82.9843	0.803902	0.251324	0.00138064	0.0312162
AMPD3	ENSG00000133805	340.123	0.73239	0.229049	0.00138615	0.0312335
PYM1	ENSG00000170473	424.915	0.472046	0.147625	0.00138571	0.0312335
SLC1A5	ENSG00000105281	110.92	0.91363	0.28587	0.00139365	0.0313487
CARD19	ENSG00000165233	204.27	0.970795	0.303978	0.00140493	0.0315485
PLEC	ENSG00000178209	93.9755	1.15052	0.360584	0.00141919	0.0317604
RASGEF1A	ENSG00000198915	45.4362	1.1098	0.347782	0.00141744	0.0317604
SURF4	ENSG00000148248	1026.69	0.777966	0.243879	0.00142289	0.0317891
RRBP1	ENSG00000125844	152.156	1.23077	0.386	0.00142997	0.0318931
ATG101	ENSG00000123395	154.768	1.02334	0.321068	0.00143606	0.0319313
CLMN	ENSG00000165959	368.632	0.856188	0.268633	0.00143653	0.0319313
AP1B1	ENSG00000100280	167.512	0.792965	0.249256	0.00146604	0.0325133
POGK	ENSG00000143157	383.072	0.389138	0.122332	0.00146766	0.0325133
CTNS	ENSG00000040531	121.399	0.975118	0.306959	0.00148961	0.0325611
PHPT1	ENSG00000054148	856.097	0.592173	0.186397	0.00148833	0.0325611
MPDU1	ENSG00000129255	247.203	0.768954	0.241894	0.00147839	0.0325611
FXYD6	ENSG00000137726	688.247	1.25195	0.394044	0.00148716	0.0325611
PCBD1	ENSG00000166228	171.144	0.806942	0.253795	0.00147528	0.0325611
NDUFA3	ENSG00000170906	1145.96	0.576213	0.181221	0.00147473	0.0325611
ADAT2	ENSG00000189007	49.0904	-0.851461	0.26793	0.00148333	0.0325611
RNASEK	ENSG00000219200	4396.26	0.777903	0.244821	0.0014858	0.0325611
RAD23A	ENSG00000179262	1652.46	0.921651	0.290186	0.00149287	0.0325782
TPD52L2	ENSG00000101150	1702.71	0.886303	0.279315	0.00150806	0.0328552
EIF4E2	ENSG00000135930	3058.76	0.52387	0.165166	0.00151512	0.0329
PITPNC1	ENSG00000154217	166.431	-0.804033	0.253477	0.00151384	0.0329
MAEA	ENSG00000090316	297.527	0.812704	0.256351	0.00152293	0.0329609
S100A4	ENSG00000196154	21206.3	0.710344	0.224046	0.00152164	0.0329609
TMEM115	ENSG00000126062	109.58	0.864749	0.272905	0.00153132	0.0330338
LILRA6	ENSG00000244482	1147.93	1.37216	0.433015	0.00153044	0.0330338
ARAP1	ENSG00000186635	391.917	0.89108	0.281277	0.00153504	0.0330599
EMC6	ENSG00000127774	164.794	0.758892	0.239627	0.00154036	0.0331203
CLCN7	ENSG00000103249	16.8684	1.3307	0.420658	0.00155946	0.0333132
DEFA4	ENSG00000164821	924.686	2.21211	0.699079	0.00155447	0.0333132
LINC02285	ENSG00000259004	26.3947	0.844316	0.266892	0.00155882	0.0333132
AC027020.2	ENSG00000270127	25.5514	-1.19978	0.379231	0.00155762	0.0333132
CTNNBIP1	ENSG00000178585	55.0683	0.649028	0.205207	0.00156262	0.0333265
CES1	ENSG00000198848	1723.14	1.84687	0.584049	0.00156595	0.0333435
PMF1	ENSG00000160783	420.709	0.709855	0.224593	0.00157432	0.0334677
POLE4	ENSG00000115350	587.923	0.665163	0.210589	0.00158536	0.0335532
PIWIL4	ENSG00000134627	51.5172	1.6044	0.507833	0.00158143	0.0335532
TRAV16	ENSG00000211796	29.3143	-1.08668	0.344052	0.00158599	0.0335532
AIMP2	ENSG00000106305	348.316	0.604342	0.191446	0.00159553	0.0337008
GPRC5D	ENSG00000111291	20.8324	-1.36402	0.432246	0.00160145	0.0337717
HEBP1	ENSG00000013583	230.13	1.10858	0.351657	0.00161903	0.0338709
TICAM1	ENSG00000127666	32.2569	1.25592	0.398389	0.00161879	0.0338709
CXCL16	ENSG00000161921	430.336	1.0285	0.326064	0.00160895	0.0338709
CD300LB	ENSG00000178789	670.211	1.02092	0.323726	0.00161246	0.0338709
RTL8A	ENSG00000203950	193.799	0.810618	0.257108	0.00161698	0.0338709
FTL	ENSG00000087086	237477	0.862214	0.273706	0.0016319	0.0339817
S1PR4	ENSG00000125910	127.158	1.21264	0.38495	0.00163207	0.0339817
RILPL2	ENSG00000150977	260.06	0.807114	0.256152	0.0016276	0.0339817
ARAF	ENSG00000078061	937.58	0.821952	0.261407	0.0016646	0.0344004
ARF3	ENSG00000134287	669.432	0.780874	0.248414	0.00166979	0.0344004
UBL7	ENSG00000138629	1117.08	0.720765	0.229256	0.00166696	0.0344004
PSMD4	ENSG00000159352	2311.57	0.577156	0.183614	0.00167048	0.0344004
PEA15	ENSG00000162734	1214.53	0.863251	0.274531	0.00166399	0.0344004
ORAI3	ENSG00000175938	194.907	0.594824	0.189179	0.00166521	0.0344004
ATG9A	ENSG00000198925	167.844	0.811496	0.258103	0.00166613	0.0344004
NOP58	ENSG00000055044	873.794	-0.617146	0.196471	0.00168287	0.0345505
IGLV5-45	ENSG00000211650	54.7229	-1.63605	0.520849	0.00168302	0.0345505
CBR1	ENSG00000159228	493.586	0.688813	0.219338	0.00168709	0.03458
NRP1	ENSG00000099250	116.212	1.11258	0.354919	0.00172001	0.0349271
LILRB1	ENSG00000104972	517.966	1.06574	0.339926	0.0017173	0.0349271
SNAPC2	ENSG00000104976	31.776	1.37723	0.439406	0.0017226	0.0349271
CARS	ENSG00000110619	1009.8	0.500706	0.159654	0.0017115	0.0349271
CIAO1	ENSG00000144021	511.685	0.471929	0.150493	0.0017134	0.0349271
FKBPL	ENSG00000204315	75.4106	0.704581	0.224723	0.00171656	0.0349271
B3GALT4	ENSG00000235863	49.208	1.15662	0.368896	0.00171641	0.0349271
GARS	ENSG00000106105	393.381	0.446871	0.142636	0.00173058	0.0349381
LTBR	ENSG00000111321	123.579	1.39655	0.44584	0.00173376	0.0349381
TMEM9	ENSG00000116857	392.156	0.497645	0.158856	0.00173221	0.0349381
VPS28	ENSG00000160948	2344.77	0.664098	0.211959	0.00172941	0.0349381
LPCAT3	ENSG00000111684	789.367	0.579162	0.185115	0.00175601	0.0350499
DUS2	ENSG00000167264	351.347	0.643101	0.205542	0.00175519	0.0350499
SLC19A1	ENSG00000173638	69.7201	1.11397	0.355865	0.00174624	0.0350499
MCEMP1	ENSG00000183019	1297.56	1.51165	0.48328	0.00176062	0.0350499
AC012085.1	ENSG00000186076	44.0507	1.0807	0.345352	0.00175244	0.0350499
S100A6	ENSG00000197956	24023.3	0.811962	0.259563	0.00175887	0.0350499
DCAF12	ENSG00000198876	503.109	0.592831	0.189471	0.00175474	0.0350499
LYPLA2	ENSG00000011009	679.061	1.14204	0.365442	0.00177749	0.0350546
VCAN	ENSG00000038427	26510.8	1.27074	0.406453	0.0017695	0.0350546
ELOB	ENSG00000103363	3618.08	0.610547	0.195399	0.00178039	0.0350546
CEACAM4	ENSG00000105352	175.021	1.34972	0.431957	0.0017801	0.0350546
SLC25A11	ENSG00000108528	531.375	0.836357	0.26766	0.00177984	0.0350546
EZH1	ENSG00000108799	673.546	-0.563505	0.180204	0.00176573	0.0350546
VAV1	ENSG00000141968	356.169	0.609214	0.194991	0.00178216	0.0350546
PIGO	ENSG00000165282	325.278	0.509047	0.162858	0.00177376	0.0350546
CHIT1	ENSG00000133063	87.7275	3.39148	1.08567	0.00178493	0.0350566
CTSA	ENSG00000064601	4434.41	1.00426	0.32159	0.00179148	0.0351327
FKBP15	ENSG00000119321	2483.47	0.79305	0.25406	0.00179927	0.0351806
CXorf65	ENSG00000204165	29.5796	-1.22873	0.393591	0.00179726	0.0351806
ORM1	ENSG00000229314	267.942	2.36121	0.756562	0.00180252	0.035192
SCAND1	ENSG00000171222	96.5048	1.85872	0.595651	0.00180552	0.0351983
C9orf16	ENSG00000171159	199.838	1.063	0.340909	0.00181996	0.0352707
PGAM1	ENSG00000171314	3110.08	0.769964	0.246867	0.00181499	0.0352707
LEPROT	ENSG00000213625	2127.04	0.746525	0.239338	0.00181385	0.0352707
DDAH2	ENSG00000213722	82.9707	0.693532	0.222393	0.00181778	0.0352707
POLR2J	ENSG00000005075	634.625	0.646408	0.207665	0.00185353	0.0357414
GSTM3	ENSG00000134202	185.745	-1.00272	0.322159	0.00185511	0.0357414
TDG	ENSG00000139372	420.749	0.376356	0.120889	0.00185055	0.0357414
TMEM219	ENSG00000149932	1636.77	0.674457	0.216661	0.00185224	0.0357414
SULT1A3	ENSG00000261052	1213.78	0.980221	0.314988	0.00185871	0.0357584
HNRNPDL	ENSG00000152795	2499.71	-0.757083	0.243365	0.00186523	0.0358315
CSNK1D	ENSG00000141551	401.324	0.692717	0.222891	0.00188438	0.0361467
ICAM3	ENSG00000076662	1262.37	0.877119	0.282315	0.00189076	0.0362161
ROMO1	ENSG00000125995	932.981	0.478251	0.154024	0.00190253	0.0363886
ITPA	ENSG00000125877	332.922	0.696858	0.224653	0.00192267	0.0367204
ACTG1	ENSG00000184009	33843.6	0.703094	0.22675	0.00193036	0.0368139
JPT1	ENSG00000189159	960.949	0.683626	0.220502	0.00193316	0.0368139
MAD2L2	ENSG00000116670	194.391	0.853049	0.275233	0.00193928	0.0368365
PREX1	ENSG00000124126	317.981	0.80956	0.261246	0.00194274	0.0368365
CD68	ENSG00000129226	33111.9	1.0905	0.351903	0.0019426	0.0368365
SIGLEC9	ENSG00000129450	2042.14	1.18965	0.383972	0.00194651	0.0368548
FBXO32	ENSG00000156804	452.071	-0.697026	0.22516	0.00196357	0.0370732
CCR8	ENSG00000179934	84.8396	-0.99931	0.322809	0.00196367	0.0370732
HERC5	ENSG00000138646	200.745	-1.34099	0.43337	0.00197249	0.0371863
ATP6V0B	ENSG00000117410	3738.12	0.861206	0.278527	0.00198809	0.0372052
CENPJ	ENSG00000151849	85.513	-0.718304	0.23229	0.00198629	0.0372052
ABR	ENSG00000159842	338.83	0.548686	0.177417	0.00198394	0.0372052
ZNF66	ENSG00000160229	20.5942	-0.926582	0.299508	0.00197692	0.0372052
MRPL41	ENSG00000182154	72.4432	1.78781	0.57818	0.00198722	0.0372052
WDR45	ENSG00000196998	865.691	0.563403	0.182234	0.00199046	0.0372052
GPR35	ENSG00000178623	32.0859	1.77517	0.57438	0.00199768	0.0372446
CLN8	ENSG00000182372	154.415	0.779095	0.252094	0.00199823	0.0372446
DPP7	ENSG00000176978	106.384	1.66476	0.53876	0.00200165	0.0372556
RRAS	ENSG00000126458	88.3468	1.46236	0.473391	0.0020075	0.0373117
IGKV2D-30	ENSG00000239571	102.108	-1.41487	0.458211	0.00201638	0.037424
ELOF1	ENSG00000130165	712.265	0.730629	0.236744	0.00202759	0.0375789
TANGO2	ENSG00000183597	644.787	0.717529	0.232546	0.00203185	0.0376049
PFN1	ENSG00000108518	9647.38	1.61877	0.524719	0.00203532	0.0376163
PSMD8	ENSG00000099341	1955.19	0.589635	0.191193	0.00204251	0.0376761
SNRPB	ENSG00000125835	565.466	0.838255	0.271832	0.00204429	0.0376761
NUDT14	ENSG00000183828	15.4936	1.69462	0.549619	0.00204748	0.0376822
TNFRSF14	ENSG00000157873	162.503	1.0109	0.328024	0.00205752	0.0378141
BAG2	ENSG00000112208	84.0202	-1.01277	0.328688	0.00206127	0.0378227
RPN1	ENSG00000163902	3505.79	0.593725	0.192711	0.00206373	0.0378227
RGS1	ENSG00000090104	204.343	-1.73842	0.564651	0.00207871	0.0380441
AKR1A1	ENSG00000117448	1874.29	0.619064	0.201157	0.00208734	0.0381491
HRH2	ENSG00000113749	498.341	1.09475	0.356002	0.00210414	0.0384027
VIM	ENSG00000026025	5315.06	0.867859	0.282273	0.00210831	0.0384239
PIGV	ENSG00000060642	386.815	0.426674	0.13882	0.00211515	0.0384239
C14orf93	ENSG00000100802	148.568	0.483697	0.157428	0.00212282	0.0384239
ARMCX3	ENSG00000102401	348.791	0.425356	0.138404	0.00211705	0.0384239
STAT4	ENSG00000138378	1132.32	-0.967393	0.314727	0.00211386	0.0384239
RPL7AP64	ENSG00000213876	128.311	1.15225	0.374997	0.00212137	0.0384239
PTK2B	ENSG00000120899	3294.43	0.68567	0.223218	0.00212807	0.038466
IQSEC2	ENSG00000124313	64.2605	1.22814	0.400141	0.00214581	0.0387335
LASP1	ENSG00000002834	1123.49	0.597249	0.19466	0.00215373	0.0388232
IDH3G	ENSG00000067829	1546.1	0.7546	0.246033	0.00216167	0.0388376
SPSB2	ENSG00000111671	34.5364	1.45066	0.473015	0.00216338	0.0388376
DCAF7	ENSG00000136485	2588.57	0.530395	0.172904	0.00215808	0.0388376
SGSH	ENSG00000181523	171.317	1.13646	0.370915	0.00218448	0.0391491
LINC00861	ENSG00000245164	621.846	-0.778998	0.254273	0.00218669	0.0391491
MARCO	ENSG00000019169	60.178	1.56392	0.510886	0.00220464	0.0391849
GNPTG	ENSG00000090581	225.04	1.40915	0.460428	0.00220953	0.0391849
WDR13	ENSG00000101940	158.678	0.774573	0.253062	0.00220742	0.0391849
LAMTOR2	ENSG00000116586	1170.18	0.637771	0.208358	0.0022064	0.0391849
A1BG	ENSG00000121410	50.9749	1.1215	0.366431	0.00220898	0.0391849
MRPL11	ENSG00000174547	355.933	0.618444	0.201953	0.00219631	0.0391849
PAPSS2	ENSG00000198682	132.142	0.895107	0.292329	0.00219875	0.0391849
KIZ	ENSG00000088970	194.38	-0.58182	0.190248	0.00222657	0.0392373
PXN	ENSG00000089159	1097.76	0.719883	0.235364	0.00222382	0.0392373
IFI27L2	ENSG00000119632	429.811	0.589421	0.192725	0.00222562	0.0392373
PSMB6	ENSG00000142507	2955.09	0.597966	0.195465	0.00221934	0.0392373
ULK4	ENSG00000168038	109.485	-0.709442	0.231987	0.00222739	0.0392373
MUL1	ENSG00000090432	348.953	0.612874	0.200854	0.00227824	0.0395805
UBE2I	ENSG00000103275	1409.61	0.603505	0.197963	0.00229928	0.0395805
R3HCC1	ENSG00000104679	339.432	0.98345	0.322185	0.00226991	0.0395805
SLC15A3	ENSG00000110446	132.635	0.986658	0.323604	0.0022963	0.0395805
CAPRIN2	ENSG00000110888	85.9723	-0.905304	0.29695	0.00229853	0.0395805
DAP	ENSG00000112977	327.097	0.624021	0.204727	0.00230316	0.0395805
CYB561D2	ENSG00000114395	937.585	0.619425	0.202946	0.00227199	0.0395805
AAMP	ENSG00000127837	1486.85	0.873669	0.28625	0.0022723	0.0395805
MYO1G	ENSG00000136286	485.17	1.02883	0.33736	0.00229101	0.0395805
DNAJB12	ENSG00000148719	925.774	0.720389	0.236243	0.0022933	0.0395805
RER1	ENSG00000157916	664.524	0.594861	0.194956	0.00227881	0.0395805
WIPI2	ENSG00000157954	265.394	0.462256	0.151429	0.00226851	0.0395805
CD1D	ENSG00000158473	739.042	1.03502	0.339376	0.00229014	0.0395805
BSCL2	ENSG00000168000	896.64	0.755566	0.247621	0.0022785	0.0395805
ACADSB	ENSG00000196177	290.135	-0.696251	0.228383	0.00229908	0.0395805
ZNF611	ENSG00000213020	356.463	-0.647589	0.212207	0.00227562	0.0395805
HAUS7	ENSG00000213397	286.659	0.764114	0.250697	0.00230402	0.0395805
HEXA	ENSG00000213614	1742.33	0.52244	0.171356	0.00229715	0.0395805
FTLP3	ENSG00000226608	408.195	0.933828	0.305801	0.00226032	0.0395805
STX5	ENSG00000162236	636.894	0.640886	0.21038	0.00231659	0.0397444
PPP1CA	ENSG00000172531	4125.44	0.750848	0.246517	0.00232044	0.0397586
GPATCH3	ENSG00000198746	147.772	0.687457	0.225764	0.0023266	0.0398124
HK1	ENSG00000156515	1540.63	0.775462	0.254765	0.00233584	0.0398592
CA5BP1	ENSG00000186312	228.036	0.593724	0.195079	0.00233842	0.0398592
LILRB3	ENSG00000204577	1044.88	1.22694	0.403112	0.00233708	0.0398592
GPR84	ENSG00000139572	192.165	1.47395	0.484721	0.00235939	0.040061
TNFSF12	ENSG00000239697	68.7818	0.837898	0.275517	0.00235653	0.040061
CLEC5A	ENSG00000258227	325.348	1.55199	0.510268	0.0023539	0.040061
NAPA	ENSG00000105402	1513.08	0.72535	0.238643	0.00236991	0.0401283
POGLUT3	ENSG00000178202	44.1532	-0.950262	0.312712	0.00237543	0.0401283
RUVBL2	ENSG00000183207	312.907	0.657873	0.216438	0.00236937	0.0401283
HLA-B	ENSG00000234745	12843.6	0.68027	0.223865	0.00237555	0.0401283
RTL8C	ENSG00000134590	226.056	0.815967	0.268592	0.00238198	0.0401338
PEF1	ENSG00000162517	793.043	0.63938	0.21044	0.00237917	0.0401338
DDX56	ENSG00000136271	572.271	0.569909	0.187788	0.0024065	0.040439
CHMP6	ENSG00000176108	69.7371	1.15913	0.381917	0.00240515	0.040439
MPV17L2	ENSG00000254858	108.882	0.877864	0.289294	0.00240931	0.040439
AK2	ENSG00000004455	1669.62	0.531037	0.175073	0.00241944	0.0404541
PLAGL1	ENSG00000118495	154.081	0.690859	0.227709	0.00241373	0.0404541
TVP23B	ENSG00000171928	653.104	-0.487226	0.16062	0.0024181	0.0404541
TPI1	ENSG00000111669	22378.5	0.663282	0.218704	0.0024231	0.0404639
GALK1	ENSG00000108479	31.947	1.43181	0.472224	0.00242885	0.0404796
DHRS4L2	ENSG00000187630	152.24	0.84845	0.279841	0.00243019	0.0404796
CDC14B	ENSG00000081377	168.641	-0.854248	0.282016	0.00245304	0.0408086
RIPOR1	ENSG00000039523	76.5138	0.9144	0.301917	0.00245653	0.040815
PLD2	ENSG00000129219	135.154	0.906408	0.29938	0.0024649	0.0408775
ACAD9	ENSG00000177646	273.604	0.497739	0.164431	0.00246961	0.0408775
NKRF	ENSG00000186416	105.679	-0.698488	0.230746	0.00246921	0.0408775
ACOX3	ENSG00000087008	163.461	0.774025	0.255881	0.00248678	0.0410584
GRWD1	ENSG00000105447	65.7179	1.28435	0.424531	0.00248366	0.0410584
CRAT	ENSG00000095321	35.0032	1.28098	0.423566	0.00249233	0.0410984
ADAP2	ENSG00000184060	380.944	0.871443	0.288197	0.00249638	0.0411137
MTUS1	ENSG00000129422	53.0735	-1.29979	0.430072	0.00250895	0.0412691
WDTC1	ENSG00000142784	176.506	0.511008	0.169261	0.0025356	0.0415516
TEX264	ENSG00000164081	932.677	0.718711	0.238032	0.00253285	0.0415516
SULT1A1	ENSG00000196502	2729.5	1.27419	0.422003	0.00253289	0.0415516
TMEM141	ENSG00000244187	323.3	0.620621	0.205648	0.00254548	0.0416616
GBP5	ENSG00000154451	4099.41	-0.879432	0.291581	0.00256065	0.0418579
MGAT4A	ENSG00000071073	753.979	-0.97597	0.323698	0.00256922	0.0418684
BST2	ENSG00000130303	1905.84	0.767139	0.254451	0.00257084	0.0418684
ITGAX	ENSG00000140678	1713.61	0.736142	0.24417	0.00257084	0.0418684
WDFY2	ENSG00000139668	226.18	0.784155	0.260162	0.00257738	0.0419231
SNF8	ENSG00000159210	278.341	1.30478	0.433514	0.00261439	0.0424202
SWSAP1	ENSG00000173928	100.655	0.819268	0.27219	0.0026132	0.0424202
CD82	ENSG00000085117	1177.68	0.942564	0.313274	0.0026232	0.0424426
CSNK1A1	ENSG00000113712	2468.79	0.412038	0.136989	0.00263137	0.0424426
SCPEP1	ENSG00000121064	4070.42	0.906788	0.301484	0.0026319	0.0424426
SLC25A6	ENSG00000169100	19863.9	0.875212	0.290938	0.00262762	0.0424426
CSF1R	ENSG00000182578	3140.7	0.891253	0.296297	0.00262999	0.0424426
CALHM2	ENSG00000138172	287.145	0.864607	0.287556	0.0026406	0.0425308
TPP1	ENSG00000166340	5087.26	0.597003	0.198647	0.00265282	0.0426754
C11orf21	ENSG00000110665	116.769	0.721758	0.240275	0.00266558	0.042746
LINS1	ENSG00000140471	439.468	-0.55866	0.18597	0.00266425	0.042746
LINC02432	ENSG00000248810	99.2002	1.03405	0.344255	0.00266696	0.042746
DDX5	ENSG00000108654	21329.2	-0.610422	0.203356	0.00268442	0.0428446
ITK	ENSG00000113263	2214.63	-0.763983	0.254519	0.002685	0.0428446
COX4I1	ENSG00000131143	10552.7	0.522306	0.174012	0.00268613	0.0428446
ETFB	ENSG00000105379	528.044	0.850333	0.283442	0.00269955	0.042856
COX6B1	ENSG00000126267	4740.74	0.549689	0.183223	0.00269887	0.042856
COMMD4	ENSG00000140365	338.92	0.748275	0.249426	0.00269988	0.042856
TRBV20-1	ENSG00000211747	361.049	-1.07549	0.358406	0.00269312	0.042856
UBAP1	ENSG00000165006	458.792	0.559922	0.186665	0.00270327	0.0428582
TXNRD2	ENSG00000184470	51.117	1.1046	0.368348	0.00271054	0.0429218
LDLRAD3	ENSG00000179241	89.8847	1.1198	0.373491	0.00271573	0.0429522
PLBD1	ENSG00000121316	3297.38	1.47128	0.490936	0.00272748	0.0429832
SF3B5	ENSG00000169976	2572.48	0.502086	0.167528	0.00272625	0.0429832
ZNF721	ENSG00000182903	363.783	-0.57295	0.191175	0.00272654	0.0429832
GPI	ENSG00000105220	4402.66	0.676489	0.225831	0.00273951	0.0430696
ATP6V1F	ENSG00000128524	3122.45	0.590434	0.197086	0.00273709	0.0430696
CD1C	ENSG00000158481	449.114	0.620648	0.207322	0.00275674	0.0432887
HFE	ENSG00000010704	215.779	0.785508	0.262447	0.0027624	0.0433259
SIRPB1	ENSG00000101307	6429.4	1.20372	0.402485	0.00278323	0.0436006
RPL26L1	ENSG00000037241	474.669	0.461533	0.154484	0.002812	0.0438874
VPS18	ENSG00000104142	122.896	0.727807	0.243649	0.0028163	0.0438874
KIAA2013	ENSG00000116685	140.06	0.524714	0.17567	0.00281794	0.0438874
DENND1A	ENSG00000119522	152.519	0.706145	0.236443	0.00282155	0.0438874
NDUFA13	ENSG00000186010	2879.91	0.581732	0.194684	0.00280735	0.0438874
HLA-DMB	ENSG00000242574	4294.16	0.614945	0.205899	0.00282069	0.0438874
CHCHD5	ENSG00000125611	561.491	0.683409	0.228874	0.00282688	0.0439184
CATSPER1	ENSG00000175294	207.229	0.85105	0.28512	0.0028369	0.0440221
NFKBIZ	ENSG00000144802	424.932	-1.02578	0.3437	0.00284026	0.0440223
ZFYVE21	ENSG00000100711	169.361	0.716742	0.240389	0.00286759	0.0443937
IQCG	ENSG00000114473	150.675	-0.534939	0.179531	0.00288582	0.0444802
ANPEP	ENSG00000166825	2049.75	1.27629	0.428286	0.00288252	0.0444802
BRD3	ENSG00000169925	844.118	0.694476	0.233045	0.00288238	0.0444802
NDUFS3	ENSG00000213619	414.094	0.437042	0.146681	0.0028867	0.0444802
LDLRAD4	ENSG00000168675	145.045	0.628182	0.210954	0.00290305	0.0446276
ATF5	ENSG00000169136	90.3726	0.836495	0.280876	0.00289983	0.0446276
RBM14	ENSG00000239306	460.798	0.678446	0.227871	0.00290779	0.0446483
MAPK3	ENSG00000102882	100.422	0.919056	0.309189	0.00295409	0.0452536
TOR1B	ENSG00000136816	161.297	1.01233	0.340566	0.00295384	0.0452536
CLPP	ENSG00000125656	197.307	1.05253	0.35423	0.00296516	0.0453703
ENO1	ENSG00000074800	27472.5	0.71196	0.239726	0.00297908	0.0454776
DLGAP4	ENSG00000080845	251.625	1.12147	0.377577	0.00297632	0.0454776
BIVM	ENSG00000134897	25.2607	-0.996043	0.335649	0.00300218	0.0457772
COASY	ENSG00000068120	744.8	0.71623	0.241407	0.00300818	0.0458155
TIMM8B	ENSG00000150779	805.503	0.43071	0.145195	0.00301288	0.0458341
MAN1B1	ENSG00000177239	353.259	1.00079	0.337492	0.00302323	0.0459384
INTS5	ENSG00000185085	66.6197	1.14614	0.386612	0.00303112	0.0460052
DDX41	ENSG00000183258	791.055	0.634097	0.213925	0.00303557	0.0460196
CDIPT	ENSG00000103502	97.886	0.53567	0.18079	0.0030471	0.0460353
VCP	ENSG00000165280	724.983	0.708586	0.239101	0.00304116	0.0460353
PTTG1IP	ENSG00000183255	877.778	0.869954	0.293577	0.0030437	0.0460353
ANP32A	ENSG00000140350	1157.29	0.711959	0.240341	0.00305364	0.0460813
MRPS12	ENSG00000128626	269.386	0.831051	0.280727	0.00307286	0.0463043
GLMP	ENSG00000198715	962.495	0.948236	0.32034	0.00307546	0.0463043
POLR2J4	ENSG00000272655	150.727	0.740104	0.250064	0.00307976	0.0463161
ALG3	ENSG00000214160	617.428	0.738441	0.249582	0.00308927	0.0464061
LIMK1	ENSG00000106683	52.9287	0.857501	0.289992	0.00310672	0.046615
CBFA2T3	ENSG00000129993	54.1157	0.676318	0.228809	0.00311843	0.0467268
STARD3	ENSG00000131748	112.971	1.03825	0.35129	0.00312128	0.0467268
TCN1	ENSG00000134827	740.796	2.01214	0.68107	0.00313303	0.0468495
TM9SF1	ENSG00000100926	373.118	0.599377	0.20291	0.00313776	0.0468501
C7orf50	ENSG00000146540	63.0304	1.1865	0.401702	0.00314019	0.0468501
USF2	ENSG00000105698	47.4856	0.748599	0.253546	0.00315194	0.0469722
ACSM3	ENSG00000005187	58.623	-0.766322	0.259647	0.00316341	0.046993
DDX49	ENSG00000105671	168.686	1.02847	0.348478	0.00316406	0.046993
AFMID	ENSG00000183077	212.765	0.757935	0.256804	0.00316321	0.046993
MRPL12	ENSG00000262814	49.4351	1.05845	0.358718	0.00317099	0.047043
DNAJC15	ENSG00000120675	629.615	0.465478	0.15778	0.00317591	0.0470628
SLC35C2	ENSG00000080189	609.519	0.763501	0.258838	0.00318052	0.0470782
HYAL2	ENSG00000068001	23.0323	1.20297	0.407951	0.00319014	0.0471675
ANKRD42	ENSG00000137494	168.68	0.383611	0.130167	0.00320789	0.0473767
PQBP1	ENSG00000102103	1273.8	0.623888	0.211767	0.00321799	0.0474726
RAB4B	ENSG00000167578	277.483	0.904589	0.30711	0.00322447	0.047515
WDR83OS	ENSG00000105583	2517.59	0.585348	0.198828	0.00324007	0.0476914
DGKA	ENSG00000065357	1984.27	-0.576593	0.196062	0.00327286	0.0478334
GAPDH	ENSG00000111640	59176.4	0.870332	0.295868	0.00326498	0.0478334
KLHDC3	ENSG00000124702	323.43	0.769032	0.26149	0.00327197	0.0478334
FBP1	ENSG00000165140	293.023	1.0027	0.341019	0.0032788	0.0478334
TMEM208	ENSG00000168701	675.7	0.530923	0.180458	0.00326014	0.0478334
NME6	ENSG00000172113	596.078	0.366077	0.124488	0.00327503	0.0478334
TOP3A	ENSG00000177302	277.291	0.448742	0.152545	0.00326422	0.0478334
ZNF566	ENSG00000186017	127.556	-0.798045	0.271397	0.00327671	0.0478334
NR1H2	ENSG00000131408	158.992	1.3855	0.471749	0.00331463	0.0480983
DPM2	ENSG00000136908	319.89	0.644187	0.219342	0.00331502	0.0480983
PHKG2	ENSG00000156873	620.945	0.583146	0.198559	0.00331524	0.0480983
CTSB	ENSG00000164733	18122.2	1.03774	0.35321	0.003303	0.0480983
TALDO1	ENSG00000177156	14999.9	0.940745	0.320228	0.00330624	0.0480983
SLC11A1	ENSG00000018280	1944.46	1.27711	0.43522	0.00334184	0.0481005
CD40LG	ENSG00000102245	305.243	-0.927693	0.316149	0.00334249	0.0481005
TMBIM1	ENSG00000135926	4384.92	0.581064	0.198013	0.00334117	0.0481005
EPHX1	ENSG00000143819	73.8976	0.937072	0.319142	0.00332238	0.0481005
AP2M1	ENSG00000161203	7669.73	0.630858	0.214984	0.0033415	0.0481005
HAAO	ENSG00000162882	81.6043	1.12332	0.382709	0.00333349	0.0481005
DPCD	ENSG00000166171	86.3898	0.708503	0.241378	0.00333286	0.0481005
APEX2	ENSG00000169188	681.053	0.563472	0.192039	0.00334463	0.0481005
MEF2A	ENSG00000068305	330.468	0.572487	0.195542	0.00341481	0.0484363
LYZ	ENSG00000090382	336868	1.0883	0.371715	0.00341399	0.0484363
MRPS31	ENSG00000102738	424.322	-0.514209	0.175601	0.0034085	0.0484363
CHCHD2	ENSG00000106153	2229.96	0.465559	0.158867	0.00338424	0.0484363
OGG1	ENSG00000114026	430.678	0.471479	0.161027	0.00341193	0.0484363
FBXO6	ENSG00000116663	584.607	0.743141	0.253705	0.0033989	0.0484363
ZNF211	ENSG00000121417	166.607	-0.607148	0.207387	0.00341583	0.0484363
UBA1	ENSG00000130985	1608.02	0.427296	0.145791	0.00338	0.0484363
ZNF761	ENSG00000160336	188.329	-0.563126	0.192299	0.00340727	0.0484363
TMEM150A	ENSG00000168890	194.22	0.777989	0.265702	0.0034109	0.0484363
GUSB	ENSG00000169919	620.392	0.751931	0.256605	0.0033863	0.0484363
PSAP	ENSG00000197746	154361	0.858794	0.293176	0.00339756	0.0484363
CUX1	ENSG00000257923	1204.71	0.656953	0.224352	0.00340898	0.0484363
CD44	ENSG00000026508	14199.5	0.548565	0.187401	0.00341993	0.0484423
PRPF6	ENSG00000101161	628.096	0.64173	0.219284	0.00342823	0.0484925
HMGN2P5	ENSG00000234664	135.787	0.628869	0.214907	0.00343085	0.0484925
CTSZ	ENSG00000101160	135.399	0.782019	0.267496	0.00346138	0.048559
STUB1	ENSG00000103266	56.9055	0.698233	0.238715	0.00344497	0.048559
SUGP1	ENSG00000105705	131.292	0.82704	0.282828	0.00345367	0.048559
NDUFB10	ENSG00000140990	604.779	0.664774	0.227329	0.00345245	0.048559
SLC16A3	ENSG00000141526	74.2998	1.32621	0.453346	0.00344032	0.048559
PIK3AP1	ENSG00000155629	1208.43	0.597214	0.204281	0.00346124	0.048559
BAIAP2-DT	ENSG00000226137	82.0416	0.902659	0.308708	0.00345578	0.048559
SSNA1	ENSG00000176101	353.333	0.937337	0.320695	0.00346867	0.0486094
FKBP1A	ENSG00000088832	7510.09	0.693407	0.237344	0.00348322	0.0486578
TSPAN14	ENSG00000108219	3013.81	0.759961	0.260121	0.00348275	0.0486578
SLC29A3	ENSG00000198246	442.851	0.742006	0.253968	0.00348181	0.0486578
A1BG-AS1	ENSG00000268895	76.6188	0.678175	0.232383	0.00351887	0.0491037
SF3A1	ENSG00000099995	1059.28	0.86852	0.297804	0.00354076	0.0491487
EHD4	ENSG00000103966	122.908	0.708868	0.243037	0.00353747	0.0491487
POP4	ENSG00000105171	542.228	0.403438	0.138272	0.003526	0.0491487
TTC9	ENSG00000133985	58.9649	-0.681108	0.233508	0.00353592	0.0491487
KLHDC8B	ENSG00000185909	53.0215	1.00308	0.343832	0.00353003	0.0491487
PUF60	ENSG00000179950	1053.07	0.9035	0.309951	0.0035571	0.0492715
OVCA2	ENSG00000262664	114.759	1.26484	0.433903	0.00355665	0.0492715
PHTF2	ENSG00000006576	177.737	-0.670577	0.23021	0.00358094	0.0494843
OLFM4	ENSG00000102837	277.182	2.73756	0.939859	0.00358279	0.0494843
REEP4	ENSG00000168476	51.4666	1.16824	0.401092	0.00358374	0.0494843
SUOX	ENSG00000139531	304.908	0.750206	0.257639	0.00359291	0.0495589
UNC45A	ENSG00000140553	281.473	0.59269	0.203611	0.00360399	0.0496595
AHSA1	ENSG00000100591	731.156	0.37907	0.130243	0.0036086	0.0496711
PIGT	ENSG00000124155	1901.51	0.639176	0.219639	0.00361282	0.0496772
NME3	ENSG00000103024	173.559	1.00452	0.345496	0.00364361	0.0499513
CALML4	ENSG00000129007	343.09	0.651704	0.224151	0.00364414	0.0499513
PUSL1	ENSG00000169972	18.9053	1.53129	0.526617	0.00363995	0.0499513
GBA	ENSG00000177628	1846.58	0.717513	0.24688	0.00365698	0.0500751
LAGE3	ENSG00000196976	42.3781	1.61005	0.554234	0.00367254	0.050236
HSF2	ENSG00000025156	219.158	-0.662028	0.228152	0.0037115	0.050524
PAFAH1B3	ENSG00000079462	119.599	0.750055	0.258425	0.00370303	0.050524
EIF2B4	ENSG00000115211	600.893	0.506397	0.174549	0.00371762	0.050524
FUOM	ENSG00000148803	67.3639	1.0166	0.350437	0.00372047	0.050524
TSSC4	ENSG00000184281	58.8151	1.17174	0.403888	0.00371805	0.050524
BAG6	ENSG00000204463	259.331	0.667357	0.229997	0.00371266	0.050524
AC022150.4	ENSG00000269825	51.7771	-1.04689	0.360661	0.00369952	0.050524
TRMT11	ENSG00000066651	93.8963	-0.790856	0.272787	0.00374148	0.0505406
RABGGTA	ENSG00000100949	696.039	0.547	0.188713	0.00374858	0.0505406
MPG	ENSG00000103152	137.77	1.49171	0.514296	0.0037257	0.0505406
SELPLG	ENSG00000110876	5465.12	0.727095	0.250845	0.00374856	0.0505406
MIF4GD	ENSG00000125457	1343.22	0.572159	0.19734	0.0037393	0.0505406
CCDC12	ENSG00000160799	590.011	0.72221	0.249097	0.00373983	0.0505406
ZNF548	ENSG00000188785	163.136	-0.645185	0.222509	0.00373655	0.0505406
HELB	ENSG00000127311	243.014	-0.751298	0.259326	0.0037661	0.0505696
DCTN3	ENSG00000137100	487.774	0.536624	0.185184	0.00375803	0.0505696
LRMDA	ENSG00000148655	28.6616	0.975279	0.336633	0.00376554	0.0505696
DOLPP1	ENSG00000167130	87.1318	0.68684	0.237028	0.00375885	0.0505696
CHMP2A	ENSG00000130724	2461.21	0.689339	0.238135	0.00379473	0.0508473
FURIN	ENSG00000140564	69.7542	0.778334	0.268907	0.00379838	0.0508473
LINC00963	ENSG00000204054	374.912	0.74336	0.256793	0.00379417	0.0508473
GADD45B	ENSG00000099860	364.818	0.996639	0.344387	0.00380429	0.0508528
MLST8	ENSG00000167965	99.8932	1.02303	0.353528	0.00380652	0.0508528
COTL1	ENSG00000103187	2729.25	0.719122	0.248768	0.00384349	0.050952
CCND3	ENSG00000112576	940.185	0.681047	0.235587	0.00384196	0.050952
VAMP8	ENSG00000118640	5357.19	0.38954	0.134703	0.00382983	0.050952
PDLIM2	ENSG00000120913	115.994	0.946477	0.327431	0.00384492	0.050952
KIF3A	ENSG00000131437	97.0392	-1.0754	0.372025	0.00384435	0.050952
SLC39A4	ENSG00000147804	108.364	0.822365	0.284427	0.00383648	0.050952
RPS6KB2	ENSG00000175634	178.569	0.999862	0.345677	0.00382218	0.050952
GPAA1	ENSG00000197858	217.034	1.40104	0.484338	0.00381957	0.050952
GABPB2	ENSG00000143458	672.18	-0.438351	0.151682	0.00385325	0.051011
NDUFS8	ENSG00000110717	617.22	0.715191	0.247659	0.00387933	0.0510643
COPS7A	ENSG00000111652	978.747	0.492434	0.170469	0.0038684	0.0510643
TDRD9	ENSG00000156414	128.94	1.19551	0.413787	0.00386241	0.0510643
MPHOSPH8	ENSG00000196199	1189.07	-0.377202	0.130595	0.00387286	0.0510643
MAFG	ENSG00000197063	57.0816	0.856784	0.296645	0.003874	0.0510643
MYL5	ENSG00000215375	20.7027	0.922601	0.319492	0.00388056	0.0510643
ZNRD2	ENSG00000173465	226.468	0.675347	0.233995	0.00389967	0.0512552
TMEM179B	ENSG00000185475	1903.53	0.527908	0.182926	0.00390286	0.0512552
CDO1	ENSG00000129596	18.5232	2.45507	0.851034	0.00391652	0.0512811
EEFSEC	ENSG00000132394	49.1957	1.4476	0.50175	0.00391277	0.0512811
ZDHHC7	ENSG00000153786	168.828	0.547066	0.189613	0.0039119	0.0512811
AL132780.3	ENSG00000259132	70.4733	1.01463	0.351955	0.00394097	0.0515499
AGPAT1	ENSG00000204310	400.343	0.624746	0.216808	0.00395705	0.0517088
SLC22A16	ENSG00000004809	160.7	1.2604	0.437637	0.00397667	0.0519136
EDEM2	ENSG00000088298	1242.09	0.671325	0.233212	0.00399444	0.0520457
TEX261	ENSG00000144043	233.755	0.402729	0.139906	0.00399469	0.0520457
UQCC3	ENSG00000204922	108.139	0.63733	0.22158	0.00402366	0.0523712
PTPN6	ENSG00000111679	12263.8	0.593026	0.2062	0.00402782	0.0523735
MAP1S	ENSG00000130479	25.9486	0.788216	0.274264	0.00405389	0.0524342
DUSP23	ENSG00000158716	119.157	1.08088	0.376041	0.00404841	0.0524342
MIDN	ENSG00000167470	209.505	0.677994	0.235898	0.00405183	0.0524342
HCFC1	ENSG00000172534	183.588	0.473656	0.164767	0.00404418	0.0524342
CES2	ENSG00000172831	314.634	0.762628	0.265386	0.00405748	0.0524342
STK40	ENSG00000196182	143.341	0.81173	0.282495	0.00406038	0.0524342
DEFA1	ENSG00000206047	31835.5	2.48033	0.862753	0.00404163	0.0524342
CDR2	ENSG00000140743	62.262	-0.630603	0.219554	0.00407624	0.0525646
ARHGAP17	ENSG00000140750	355.308	0.596158	0.207646	0.00409138	0.0525646
TMC4	ENSG00000167608	25.6973	0.98382	0.342665	0.00409068	0.0525646
BCL2L1	ENSG00000171552	543.013	0.726427	0.252985	0.00408634	0.0525646
SMIM29	ENSG00000186577	335.342	0.671061	0.233688	0.00408387	0.0525646
HLA-DRA	ENSG00000204287	43556.5	0.504421	0.175708	0.00409443	0.0525646
PIN1	ENSG00000127445	201.37	1.02886	0.358532	0.00410934	0.0526532
MAF1	ENSG00000179632	59.5677	0.700665	0.244157	0.00410827	0.0526532
PEX16	ENSG00000121680	84.2533	0.903515	0.315031	0.00413055	0.0528735
LRRN3	ENSG00000173114	94.9737	-1.35476	0.472487	0.00413988	0.05289
BORCS8	ENSG00000254901	249.632	0.741127	0.258472	0.00413937	0.05289
RAVER1	ENSG00000161847	23.3761	1.13073	0.394442	0.00414821	0.0528937
AP003486.1	ENSG00000255455	19.1936	-0.940732	0.328158	0.00414771	0.0528937
KCNAB2	ENSG00000069424	269.441	0.56998	0.198861	0.00415408	0.0529173
ELOVL1	ENSG00000066322	2392.19	0.602434	0.210251	0.00416609	0.0530189
ADGRE5	ENSG00000123146	3835.91	0.677433	0.236534	0.00418327	0.0531014
PMPCA	ENSG00000165688	386.553	0.529219	0.184827	0.00419229	0.0531014
NOP10	ENSG00000182117	4121.95	0.627328	0.219115	0.00419638	0.0531014
CFD	ENSG00000197766	105.281	1.25007	0.436671	0.0042	0.0531014
DCTN1	ENSG00000204843	822.778	0.560343	0.195647	0.0041826	0.0531014
HNRNPA1P21	ENSG00000228168	22.1477	-1.02055	0.356463	0.00419659	0.0531014
EIF6	ENSG00000242372	2484.98	0.594721	0.20775	0.00420082	0.0531014
RALY	ENSG00000125970	277.965	1.51191	0.528241	0.00420751	0.053135
Z83844.1	ENSG00000100101	252.508	0.812581	0.284023	0.00422343	0.0532484
EIF3G	ENSG00000130811	1191.2	0.744766	0.26033	0.00422505	0.0532484
GPR89B	ENSG00000188092	109.355	-0.557359	0.194841	0.00422863	0.0532484
SH3BGRL3	ENSG00000142669	45691.6	0.733382	0.256417	0.00423488	0.0532761
HVCN1	ENSG00000122986	1369.98	0.610725	0.213591	0.00424547	0.0533583
PALB2	ENSG00000083093	131.796	-0.523046	0.18304	0.00426932	0.0536068
POLR3E	ENSG00000058600	174.479	-1.02824	0.360164	0.00430483	0.0537048
MANBA	ENSG00000109323	946.403	0.621927	0.217726	0.00428381	0.0537048
AIP	ENSG00000110711	955.784	0.656008	0.229785	0.00430535	0.0537048
MDH2	ENSG00000146701	3807.52	0.668872	0.234171	0.00428562	0.0537048
COA3	ENSG00000183978	1110.65	0.451613	0.158153	0.00429627	0.0537048
SP140L	ENSG00000185404	438.164	-0.424351	0.148616	0.00429898	0.0537048
NDUFA7	ENSG00000267855	673.608	0.520167	0.182205	0.00430569	0.0537048
GALE	ENSG00000117308	82.9701	0.758349	0.265772	0.00432563	0.0537497
SLC36A1	ENSG00000123643	169.825	0.736116	0.257968	0.0043239	0.0537497
WASF2	ENSG00000158195	2309.1	0.759886	0.266256	0.00431765	0.0537497
B3GNT8	ENSG00000177191	25.1412	1.68456	0.590209	0.00431494	0.0537497
FKBP2	ENSG00000173486	417.318	0.798547	0.279922	0.00433426	0.0538062
CYHR1	ENSG00000187954	41.5373	1.16779	0.409479	0.00434582	0.0538988
TIGD1	ENSG00000221944	90.3535	-0.912258	0.320079	0.00437054	0.0541544
CD37	ENSG00000104894	8934.19	0.619328	0.21733	0.00437593	0.0541565
MMP8	ENSG00000118113	494.33	2.40177	0.842877	0.00437894	0.0541565
AP002495.1	ENSG00000254469	24.6293	-0.615858	0.216223	0.00439607	0.0543173
ZFP62	ENSG00000196670	123	-0.738917	0.259594	0.00442118	0.0545763
PRPF31	ENSG00000105618	219.261	0.90089	0.316625	0.0044371	0.0546993
CD96	ENSG00000153283	1750.1	-0.794522	0.279258	0.00443946	0.0546993
MARCH1	ENSG00000145416	1574.06	0.742198	0.261015	0.00446198	0.0549253
OGFR	ENSG00000060491	36.2005	0.674974	0.237399	0.00446626	0.0549267
FAM78A	ENSG00000126882	282.557	0.768927	0.270486	0.00447239	0.0549507
BCAT2	ENSG00000105552	232.164	0.74828	0.263353	0.00449219	0.0549654
BTBD2	ENSG00000133243	22.1566	1.08318	0.381211	0.00449141	0.0549654
RITA1	ENSG00000139405	37.7651	0.90118	0.317211	0.00449791	0.0549654
SAT2	ENSG00000141504	896.032	0.746819	0.262881	0.00449865	0.0549654
FTH1	ENSG00000167996	15673	1.26771	0.446179	0.00449354	0.0549654
LINC00342	ENSG00000232931	30.5553	-1.71196	0.602525	0.00449278	0.0549654
ARFRP1	ENSG00000101246	52.5275	1.11557	0.392802	0.00451097	0.0550649
GMPPA	ENSG00000144591	288.467	0.723025	0.254614	0.00451568	0.0550712
ZBTB7B	ENSG00000160685	42.6086	0.735238	0.258946	0.00452061	0.0550803
PACSIN2	ENSG00000100266	251.137	1.07167	0.377645	0.0045429	0.0552496
EIF4A2	ENSG00000156976	5279.93	-0.541908	0.19095	0.00454038	0.0552496
HDDC3	ENSG00000184508	294.689	0.567257	0.199923	0.00454854	0.0552671
ARMC6	ENSG00000105676	100.727	0.948584	0.334389	0.00455726	0.0553219
NSUN5	ENSG00000130305	204.864	0.885787	0.312397	0.00457604	0.0554955
ATP6AP2	ENSG00000182220	4587.32	0.687519	0.242496	0.00457999	0.0554955
HERC3	ENSG00000138641	723.997	0.799926	0.282186	0.00458612	0.0555186
AC006064.4	ENSG00000269968	336.176	1.00056	0.35332	0.00462755	0.0559686
CYB5D2	ENSG00000167740	137.22	0.654381	0.231114	0.0046341	0.0559964
MBNL3	ENSG00000076770	416.446	0.671367	0.237147	0.00464001	0.0560165
PCBP1	ENSG00000169564	1541.4	0.519201	0.183417	0.00464449	0.0560191
MLF2	ENSG00000089693	324.669	0.693942	0.24529	0.00466832	0.0561309
COLGALT1	ENSG00000130309	1494.01	0.916131	0.32388	0.00467509	0.0561309
CLPB	ENSG00000162129	91.8496	0.937068	0.331258	0.00467212	0.0561309
CRTAP	ENSG00000170275	567.77	0.769259	0.271955	0.00467475	0.0561309
RPS19BP1	ENSG00000187051	295.757	0.885263	0.312843	0.00465869	0.0561309
HHEX	ENSG00000152804	152.883	0.546562	0.193302	0.00469115	0.0562724
RPH3A	ENSG00000089169	756.261	1.46678	0.519163	0.00472405	0.0563461
CDC7	ENSG00000097046	85.6456	-0.557073	0.197177	0.00472451	0.0563461
ZC3HAV1	ENSG00000105939	2029.91	-0.555429	0.196538	0.00471243	0.0563461
ACTA2	ENSG00000107796	57.8086	0.808208	0.286086	0.00472727	0.0563461
SLC38A10	ENSG00000157637	65.0704	0.587487	0.207868	0.00470958	0.0563461
ANXA2	ENSG00000182718	22224.7	0.684895	0.242294	0.00470295	0.0563461
NSUN6	ENSG00000241058	112.821	-0.567386	0.200826	0.00472415	0.0563461
ARPC1A	ENSG00000241685	1407.58	0.473	0.167504	0.00474569	0.0565145
MRPL37	ENSG00000116221	317.48	0.590753	0.209353	0.00477535	0.0566518
TRPM2	ENSG00000142185	22.6811	1.64658	0.583461	0.00477124	0.0566518
SPRYD3	ENSG00000167778	1164.11	0.503448	0.178376	0.00476645	0.0566518
GLYCTK	ENSG00000168237	54.2023	0.836388	0.296486	0.00478736	0.0566518
ZNF266	ENSG00000174652	224.771	-0.683853	0.242302	0.00476774	0.0566518
BORCS6	ENSG00000196544	21.0838	1.05052	0.37239	0.00478722	0.0566518
CLIC1	ENSG00000213719	20824.4	0.559256	0.198245	0.00478694	0.0566518
ADGRD1	ENSG00000111452	42.5713	1.04041	0.369055	0.00481565	0.0568843
C1orf43	ENSG00000143612	1273.36	0.471489	0.167241	0.00481405	0.0568843
OCEL1	ENSG00000099330	45.294	0.874179	0.310608	0.00488663	0.0576193
ZNF559	ENSG00000188321	217.61	-0.859992	0.305539	0.00488271	0.0576193
SUPT20H	ENSG00000102710	670.051	-0.373154	0.132682	0.00491736	0.0579297
IRF8	ENSG00000140968	379.362	0.574716	0.204387	0.00492507	0.0579687
TMEM214	ENSG00000119777	344.333	0.525551	0.186937	0.00493284	0.0580083
TACC3	ENSG00000013810	228.514	0.761447	0.271049	0.0049656	0.0582511
CNN2	ENSG00000064666	4267.88	0.68603	0.244223	0.00496906	0.0582511
PIGS	ENSG00000087111	1204.11	0.516792	0.183984	0.0049712	0.0582511
ACYP1	ENSG00000119640	64.3645	-0.588174	0.209358	0.0049632	0.0582511
BATF	ENSG00000156127	178.661	0.870885	0.310109	0.00498017	0.0582525
TRDC	ENSG00000211829	2157.05	-1.5016	0.534645	0.00497596	0.0582525
ACTN1	ENSG00000072110	1359.43	0.829758	0.295512	0.00498708	0.0582815
GM2A	ENSG00000196743	2552.79	0.970444	0.345671	0.00499403	0.058311
HIVEP2	ENSG00000010818	298.143	-0.685526	0.244304	0.00501549	0.0583878
ADAM10	ENSG00000137845	2399.7	0.510918	0.182063	0.00501177	0.0583878
TAMM41	ENSG00000144559	238.786	-0.393629	0.140303	0.0050228	0.0583878
ANKRD36C	ENSG00000174501	252.984	-1.044	0.372102	0.00502113	0.0583878
NAA38	ENSG00000183011	627.885	0.613067	0.21843	0.00500521	0.0583878
BAX	ENSG00000087088	235.043	1.0565	0.376687	0.00503596	0.0584803
PSMA7	ENSG00000101182	2315.66	0.48854	0.174199	0.00503964	0.0584803
PRADC1	ENSG00000135617	81.811	1.20848	0.431078	0.00505698	0.0586298
SLC3A2	ENSG00000168003	752.644	0.690729	0.246424	0.00506281	0.0586458
IFI35	ENSG00000068079	1169.74	0.814185	0.290581	0.00507998	0.0587287
AAR2	ENSG00000131043	1306.05	0.51051	0.182181	0.00507525	0.0587287
TNIP2	ENSG00000168884	37.9923	0.698843	0.249435	0.00508336	0.0587287
DMTF1	ENSG00000135164	453.325	-0.718272	0.25661	0.00512487	0.059014
RBM10	ENSG00000182872	128.018	0.837936	0.299303	0.00511617	0.059014
F5	ENSG00000198734	1066.4	1.04061	0.371816	0.00513037	0.059014
TRAV25	ENSG00000211806	26.4426	-1.40927	0.503538	0.00513027	0.059014
SNHG1	ENSG00000255717	269.893	-0.911307	0.325615	0.00513048	0.059014
SCNM1	ENSG00000163156	1065.35	0.396996	0.141871	0.00513752	0.0590433
MYDGF	ENSG00000074842	799.314	1.45643	0.520652	0.00515283	0.0591676
EIF2AK2	ENSG00000055332	1107.59	-1.01565	0.36341	0.00519341	0.0595816
STAU1	ENSG00000124214	842.255	0.453305	0.162219	0.00519948	0.0595993
GUK1	ENSG00000143774	673.293	1.28868	0.461316	0.00521437	0.059718
TARBP1	ENSG00000059588	116.331	-0.856204	0.306594	0.00522814	0.0598236
DLG3	ENSG00000082458	68.3077	-0.703551	0.25199	0.0052387	0.059883
TPCN2	ENSG00000162341	52.8056	0.81209	0.290898	0.00524377	0.059883
ARL6IP4	ENSG00000182196	346.845	1.23466	0.442297	0.00524699	0.059883
CCDC115	ENSG00000136710	353.041	0.605974	0.217115	0.00525403	0.0599115
KCTD15	ENSG00000153885	25.1878	0.743719	0.266531	0.00526485	0.0599829
OSGEP	ENSG00000092094	711.282	0.353543	0.126726	0.00527383	0.0600332
CEACAM6	ENSG00000086548	1141.48	2.3412	0.839729	0.00530282	0.0601725
THOC6	ENSG00000131652	290.044	0.790716	0.28363	0.00530601	0.0601725
SLC43A3	ENSG00000134802	1649.18	0.716506	0.257015	0.00530681	0.0601725
PISD	ENSG00000241878	831.784	0.711453	0.255185	0.0053036	0.0601725
PEMT	ENSG00000133027	86.9071	0.845518	0.303375	0.00531926	0.0601858
OXNAD1	ENSG00000154814	539.552	-0.632113	0.226799	0.00531811	0.0601858
DHRS7B	ENSG00000109016	459.101	0.642771	0.230738	0.00534089	0.0603268
PMF1-BGLAP	ENSG00000260238	43.8626	0.659753	0.236817	0.00533766	0.0603268
PLP2	ENSG00000102007	7431.89	0.724838	0.260247	0.00534958	0.0603697
CFAP36	ENSG00000163001	205.219	-0.678774	0.243731	0.00535386	0.0603697
TBC1D22A	ENSG00000054611	77.1719	0.888919	0.319242	0.00536153	0.0604044
SBDS	ENSG00000126524	643.206	-0.637818	0.229108	0.00537067	0.0604556
DMAC2	ENSG00000105341	566.459	0.626222	0.225031	0.00538877	0.0606076
RNF123	ENSG00000164068	88.501	0.599334	0.21544	0.00540414	0.0607285
CYB561A3	ENSG00000162144	1907.18	0.623334	0.224125	0.00541604	0.0607584
MRPL2	ENSG00000112651	260.959	0.53358	0.191916	0.00543115	0.0608242
FAM114A1	ENSG00000197712	121.674	0.917715	0.330052	0.00542722	0.0608242
TBC1D14	ENSG00000132405	418.816	0.6324	0.227591	0.00545825	0.0610239
FASTK	ENSG00000164896	44.1459	1.09738	0.394907	0.0054557	0.0610239
SELENOH	ENSG00000211450	485.435	0.676954	0.243682	0.00546908	0.061093
SLC37A2	ENSG00000134955	144.867	0.832532	0.299797	0.00548657	0.0612279
BRMS1	ENSG00000174744	596.765	0.913669	0.329075	0.00549511	0.0612279
MRPL20-AS1	ENSG00000224870	174.135	0.747138	0.269086	0.00549352	0.0612279
RNPEPL1	ENSG00000142327	79.54	0.895209	0.322477	0.00550252	0.0612586
DEFA3	ENSG00000239839	34292	2.54593	0.917462	0.00552067	0.0614087
ECH1	ENSG00000104823	4404.64	0.611423	0.220432	0.0055415	0.0615883
CXorf40A	ENSG00000197620	191.624	0.527921	0.190355	0.00554815	0.0616102
CPVL	ENSG00000106066	9326.14	0.825217	0.297673	0.00556749	0.0616695
RPS6KA4	ENSG00000162302	33.2288	0.758786	0.273689	0.00556377	0.0616695
PRKCD	ENSG00000163932	1329.41	0.858493	0.309708	0.00557223	0.0616695
AC007068.1	ENSG00000213443	629.493	-1.09287	0.394241	0.00556976	0.0616695
SLC1A3	ENSG00000079215	80.5933	1.4902	0.537943	0.00560236	0.0619508
CD69	ENSG00000110848	2012.45	-1.33323	0.481452	0.00561963	0.0620375
ATP5MF	ENSG00000241468	2589.32	0.380745	0.137481	0.00561546	0.0620375
HSPA1B	ENSG00000204388	32.0353	1.26937	0.45844	0.00562467	0.0620387
TRGV10	ENSG00000211694	127.645	-1.16683	0.421446	0.00562917	0.0620387
TRAPPC1	ENSG00000170043	3138.78	0.576403	0.208278	0.00564942	0.062162
MRPL40	ENSG00000185608	541.897	0.431747	0.156009	0.00564981	0.062162
TFEB	ENSG00000112561	44.5499	0.941989	0.340517	0.00566873	0.0623181
NLRC3	ENSG00000167984	212.868	-0.795744	0.287854	0.00570272	0.0625885
CCDC159	ENSG00000183401	151.691	0.738929	0.267302	0.00570283	0.0625885
PABPC1	ENSG00000070756	7917.59	0.554436	0.200852	0.00577276	0.0631778
TIMP1	ENSG00000102265	4538.09	0.828128	0.300037	0.00577861	0.0631778
PNISR	ENSG00000132424	1437.15	-0.454025	0.164503	0.00578054	0.0631778
LAIR1	ENSG00000167613	1594.98	0.692991	0.251019	0.00576756	0.0631778
AC006504.5	ENSG00000267575	181.613	0.517801	0.187577	0.00577189	0.0631778
GORASP1	ENSG00000114745	200.39	0.62488	0.226458	0.00579137	0.0632437
SLC31A2	ENSG00000136867	2935.56	0.803723	0.29132	0.00579964	0.0632815
CD99	ENSG00000002586	3557.15	0.758398	0.274978	0.005815	0.0633965
FXYD5	ENSG00000089327	8023.16	0.587213	0.212968	0.0058283	0.0634889
HCST	ENSG00000126264	2696.63	0.598989	0.217286	0.00583911	0.0635015
MIEN1	ENSG00000141741	978.464	0.522319	0.189459	0.00583539	0.0635015
ZDHHC3	ENSG00000163812	192.18	0.511183	0.185555	0.00587116	0.0637973
DGKG	ENSG00000058866	117.844	0.747846	0.271561	0.00588928	0.0638434
ATP5F1D	ENSG00000099624	34.0191	0.823402	0.299024	0.00589384	0.0638434
EDF1	ENSG00000107223	2146.95	0.56111	0.203747	0.00588801	0.0638434
CORO1B	ENSG00000172725	150.806	1.0074	0.36585	0.00589481	0.0638434
RCC2	ENSG00000179051	545.561	0.447524	0.162542	0.0059002	0.0638493
WRAP53	ENSG00000141499	193.714	0.602195	0.218827	0.00592474	0.0640621
GDI1	ENSG00000203879	810.143	0.491222	0.178538	0.00593484	0.0641187
RPL28	ENSG00000108107	7126.9	0.529452	0.192491	0.00594979	0.0642275
TBXAS1	ENSG00000059377	3334.05	0.852459	0.310214	0.00599657	0.0643104
HDHD5	ENSG00000069998	106.057	0.931219	0.338814	0.00598754	0.0643104
ESS2	ENSG00000100056	67.3925	0.955873	0.347652	0.00596848	0.0643104
ADPRHL2	ENSG00000116863	285.911	1.14405	0.416133	0.0059734	0.0643104
SQOR	ENSG00000137767	3322.95	0.699544	0.254444	0.00597213	0.0643104
CCDC51	ENSG00000164051	137.056	0.571228	0.207872	0.00599647	0.0643104
DHCR7	ENSG00000172893	78.4992	0.792156	0.288229	0.00598943	0.0643104
PDLIM7	ENSG00000196923	91.7138	0.979374	0.356315	0.00598474	0.0643104
CALM3	ENSG00000160014	1672.68	0.633481	0.230631	0.00601917	0.0644526
ZSCAN16-AS1	ENSG00000269293	141.246	0.444407	0.161796	0.00601962	0.0644526
KANK1	ENSG00000107104	85.6251	-1.21825	0.443831	0.00605405	0.0646581
GON4L	ENSG00000116580	802.493	-0.521085	0.189832	0.00605144	0.0646581
KRBOX4	ENSG00000147121	456.26	-0.312891	0.114002	0.00605847	0.0646581
CENPBD1P1	ENSG00000213753	424.667	0.616582	0.224621	0.0060513	0.0646581
PRKCQ	ENSG00000065675	518.879	-0.626055	0.228164	0.00607187	0.0646687
CSTF2	ENSG00000101811	284.696	0.44134	0.160847	0.00607221	0.0646687
CYTH2	ENSG00000105443	112.472	0.90378	0.329396	0.00607421	0.0646687
ICAM4	ENSG00000105371	56.0866	1.29303	0.471339	0.00608235	0.064703
SLC9A1	ENSG00000090020	79.3156	0.622369	0.226931	0.00609636	0.0647491
CLTA	ENSG00000122705	306.757	0.508549	0.185442	0.00609997	0.0647491
ZEB1	ENSG00000148516	350.057	-0.867184	0.316227	0.00610144	0.0647491
MTX3	ENSG00000177034	49.5769	-0.841056	0.306746	0.00610908	0.0647779
PLBD2	ENSG00000151176	39.1064	0.881449	0.321512	0.00611453	0.0647835
ZNF366	ENSG00000178175	31.8055	1.11433	0.406562	0.00612796	0.0648736
LINC00402	ENSG00000235532	187.242	-1.23537	0.450902	0.00614814	0.0650348
NDUFA2	ENSG00000131495	1346.3	0.401442	0.14654	0.00615378	0.0650423
UPK3A	ENSG00000100373	63.55	1.19034	0.434614	0.00616572	0.0651162
MKLN1-AS	ENSG00000236753	19.784	-0.656347	0.239677	0.0061727	0.0651375
HCLS1	ENSG00000180353	14950.6	0.620544	0.226652	0.00618378	0.0652022
PPP1R18	ENSG00000146112	1152.01	0.582191	0.212668	0.00618977	0.0652132
CIAO2B	ENSG00000166595	982.707	0.561647	0.205215	0.00620264	0.0652964
MGST3	ENSG00000143198	1251.79	0.525087	0.191902	0.00621482	0.0653354
PCYT1A	ENSG00000161217	684.927	0.418613	0.153	0.00621846	0.0653354
PSMD2	ENSG00000175166	1524.64	0.488849	0.17868	0.00622123	0.0653354
SAMD9L	ENSG00000177409	1426.92	-0.723562	0.264498	0.00622657	0.0653393
GTF2F1	ENSG00000125651	195.438	0.797801	0.291721	0.00624172	0.065394
OXLD1	ENSG00000204237	70.0163	0.896674	0.327852	0.00623817	0.065394
NDUFB7	ENSG00000099795	389.544	0.915522	0.334815	0.00624928	0.0654211
EMD	ENSG00000102119	68.7054	0.947357	0.346566	0.00626552	0.0654349
CKAP4	ENSG00000136026	272.95	0.817003	0.298861	0.00626236	0.0654349
UBE2Q1	ENSG00000160714	213.732	0.519978	0.190214	0.00626382	0.0654349
ZNF576	ENSG00000124444	170.124	0.573588	0.209856	0.00627137	0.0654441
MRM3	ENSG00000171861	193.006	0.52302	0.191457	0.00629913	0.0655777
MRPL57	ENSG00000173141	659.078	0.428886	0.156971	0.00629008	0.0655777
ZNF502	ENSG00000196653	45.1568	-0.965754	0.353513	0.00629754	0.0655777
ADI1	ENSG00000182551	455.309	0.720966	0.263948	0.00630522	0.0655893
TTC5	ENSG00000136319	443.356	0.336165	0.123121	0.00632643	0.0656542
SLC16A5	ENSG00000170190	87.6865	0.884099	0.3238	0.00632608	0.0656542
ZNF75D	ENSG00000186376	116.983	-0.523654	0.191762	0.00631894	0.0656542
ZNF14	ENSG00000105708	331.588	-1.1747	0.430497	0.00635833	0.0659333
LEPROTL1	ENSG00000104660	1922.87	-0.422114	0.15472	0.00636717	0.0659729
RIMKLB	ENSG00000166532	44.8329	-1.1556	0.423783	0.00639387	0.0661975
RANGAP1	ENSG00000100401	140.634	0.823651	0.302121	0.00640627	0.0662736
CA5B	ENSG00000169239	814.592	-0.557084	0.204529	0.0064546	0.0666295
SLFN12L	ENSG00000205045	282.487	-0.781196	0.286837	0.00645965	0.0666295
HBA1	ENSG00000206172	1624.93	1.51792	0.557356	0.00646092	0.0666295
USPL1	ENSG00000132952	348.399	-0.726831	0.267047	0.00649412	0.0666888
NAE1	ENSG00000159593	357.333	-0.728069	0.26744	0.00648163	0.0666888
PHETA2	ENSG00000177096	21.308	1.16443	0.427852	0.00649708	0.0666888
BEX5	ENSG00000184515	25.9392	-0.973338	0.357597	0.00649113	0.0666888
GPR162	ENSG00000250510	20.9979	0.976091	0.35859	0.00648837	0.0666888
ANKRD55	ENSG00000164512	163.463	-0.826528	0.3038	0.00651569	0.0667237
PRELID1	ENSG00000169230	380.013	0.707764	0.260113	0.00650865	0.0667237
NELFB	ENSG00000188986	17.8404	0.811129	0.298138	0.00651538	0.0667237
CCDC124	ENSG00000007080	96.6048	1.08253	0.39801	0.00653101	0.0668286
RRP8	ENSG00000132275	277.454	0.529904	0.194853	0.00653786	0.0668466
DDX60	ENSG00000137628	757.893	-1.10828	0.407608	0.00654836	0.0669021
ECHS1	ENSG00000127884	1022.91	0.51804	0.1907	0.00659717	0.0673485
KCTD11	ENSG00000213859	18.2666	0.947771	0.349084	0.00662714	0.067602
OGDH	ENSG00000105953	584.451	0.43307	0.159633	0.00666941	0.0679632
R3HCC1L	ENSG00000166024	310.356	-0.559192	0.206156	0.00667829	0.0679632
MRPL54	ENSG00000183617	281.921	0.731128	0.269567	0.00668321	0.0679632
EIF4EBP3	ENSG00000243056	145.561	0.675497	0.249016	0.00667454	0.0679632
BLCAP	ENSG00000166619	740.073	0.389278	0.143555	0.00669381	0.0680184
USP22	ENSG00000124422	646.624	0.289852	0.106935	0.0067174	0.068048
RPP25L	ENSG00000164967	466.409	0.534422	0.197145	0.0067119	0.068048
KAT5	ENSG00000172977	383.705	0.635725	0.234495	0.00670734	0.068048
IGKV1D-16	ENSG00000241244	16.1344	-1.23025	0.453852	0.00671463	0.068048
TMEM156	ENSG00000121895	226.023	-0.913213	0.337055	0.00674076	0.068232
STIM2	ENSG00000109689	247.314	-0.392303	0.144875	0.00677165	0.0684092
ACSS2	ENSG00000131069	139.931	0.742151	0.274074	0.00677214	0.0684092
FBXW9	ENSG00000132004	33.5634	1.09818	0.405569	0.00677386	0.0684092
YIPF3	ENSG00000137207	1601.12	0.605238	0.223573	0.00678712	0.0684906
SLC22A18	ENSG00000110628	31.4632	1.08204	0.399958	0.00682237	0.0687935
TMEM39B	ENSG00000121775	283.826	0.697515	0.257992	0.00685873	0.0689488
CERS2	ENSG00000143418	1152.76	0.485035	0.179388	0.00685454	0.0689488
FOLR2	ENSG00000165457	326.121	0.730556	0.270166	0.00684889	0.0689488
ATOX1	ENSG00000177556	762.901	0.550219	0.203507	0.00685745	0.0689488
PGD	ENSG00000142657	9241.72	0.987486	0.365388	0.00688057	0.0691156
C11orf71	ENSG00000180425	17.5376	1.49839	0.55457	0.0068946	0.0692037
PRKCSH	ENSG00000130175	190.294	0.723046	0.267647	0.00690297	0.0692349
FDPS	ENSG00000160752	1478.45	0.395035	0.146271	0.00691929	0.0693105
CMAHP	ENSG00000168405	144.765	-0.652933	0.241772	0.00692104	0.0693105
PTPRE	ENSG00000132334	3632.88	0.699462	0.259041	0.0069299	0.069313
HINT2	ENSG00000137133	151.555	1.02887	0.38105	0.00693182	0.069313
APRT	ENSG00000198931	1861.28	0.846128	0.313436	0.0069439	0.069381
IGLV3-10	ENSG00000211669	73.6158	-0.795597	0.294839	0.00696707	0.0695597
WASF1	ENSG00000112290	26.1349	1.05089	0.389514	0.00697655	0.0696016
SEC61A1	ENSG00000058262	866.851	0.615625	0.228266	0.00699752	0.0696203
TGOLN2	ENSG00000152291	5545.34	0.573221	0.212524	0.00699234	0.0696203
COX5A	ENSG00000178741	334.804	1.0846	0.40217	0.00699959	0.0696203
AL049634.2	ENSG00000260861	72.4152	1.20083	0.44522	0.00699342	0.0696203
TMEM147	ENSG00000105677	379.559	0.717232	0.266	0.00701012	0.0696724
RASGRF2	ENSG00000113319	64.0417	-0.943824	0.350153	0.00702916	0.0698045
DPF2	ENSG00000133884	1614.98	0.489735	0.181704	0.00703403	0.0698045
MFNG	ENSG00000100060	1151.91	0.782629	0.290494	0.00705722	0.0699671
PFKFB4	ENSG00000114268	494.26	0.984391	0.365408	0.00706105	0.0699671
BCAP31	ENSG00000185825	6460.94	0.483974	0.179728	0.00708525	0.0701541
TMEM19	ENSG00000139291	363.662	0.416852	0.15484	0.00709941	0.0702414
TGFBI	ENSG00000120708	1952.73	0.928563	0.345149	0.00713827	0.0705728
CDH26	ENSG00000124215	34.1727	1.14942	0.427303	0.00714664	0.0706026
EPB42	ENSG00000166947	177.064	-0.483462	0.179853	0.00718607	0.0709389
ZFPL1	ENSG00000162300	98.2135	0.884805	0.329193	0.00719238	0.0709479
SIGLEC7	ENSG00000168995	1314.69	0.764739	0.284608	0.00720995	0.071068
MGMT	ENSG00000170430	200.174	0.507692	0.189067	0.00724753	0.0713316
ATP5MC2	ENSG00000135390	9839.64	0.468491	0.174543	0.00727258	0.0715246
MFSD2A	ENSG00000168389	66.6425	0.904269	0.337031	0.00729552	0.0715897
ZNF563	ENSG00000188868	54.7355	-0.859174	0.320216	0.00729418	0.0715897
PLXNB2	ENSG00000196576	95.3538	0.839281	0.312765	0.00728724	0.0715897
AC011511.4	ENSG00000267303	51.2297	0.694478	0.258892	0.00730728	0.0716516
TUBGCP2	ENSG00000130640	211.672	0.459759	0.171419	0.00731663	0.0716899
PTRH2	ENSG00000141378	420.36	0.438673	0.163595	0.00733031	0.0717705
TTC27	ENSG00000018699	323.83	-0.426916	0.159361	0.00738599	0.0720687
IRAK3	ENSG00000090376	757.389	1.09701	0.409545	0.00739281	0.0720687
WDR83	ENSG00000123154	119.64	0.685113	0.255791	0.00739736	0.0720687
JAGN1	ENSG00000171135	745.517	0.443088	0.165411	0.00739071	0.0720687
COMMD1	ENSG00000173163	845.737	0.385916	0.1441	0.00740401	0.0720687
H3F3AP6	ENSG00000178458	118.986	0.718706	0.268345	0.00739988	0.0720687
EIF3C	ENSG00000184110	4348.24	0.58581	0.218743	0.00740458	0.0720687
AC027644.3	ENSG00000272831	42.6088	0.830231	0.309953	0.00739374	0.0720687
GLYR1	ENSG00000140632	963.99	0.296719	0.110814	0.0074147	0.0721138
DLEU1	ENSG00000176124	92.982	-0.780881	0.291761	0.00744083	0.0723145
SGF29	ENSG00000176476	475.786	0.608809	0.22757	0.0074672	0.0725172
SERPINA1	ENSG00000197249	28289.5	0.872882	0.326316	0.00747383	0.0725281
CAMKK2	ENSG00000110931	467.351	0.641986	0.240061	0.00748924	0.0726241
DOCK8	ENSG00000107099	2629.38	0.537648	0.201146	0.00751926	0.0728615
ATG14	ENSG00000126775	107.6	-0.422211	0.158007	0.00753777	0.0729871
ZNF136	ENSG00000196646	243.904	-0.906945	0.339522	0.00755715	0.073121
SLC35A4	ENSG00000176087	1660.01	0.550118	0.205971	0.00756584	0.0731513
SRA1	ENSG00000213523	929.825	0.645494	0.241739	0.00758033	0.0732375
MEFV	ENSG00000103313	683.649	0.7388	0.276976	0.00764456	0.0736305
KXD1	ENSG00000105700	1253.98	0.591289	0.221667	0.00764263	0.0736305
FBXO9	ENSG00000112146	169.99	0.596537	0.223699	0.00766017	0.0736305
SPSB3	ENSG00000162032	115.539	1.13028	0.423813	0.00765448	0.0736305
TUFM	ENSG00000178952	1892.05	0.749237	0.28092	0.00765123	0.0736305
PLCXD1	ENSG00000182378	138.89	0.792726	0.297262	0.00765869	0.0736305
AP002990.1	ENSG00000255508	52.7597	0.646987	0.242602	0.00765623	0.0736305
PARK7	ENSG00000116288	3142.19	0.424863	0.159367	0.00767742	0.0737096
EIF5A	ENSG00000132507	2579.61	0.741029	0.277972	0.0076796	0.0737096
CCDC146	ENSG00000135205	48.2211	-0.856999	0.32152	0.00768821	0.0737385
C5orf15	ENSG00000113583	933.167	0.367825	0.138055	0.00771412	0.0737806
UBXN1	ENSG00000162191	1758.17	0.908322	0.340942	0.00771826	0.0737806
HSF1	ENSG00000185122	19.6452	0.901575	0.338375	0.00771203	0.0737806
HLA-DPB1	ENSG00000223865	7931.25	0.815081	0.305956	0.00772064	0.0737806
LINC02723	ENSG00000231680	153.266	0.992338	0.372482	0.00771889	0.0737806
FGD3	ENSG00000127084	510.931	0.880885	0.330782	0.00774387	0.0739489
MTPN	ENSG00000105887	4109.05	0.523014	0.196429	0.00775381	0.0739901
SDF2L1	ENSG00000128228	67.3926	1.37006	0.514682	0.00776884	0.0740262
ARHGAP30	ENSG00000186517	1393.97	0.476856	0.179135	0.00776795	0.0740262
PTGIR	ENSG00000160013	25.0934	1.16662	0.438353	0.00778232	0.074101
MYL9	ENSG00000101335	292.297	1.51432	0.569108	0.00779392	0.0741042
COPS9	ENSG00000172428	769.37	0.361047	0.135682	0.00779154	0.0741042
ALKBH4	ENSG00000160993	91.9146	0.716467	0.269323	0.00780816	0.0741324
WBP1	ENSG00000239779	162.435	0.690704	0.259625	0.00780496	0.0741324
SZRD1	ENSG00000055070	679.14	0.619318	0.232866	0.00782464	0.0742354
EDNRB	ENSG00000136160	16.0612	2.031	0.76394	0.00784682	0.0743404
ILK	ENSG00000166333	5195.54	0.620314	0.233325	0.00784702	0.0743404
PLXDC2	ENSG00000120594	1117.68	0.882152	0.331847	0.00785341	0.0743475
TP53I11	ENSG00000175274	52.3142	0.762827	0.286992	0.0078604	0.0743602
P2RX4	ENSG00000135124	809.826	0.577421	0.217305	0.00787951	0.0744397
KIAA0319L	ENSG00000142687	1002.37	0.707064	0.266097	0.00788012	0.0744397
SIRPD	ENSG00000125900	93.346	0.909949	0.342504	0.0078897	0.0744767
FAM107B	ENSG00000065809	1645.11	-0.778427	0.293043	0.00789901	0.0745112
TMEM234	ENSG00000160055	156.986	0.578364	0.217806	0.0079213	0.0746679
C12orf29	ENSG00000133641	159.665	-0.623702	0.234942	0.00793781	0.0747699
NOC4L	ENSG00000184967	27.6456	1.09853	0.41418	0.00799459	0.0752509
P2RY14	ENSG00000174944	104.08	-1.30245	0.491353	0.0080313	0.0754884
CYB5D1	ENSG00000182224	71.52	-0.56387	0.212713	0.00802888	0.0754884
NME4	ENSG00000103202	30.662	0.977297	0.368763	0.00804435	0.0755292
ASNSD1	ENSG00000138381	622.838	-0.62273	0.234985	0.00804711	0.0755292
PLTP	ENSG00000100979	44.4869	0.932455	0.351934	0.00806074	0.0756032
VAT1	ENSG00000108828	175.606	0.547299	0.206817	0.00813774	0.0759296
MOCS3	ENSG00000124217	130.831	0.644424	0.243466	0.00812392	0.0759296
SLC25A19	ENSG00000125454	322.608	0.549244	0.207556	0.00813905	0.0759296
RMND5B	ENSG00000145916	159.145	0.628539	0.237495	0.0081321	0.0759296
EIF3K	ENSG00000178982	4198.51	0.395739	0.14948	0.00811032	0.0759296
SIVA1	ENSG00000184990	343.585	0.848509	0.320608	0.00813145	0.0759296
MITF	ENSG00000187098	133.048	0.595616	0.225089	0.0081417	0.0759296
AC009950.1	ENSG00000225963	133.403	0.551286	0.208298	0.00812994	0.0759296
FAU	ENSG00000149806	7409.62	0.501955	0.189743	0.0081582	0.0760295
PAF1	ENSG00000006712	165.109	0.645371	0.244068	0.0081878	0.0762092
MOB3A	ENSG00000172081	4088.4	0.538476	0.203646	0.00818906	0.0762092
PAICS	ENSG00000128050	417.057	-0.599448	0.226734	0.00819718	0.0762309
SMARCD3	ENSG00000082014	71.9937	0.927648	0.351061	0.00823175	0.0762828
TRPC4AP	ENSG00000100991	307.273	0.775207	0.293361	0.00822972	0.0762828
CORO1C	ENSG00000110880	3670.33	0.757478	0.286649	0.00822903	0.0762828
MORN4	ENSG00000171160	23.4086	-1.08855	0.411929	0.00822806	0.0762828
FTH1P2	ENSG00000234975	21.9147	1.31772	0.498616	0.00822336	0.0762828
CLPTM1	ENSG00000104853	55.7437	0.890899	0.337242	0.0082485	0.0763305
ZNF420	ENSG00000197050	196.106	-0.686956	0.260024	0.00824442	0.0763305
TBC1D13	ENSG00000107021	199.38	0.629652	0.238422	0.00826815	0.0764586
PBLD	ENSG00000108187	78.1503	0.551462	0.208867	0.00828426	0.0765537
TAPBP	ENSG00000231925	3916.83	0.535737	0.20298	0.00830644	0.0767049
CUZD1	ENSG00000138161	20.0106	-0.966526	0.366402	0.00834257	0.0769845
CYBRD1	ENSG00000071967	491.692	0.780069	0.295812	0.00836324	0.0770436
NMRK1	ENSG00000106733	193.684	-0.683879	0.259355	0.00836804	0.0770436
NDUFS2	ENSG00000158864	3232.18	0.422045	0.160082	0.00837825	0.0770436
RNPS1	ENSG00000205937	1258.24	0.518226	0.196499	0.00835712	0.0770436
TVP23C-CDRT4	ENSG00000259024	70.9623	-0.77132	0.292549	0.00837538	0.0770436
CSRP1	ENSG00000159176	1460.16	0.580241	0.220189	0.00840894	0.0772718
DDOST	ENSG00000244038	5570.32	0.495865	0.188222	0.00842686	0.0773825
GNL3	ENSG00000163938	807.377	-0.541059	0.205418	0.00844006	0.0774203
DDX28	ENSG00000182810	134.084	0.828617	0.314605	0.00844275	0.0774203
MSRB1	ENSG00000198736	2850.97	1.03479	0.392977	0.00845818	0.0775078
GABARAP	ENSG00000170296	18985.3	0.634918	0.241173	0.00847265	0.0775864
INTS6L	ENSG00000165359	99.7364	-0.782063	0.297162	0.00849397	0.0777275
CNPPD1	ENSG00000115649	1813.34	0.532439	0.20235	0.00850656	0.0777886
PTAFR	ENSG00000169403	9725.32	0.841845	0.320189	0.0085584	0.0780999
NELFE	ENSG00000204356	343.07	0.701579	0.266803	0.00854913	0.0780999
WAKMAR2	ENSG00000237499	43.9825	-0.58902	0.224024	0.00855692	0.0780999
ARMC7	ENSG00000125449	130.186	0.645355	0.245485	0.0085662	0.0781168
FNDC3B	ENSG00000075420	729.557	0.552204	0.210224	0.0086207	0.0785595
MRPL58	ENSG00000167862	302.88	0.347504	0.132319	0.00863268	0.0785868
ZNF527	ENSG00000189164	83.5051	-0.607845	0.231479	0.00864162	0.0785868
FTH1P11	ENSG00000237264	33.118	1.37316	0.522899	0.00863835	0.0785868
TOMM22	ENSG00000100216	1577.35	0.403163	0.153603	0.00867206	0.0787343
UTP25	ENSG00000117597	333.602	-0.522236	0.19898	0.00867579	0.0787343
TLR5	ENSG00000187554	771.807	0.930524	0.354513	0.00867005	0.0787343
ABTB1	ENSG00000114626	599.193	0.988938	0.376862	0.00868689	0.0787807
SDC4	ENSG00000124145	129.635	0.82389	0.31407	0.00870901	0.0788757
HLA-C	ENSG00000204525	5926.32	0.622042	0.237126	0.00870935	0.0788757
IL10RB-DT	ENSG00000223799	195.872	0.534915	0.203943	0.00871931	0.0789116
ADGRE1	ENSG00000174837	1160.61	0.806066	0.30741	0.00873849	0.0790308
TUSC2	ENSG00000114383	111.468	0.991921	0.378461	0.00876896	0.0792519
SHISA5	ENSG00000164054	2440.84	0.667064	0.254588	0.00878862	0.0792954
UBE2E2	ENSG00000182247	131.01	0.750269	0.28632	0.008783	0.0792954
BTN3A1	ENSG00000026950	2173.12	-0.538998	0.205829	0.0088272	0.0794973
ZNF256	ENSG00000152454	32.3975	-0.736516	0.28126	0.00882826	0.0794973
DDIAS	ENSG00000165490	167.984	0.599607	0.229031	0.00884444	0.0794973
RNF181	ENSG00000168894	1272.78	0.446749	0.17064	0.00884252	0.0794973
TRDV2	ENSG00000211821	43.1607	-2.14779	0.82037	0.00884279	0.0794973
AMPD2	ENSG00000116337	371.322	0.76235	0.291267	0.00886129	0.0795944
MIR22HG	ENSG00000186594	148.097	0.672453	0.256948	0.00886868	0.0796064
CNDP2	ENSG00000133313	3093.45	0.534746	0.204375	0.00888386	0.079634
NCKIPSD	ENSG00000213672	54.0233	0.851239	0.325314	0.00887931	0.079634
FAM76B	ENSG00000077458	102.706	-0.743655	0.28428	0.00889872	0.0797129
UBE2M	ENSG00000130725	31.2659	0.697628	0.266824	0.00893433	0.0799774
C1orf112	ENSG00000000460	85.1923	-0.643207	0.246036	0.00894168	0.0799889
LY86	ENSG00000112799	2757.69	0.715156	0.273647	0.008964	0.080134
GRK2	ENSG00000173020	195.109	0.743681	0.28461	0.00897564	0.0801836
SEC61B	ENSG00000106803	909.435	0.519492	0.198874	0.00899683	0.0802547
UBAC1	ENSG00000130560	132.355	0.537581	0.205813	0.00900189	0.0802547
ERICH1	ENSG00000104714	335.596	0.546794	0.209469	0.00904415	0.0805242
HTATSF1P2	ENSG00000271361	89.5367	1.67843	0.642984	0.00904436	0.0805242
VPS16	ENSG00000215305	882.133	0.495193	0.189848	0.00909756	0.0809431
NADSYN1	ENSG00000172890	759.691	0.4863	0.186459	0.00910515	0.0809559
BAIAP2	ENSG00000175866	31.1819	1.1375	0.436194	0.00911283	0.0809694
MSL2	ENSG00000174579	386.447	-0.723082	0.277385	0.00913992	0.0810103
RNF41	ENSG00000181852	1003.42	0.40574	0.155616	0.00912542	0.0810103
FCAR	ENSG00000186431	1344.88	0.989283	0.379516	0.00914205	0.0810103
SIRPA	ENSG00000198053	454.941	0.934257	0.358394	0.00913957	0.0810103
ZNF766	ENSG00000196214	845.367	-0.772456	0.296382	0.00915298	0.0810525
ARHGAP24	ENSG00000138639	309.326	0.793207	0.304391	0.00916373	0.0810584
NLRP3	ENSG00000162711	950.871	0.690651	0.265043	0.00916596	0.0810584
SUMO3	ENSG00000184900	825.115	0.677377	0.259975	0.00917277	0.0810642
ALG14	ENSG00000172339	161.657	0.571747	0.219524	0.00920113	0.0812602
ALKBH7	ENSG00000125652	101.729	1.23358	0.473679	0.00920775	0.0812641
FUCA2	ENSG00000001036	275.22	0.692339	0.265906	0.00922244	0.0813392
WDR77	ENSG00000116455	314.969	0.688302	0.264486	0.00925706	0.0815352
NEK6	ENSG00000119408	166.079	0.845047	0.3247	0.00925337	0.0815352
SLC66A2	ENSG00000122490	29.8792	0.729844	0.280498	0.0092693	0.0815435
B9D2	ENSG00000123810	115.312	0.687206	0.264186	0.00928941	0.0815435
VPS4A	ENSG00000132612	200.506	0.421436	0.162006	0.00928561	0.0815435
TMCO3	ENSG00000150403	106.542	0.698609	0.268528	0.00927823	0.0815435
SELENON	ENSG00000162430	157.055	0.743574	0.28588	0.00929518	0.0815435
AC022098.1	ENSG00000267169	34.0829	0.936199	0.359918	0.00929126	0.0815435
TOR1A	ENSG00000136827	952.43	0.459309	0.176626	0.00930991	0.0816184
EID3	ENSG00000255150	49.5008	-0.696902	0.268031	0.0093202	0.0816541
HDAC11	ENSG00000163517	18.1131	0.950994	0.366001	0.00936762	0.082015
TBC1D31	ENSG00000156787	129.639	-0.629896	0.242476	0.00938315	0.0820498
MED8	ENSG00000159479	1038.83	0.417455	0.1607	0.00938407	0.0820498
CIDECP1	ENSG00000186162	211.144	0.50315	0.193737	0.00940223	0.082154
TMEM109	ENSG00000110108	623.726	0.653238	0.251611	0.00942541	0.0822473
WDR24	ENSG00000127580	20.9343	1.37237	0.528565	0.00942051	0.0822473
CCDC97	ENSG00000142039	93.6955	0.595382	0.229361	0.00943625	0.0822873
GTF3C1	ENSG00000077235	274.841	0.598183	0.230476	0.00944746	0.0822964
PGM1	ENSG00000079739	515.021	0.502694	0.193708	0.00945605	0.0822964
ZNF44	ENSG00000197857	271.407	-0.772921	0.297821	0.00945201	0.0822964
ALDH4A1	ENSG00000159423	35.952	1.1336	0.43686	0.00946241	0.0822973
YWHAG	ENSG00000170027	425.101	0.733591	0.282769	0.00947794	0.082378
RHBDD2	ENSG00000005486	804.446	0.582194	0.224577	0.00953078	0.0827074
FBXW5	ENSG00000159069	105.127	1.10623	0.426711	0.00952942	0.0827074
CDK2AP2	ENSG00000167797	587.947	0.778025	0.300134	0.00953471	0.0827074
NVL	ENSG00000143748	323.558	-0.476418	0.183866	0.00956652	0.0828742
ZNF512	ENSG00000243943	612.105	-0.329318	0.127088	0.00956239	0.0828742
ESAM	ENSG00000149564	83.7658	1.26515	0.488356	0.00958016	0.0829377
BORCS5	ENSG00000165714	73.2783	0.654256	0.252597	0.00959422	0.0830048
SENCR	ENSG00000254703	67.8871	0.748326	0.288944	0.00960147	0.083013
CYSTM1	ENSG00000120306	871.111	1.17405	0.453572	0.00964108	0.0833007
EXOSC9	ENSG00000123737	348.266	-0.552149	0.213375	0.00966188	0.0833491
ANKRD36	ENSG00000135976	249.047	-0.956193	0.369547	0.00966832	0.0833491
VARS2	ENSG00000137411	33.6585	0.756413	0.292381	0.00967939	0.0833491
CDC42EP3	ENSG00000163171	1280.21	0.533075	0.206068	0.00968469	0.0833491
FBXO22	ENSG00000167196	195.856	0.486483	0.188051	0.00968238	0.0833491
IL17RA	ENSG00000177663	1621.46	0.694333	0.268374	0.0096765	0.0833491
M6PR	ENSG00000003056	5566.79	0.442517	0.171146	0.00972049	0.0835022
GLB1	ENSG00000170266	3054.25	0.659973	0.255208	0.00970916	0.0835022
ZNF662	ENSG00000182983	21.9398	-1.08806	0.420818	0.00972152	0.0835022
ODF3B	ENSG00000177989	17.5194	1.10144	0.426186	0.00975443	0.0836757
SUN2	ENSG00000100242	319.211	0.683521	0.264546	0.00977334	0.0836927
LRRC14	ENSG00000160959	64.3165	0.789083	0.305412	0.00977548	0.0836927
ASPSCR1	ENSG00000169696	22.1724	0.830901	0.321578	0.0097713	0.0836927
DCXR	ENSG00000169738	162.135	0.740154	0.286505	0.00978345	0.0837064
AP5S1	ENSG00000125843	260.497	0.629605	0.243756	0.00979643	0.083763
SLC25A35	ENSG00000125434	84.709	0.540527	0.209329	0.0098177	0.0838903
MCOLN1	ENSG00000090674	82.1417	1.05276	0.407766	0.00982923	0.0839343
PMVK	ENSG00000163344	414.28	0.654578	0.253606	0.00984918	0.0840502
IQCB1	ENSG00000173226	268.266	-0.609265	0.236083	0.00985948	0.0840835
OSCAR	ENSG00000170909	98.5621	0.988735	0.383191	0.0098724	0.0841392
MRPL4	ENSG00000105364	48.2846	0.956805	0.370992	0.00990728	0.0843818
ARMH3	ENSG00000120029	251.498	0.329115	0.127626	0.00991607	0.0844021
GBP1	ENSG00000117228	2764.09	-0.652506	0.253123	0.00994269	0.0845529
MYADM	ENSG00000179820	3781.16	0.645275	0.250332	0.00994665	0.0845529
NT5C3A	ENSG00000122643	665.614	-1.1219	0.435296	0.00995666	0.0845834
CYC1	ENSG00000179091	110.747	0.48023	0.186372	0.00997394	0.0846414
ATG7	ENSG00000197548	1369.67	0.571594	0.221836	0.00997635	0.0846414
BST1	ENSG00000109743	784.675	0.843175	0.327391	0.0100113	0.0848831
IL10RA	ENSG00000110324	2032.69	0.648333	0.251792	0.0100277	0.0849111
KLHL18	ENSG00000114648	738.297	0.653632	0.253872	0.0100341	0.0849111
SNRNP25	ENSG00000161981	249.92	0.562093	0.21828	0.0100211	0.0849111
LBX2-AS1	ENSG00000257702	32.7642	0.918123	0.356631	0.0100404	0.0849111
IL5RA	ENSG00000091181	47.664	-1.00777	0.391501	0.0100494	0.0849293
NUDT16L1	ENSG00000168101	115.277	1.05734	0.410824	0.0100619	0.0849293
ADPRM	ENSG00000170222	354.346	-0.640969	0.249045	0.0100614	0.0849293
SGTA	ENSG00000104969	114.215	1.02608	0.398921	0.010107	0.0850164
MICAL1	ENSG00000135596	93.5109	0.84771	0.329567	0.0101056	0.0850164
CAPN2	ENSG00000162909	1591.86	0.378307	0.14708	0.0101076	0.0850164
MLLT11	ENSG00000213190	138.228	-0.610418	0.237331	0.010111	0.0850164
KLRK1	ENSG00000213809	1452.04	-0.938778	0.364874	0.0100855	0.0850164
AC055822.1	ENSG00000272155	20.8967	-0.800146	0.310989	0.0100848	0.0850164
TSTD2	ENSG00000136925	190.049	-0.442874	0.172275	0.0101482	0.0852744
LDHB	ENSG00000111716	10983.8	-0.558293	0.217259	0.0101784	0.0853012
SDF2	ENSG00000132581	1280.17	0.371232	0.144455	0.0101735	0.0853012
PDCD4	ENSG00000150593	2423.45	-0.502116	0.19543	0.0101909	0.0853012
APCDD1	ENSG00000154856	19.398	1.08586	0.422663	0.0101967	0.0853012
PRPSAP1	ENSG00000161542	387.085	0.433745	0.168763	0.0101657	0.0853012
TOPBP1	ENSG00000163781	152.001	-0.457279	0.177965	0.0101849	0.0853012
GPR132	ENSG00000183484	61.4569	0.813599	0.316548	0.0101633	0.0853012
NSUN5P2	ENSG00000106133	50.6373	-0.566344	0.220514	0.0102203	0.0853995
ANAPC15	ENSG00000110200	982.374	0.520471	0.202658	0.0102221	0.0853995
NMT2	ENSG00000152465	281.189	-0.623995	0.242987	0.010228	0.0853995
NOD2	ENSG00000167207	275.692	0.742089	0.288997	0.0102344	0.0853995
SLC27A4	ENSG00000167114	30.6558	0.828751	0.322919	0.010275	0.085629
MOB1B	ENSG00000173542	132.569	0.44571	0.173655	0.0102688	0.085629
MYL6	ENSG00000092841	21463.1	0.458993	0.178945	0.0103176	0.085744
PRKAR1A	ENSG00000108946	3642.76	0.514554	0.200642	0.0103315	0.085744
C9orf78	ENSG00000136819	2757.07	-0.273006	0.106458	0.0103344	0.085744
RAB20	ENSG00000139832	71.0837	0.964285	0.375924	0.0103145	0.085744
HIGD2A	ENSG00000146066	2560.25	0.586494	0.228594	0.0102979	0.085744
TRAV5	ENSG00000211779	46.0787	-1.12681	0.439389	0.010333	0.085744
ZNF253	ENSG00000256771	162.172	-0.894291	0.348706	0.0103295	0.085744
RINT1	ENSG00000135249	193.826	-0.557738	0.217512	0.0103422	0.0857548
MED29	ENSG00000063322	384.626	0.582035	0.227067	0.0103691	0.0858699
SLC7A7	ENSG00000155465	6009.69	0.837547	0.326745	0.0103682	0.0858699
DGKZ	ENSG00000149091	250.63	0.803757	0.313628	0.0103841	0.0858862
TRBV28	ENSG00000211753	129.854	-1.15816	0.451918	0.0103841	0.0858862
ILVBL	ENSG00000105135	80.2005	1.03582	0.404313	0.0104091	0.0859843
UROD	ENSG00000126088	1540.13	0.460256	0.17965	0.0104082	0.0859843
POFUT1	ENSG00000101346	378.608	0.366722	0.143235	0.010459	0.0863425
SH3BP2	ENSG00000087266	339.781	0.662526	0.259043	0.0105399	0.086915
WHAMM	ENSG00000156232	187.924	-0.297427	0.116301	0.0105458	0.086915
AL592435.1	ENSG00000232995	16.8886	-0.861584	0.336909	0.0105482	0.086915
CYTH4	ENSG00000100055	1630.81	0.613593	0.239975	0.0105609	0.0869658
PDCD6	ENSG00000249915	792.076	0.452751	0.177088	0.0105688	0.0869763
MGST1	ENSG00000008394	982.148	1.08093	0.422913	0.0105907	0.0871017
SNX1	ENSG00000028528	1136.51	0.469133	0.183581	0.0106049	0.0871638
ECE2	ENSG00000145194	116.43	0.648291	0.253725	0.010616	0.087201
NCF4	ENSG00000100365	1545.14	0.914085	0.358033	0.0106776	0.087538
FNBP4	ENSG00000109920	309.355	-0.594286	0.232784	0.0106812	0.087538
TMEM43	ENSG00000170876	3120.99	0.39466	0.154598	0.0106858	0.087538
ATPAF2	ENSG00000171953	276.383	0.590764	0.231446	0.0106954	0.087538
FLNA	ENSG00000196924	694.427	0.839831	0.328938	0.010675	0.087538
SLC26A6	ENSG00000225697	195.331	0.804447	0.315181	0.0107003	0.087538
ZBTB22	ENSG00000236104	23.984	0.869405	0.340645	0.0107036	0.087538
TTYH3	ENSG00000136295	68.8677	0.822075	0.322294	0.0107506	0.087868
MED20	ENSG00000124641	424.599	0.414872	0.162678	0.0107641	0.0879232
MRFAP1	ENSG00000179010	751.391	0.486462	0.19078	0.0107765	0.0879704
NGDN	ENSG00000129460	953.803	-0.239097	0.0937773	0.0107838	0.087975
TXLNG	ENSG00000086712	219.473	-0.547715	0.214892	0.0108095	0.0879881
USP5	ENSG00000111667	483.591	0.721341	0.283021	0.010812	0.0879881
RPS9	ENSG00000170889	9966.93	0.514099	0.201684	0.0108022	0.0879881
IARS	ENSG00000196305	1091.82	-0.586621	0.230163	0.0108121	0.0879881
RRP15	ENSG00000067533	254.245	-0.521453	0.204628	0.0108251	0.0880236
RBL2	ENSG00000103479	1822.62	-0.630487	0.247432	0.0108305	0.0880236
DUSP5	ENSG00000138166	86.4946	-0.760099	0.298346	0.0108432	0.0880236
BRAT1	ENSG00000106009	19.0069	1.01513	0.398525	0.0108589	0.0880923
HNRNPA1L2	ENSG00000139675	276.333	-0.291163	0.114316	0.0108651	0.0880923
SUPT3H	ENSG00000196284	110.676	-0.506051	0.198743	0.0108882	0.088171
TRAV13-1	ENSG00000211788	110.686	-0.921528	0.361885	0.0108819	0.088171
MFSD10	ENSG00000109736	39.1746	1.03346	0.405923	0.0108978	0.0881945
CAPZB	ENSG00000077549	6698.03	0.595767	0.234123	0.0109381	0.0883318
DNAJC4	ENSG00000110011	66.4399	0.739032	0.290436	0.0109416	0.0883318
TMEM39A	ENSG00000176142	411.297	0.509926	0.200364	0.0109279	0.0883318
AL391832.2	ENSG00000238005	39.8183	0.97044	0.381325	0.0109304	0.0883318
CMTM3	ENSG00000140931	341.336	0.496669	0.195245	0.0109645	0.0884621
MFN2	ENSG00000116688	800.995	0.493633	0.194084	0.0109779	0.0885159
GIT1	ENSG00000108262	44.8639	0.749058	0.294582	0.0109974	0.0885648
SNHG21	ENSG00000250988	38.6631	-0.537379	0.21133	0.0109954	0.0885648
EFHD2	ENSG00000142634	538.638	0.622319	0.244763	0.0110052	0.088573
PTCD3	ENSG00000132300	783.792	-0.627889	0.246995	0.0110185	0.0886261
ARMH1	ENSG00000198520	64.1881	0.830727	0.326917	0.0110506	0.0888303
IDH3B	ENSG00000101365	989.135	0.381855	0.150304	0.0110675	0.0889119
PLPPR2	ENSG00000105520	69.3076	0.788587	0.310443	0.0110789	0.0889491
EPB41L5	ENSG00000115109	28.3074	-0.716401	0.282184	0.0111242	0.0890543
ZNF549	ENSG00000121406	114.604	-0.618803	0.243705	0.0111122	0.0890543
SLC66A3	ENSG00000162976	621.763	0.911255	0.358903	0.0111171	0.0890543
THNSL1	ENSG00000185875	84.7425	-0.886868	0.349302	0.0111179	0.0890543
PRIM1	ENSG00000198056	229.946	-0.708847	0.279214	0.0111259	0.0890543
DOCK8-AS1	ENSG00000183784	20.2653	0.856965	0.337629	0.011143	0.089137
NCKAP1	ENSG00000061676	25.5431	-1.22094	0.48131	0.0111899	0.0891892
DNAL4	ENSG00000100246	69.9487	0.735699	0.289971	0.0111759	0.0891892
TM9SF4	ENSG00000101337	1981.72	0.516235	0.203512	0.0111925	0.0891892
NREP	ENSG00000134986	101.488	0.498753	0.196585	0.011178	0.0891892
ADCY3	ENSG00000138031	60.8577	0.942856	0.371716	0.0111969	0.0891892
COX14	ENSG00000178449	1308.2	0.310442	0.12238	0.0111903	0.0891892
NBR1	ENSG00000188554	1694.11	0.340121	0.134058	0.011177	0.0891892
CHMP3	ENSG00000115561	2005.22	0.495305	0.195453	0.0112725	0.0893406
PLEKHB2	ENSG00000115762	2766.66	0.557824	0.220089	0.0112594	0.0893406
RCAN3	ENSG00000117602	1313.56	-0.744162	0.293671	0.011277	0.0893406
ETS2	ENSG00000157557	154.264	0.830013	0.327451	0.011252	0.0893406
CDA	ENSG00000158825	2491.3	0.986336	0.389106	0.0112486	0.0893406
RNF26	ENSG00000173456	400.701	0.716361	0.282679	0.0112709	0.0893406
MTF1	ENSG00000188786	1266.38	0.38986	0.153798	0.0112485	0.0893406
SLC35F6	ENSG00000213699	3154.73	0.58984	0.232721	0.0112595	0.0893406
AL161785.1	ENSG00000224307	77.1831	0.88533	0.349375	0.0112756	0.0893406
MTMR11	ENSG00000014914	774.604	0.745784	0.294357	0.0112898	0.0893546
RSAD2	ENSG00000134321	1479.8	-1.96574	0.775895	0.0112924	0.0893546
POP7	ENSG00000172336	104.978	0.700819	0.276661	0.0113049	0.0893995
CEP70	ENSG00000114107	39.9015	-1.10542	0.436558	0.0113369	0.0895987
GAPDHP1	ENSG00000228232	71.5471	0.745451	0.294552	0.0113804	0.0898889
GALNS	ENSG00000141012	72.4027	0.860435	0.340102	0.0114084	0.0900017
ORMDL2	ENSG00000123353	988.521	0.367277	0.145191	0.0114187	0.0900293
KBTBD7	ENSG00000120696	212.991	0.606436	0.239844	0.0114564	0.0900905
SMPD4	ENSG00000136699	230.149	0.500107	0.197814	0.0114659	0.0900905
RADX	ENSG00000147231	35.8883	-0.842968	0.333426	0.0114648	0.0900905
SHC1	ENSG00000160691	277.107	0.763109	0.301849	0.0114676	0.0900905
CLK3	ENSG00000179335	562.779	0.512076	0.202519	0.011454	0.0900905
ZNF292	ENSG00000188994	505.775	-0.719122	0.284383	0.0114481	0.0900905
ZFP30	ENSG00000120784	40.988	-0.799812	0.316446	0.0114882	0.0901992
PEX3	ENSG00000034693	215.809	-0.632605	0.250354	0.0115094	0.0902148
WDR91	ENSG00000105875	131.389	0.689572	0.272884	0.0115048	0.0902148
ST6GALNAC4	ENSG00000136840	101.17	0.93255	0.369064	0.0115108	0.0902148
ZBTB49	ENSG00000168826	113.264	-0.506964	0.200675	0.0115274	0.0902911
POLR2F	ENSG00000100142	748.281	0.430758	0.170555	0.0115493	0.0904085
CCDC69	ENSG00000198624	2194.07	0.56355	0.223232	0.0115863	0.0906442
LMO4	ENSG00000143013	189.1	0.465219	0.1843	0.0115946	0.0906554
MRPL55	ENSG00000162910	248.192	0.682734	0.270561	0.0116227	0.0907134
ZNF83	ENSG00000167766	267.482	-0.748102	0.296445	0.0116168	0.0907134
EID1	ENSG00000255302	788.805	0.590348	0.233944	0.0116208	0.0907134
LST1	ENSG00000204482	6288.73	0.651625	0.258258	0.0116307	0.090722
ACTR1A	ENSG00000138107	1412.55	0.518183	0.205398	0.0116418	0.0907548
COL17A1	ENSG00000065618	60.1794	2.07404	0.822215	0.0116523	0.0907664
CD209	ENSG00000090659	45.8019	0.829456	0.328841	0.0116571	0.0907664
PSEN2	ENSG00000143801	74.577	0.640738	0.254058	0.0116685	0.090802
ACOX2	ENSG00000168306	42.764	1.16741	0.462928	0.0116759	0.090806
NUP88	ENSG00000108559	540.497	-0.449618	0.178342	0.0116988	0.0909304
DDT	ENSG00000099977	558.234	0.551462	0.218832	0.0117347	0.0910287
RAB3D	ENSG00000105514	7101.25	0.821252	0.325878	0.0117314	0.0910287
RTKN2	ENSG00000182010	90.7456	-0.969868	0.38487	0.0117359	0.0910287
MAP3K14-AS1	ENSG00000267278	21.4456	-0.842371	0.334289	0.0117392	0.0910287
CHN2	ENSG00000106069	274.993	0.537996	0.21352	0.011747	0.091036
FAHD1	ENSG00000180185	217.615	0.519774	0.206343	0.0117694	0.0911554
PNPLA4	ENSG00000006757	165.919	0.367266	0.145834	0.0117895	0.0911673
DELE1	ENSG00000081791	1135.15	0.512835	0.203675	0.0118054	0.0911673
MFHAS1	ENSG00000147324	301.001	-0.753809	0.29938	0.0118055	0.0911673
ZNF483	ENSG00000173258	46.2621	-1.08483	0.430796	0.0117959	0.0911673
C17orf49	ENSG00000258315	1067.62	0.494844	0.196512	0.0117979	0.0911673
KIF2A	ENSG00000068796	1012.82	-0.528323	0.209848	0.0118142	0.0911806
AL355922.1	ENSG00000136315	97.2778	1.19622	0.475293	0.0118423	0.0912906
TPPP3	ENSG00000159713	248.51	0.963194	0.382682	0.0118373	0.0912906
SACS	ENSG00000151835	88.8637	-0.718669	0.285584	0.0118531	0.0913204
SDSL	ENSG00000139410	19.1875	1.13195	0.449984	0.0118854	0.0915153
TNFRSF1B	ENSG00000028137	2745.99	0.64601	0.25691	0.011919	0.0915602
RFXANK	ENSG00000064490	571.981	0.551596	0.219356	0.0119162	0.0915602
BLVRA	ENSG00000106605	2001.18	0.662624	0.263492	0.0119106	0.0915602
EIF4A1	ENSG00000161960	4978.35	0.547053	0.217517	0.0119036	0.0915602
MAP4K5	ENSG00000012983	73.8787	-0.823875	0.327731	0.0119414	0.0916248
SPEN	ENSG00000065526	649.377	-0.378381	0.150544	0.0119565	0.0916876
PACC1	ENSG00000065600	191.324	0.535033	0.21294	0.0119846	0.0918494
TCN2	ENSG00000185339	1264.08	1.04868	0.417503	0.012012	0.0920058
ACTR1B	ENSG00000115073	207.119	0.70251	0.27979	0.0120442	0.0921985
S100PBP	ENSG00000116497	341.492	-0.43807	0.174498	0.0120572	0.092245
METTL7A	ENSG00000185432	1697.18	0.675904	0.269379	0.0121034	0.0925443
FTH1P8	ENSG00000219507	26.2319	1.17043	0.466541	0.0121163	0.0925891
MRPS31P5	ENSG00000243406	74.7497	-0.701654	0.279813	0.012156	0.0928386
JTB	ENSG00000143543	454.653	0.678233	0.270568	0.0121863	0.0929083
GPX3	ENSG00000211445	90.8985	0.786741	0.313817	0.0121759	0.0929083
LINC00653	ENSG00000273148	26.4059	-0.902443	0.359994	0.0121819	0.0929083
HIST2H2AC	ENSG00000184260	79.2715	1.07983	0.431099	0.0122509	0.0933463
AK5	ENSG00000154027	42.4094	-1.24129	0.49567	0.0122703	0.0934404
AHCY	ENSG00000101444	1072.37	0.575725	0.229971	0.0122983	0.093599
AL136295.1	ENSG00000254692	158.993	0.646282	0.258181	0.012307	0.0936114
ADD3	ENSG00000148700	3288.19	-0.423244	0.169107	0.0123209	0.0936629
BLZF1	ENSG00000117475	328.104	-0.796108	0.318113	0.0123287	0.0936681
PDAP1	ENSG00000106244	232.46	0.678695	0.271313	0.0123663	0.0938692
ARGLU1	ENSG00000134884	534.199	-0.662804	0.265014	0.0123837	0.0938692
OTUB1	ENSG00000167770	2458.69	0.416897	0.166679	0.0123774	0.0938692
AL390728.4	ENSG00000227671	80.3092	-0.442797	0.177039	0.0123797	0.0938692
RPUSD1	ENSG00000007376	18.5866	0.774014	0.30956	0.0124065	0.0939881
MRPL27	ENSG00000108826	680.539	0.384205	0.153779	0.0124751	0.0944201
AC093673.1	ENSG00000232533	159.15	0.657967	0.263362	0.0124779	0.0944201
MRPL34	ENSG00000130312	277.005	0.683949	0.273814	0.0124944	0.0944909
TAF6	ENSG00000106290	198.666	0.840838	0.336681	0.0125095	0.0945508
SLC35B2	ENSG00000157593	216.643	0.543291	0.217578	0.0125252	0.094615
EMP3	ENSG00000142227	4112.85	0.637068	0.255252	0.0125659	0.0947592
NDUFV1	ENSG00000167792	381.326	0.742517	0.297493	0.0125633	0.0947592
MORC2-AS1	ENSG00000235989	866.587	-0.507422	0.203298	0.0125621	0.0947592
MTHFR	ENSG00000177000	290.049	0.553685	0.22187	0.0125767	0.0947861
PXYLP1	ENSG00000155893	138.392	0.507055	0.20321	0.0125876	0.094814
MSH2	ENSG00000095002	209.351	-0.705629	0.282924	0.0126294	0.0950742
SLC31A1	ENSG00000136868	1073.91	0.593153	0.237903	0.0126576	0.0950908
NPAT	ENSG00000149308	797.404	-0.713263	0.286084	0.0126601	0.0950908
SEPTIN7P2	ENSG00000214765	54.7137	-0.762509	0.305838	0.0126605	0.0950908
GALNT6	ENSG00000139629	360.307	0.470576	0.188763	0.0126688	0.095099
DSE	ENSG00000111817	272.765	0.579484	0.232516	0.0126942	0.0951796
ENPP3	ENSG00000154269	23.9454	-1.17321	0.470781	0.0127012	0.0951796
RHOC	ENSG00000155366	1306.73	0.692375	0.277797	0.0126891	0.0951796
DESI1	ENSG00000100418	139.44	0.57906	0.232484	0.0127475	0.0954624
HDGF	ENSG00000143321	461.614	0.541909	0.217583	0.0127535	0.0954624
SEC23B	ENSG00000101310	2023.21	0.428666	0.17213	0.0127613	0.0954669
LMO7	ENSG00000136153	85.3821	-0.847254	0.340326	0.0127909	0.0956339
DCLRE1B	ENSG00000118655	268.284	0.409412	0.164508	0.0128209	0.0957494
PTPA	ENSG00000119383	375.183	0.651329	0.2617	0.0128162	0.0957494
TRABD	ENSG00000170638	60.3207	1.13272	0.45527	0.0128458	0.0958262
HNRNPAB	ENSG00000197451	144.476	0.380047	0.152747	0.0128436	0.0958262
ACAT1	ENSG00000075239	495.064	-0.332593	0.133731	0.0128817	0.0960397
DGAT1	ENSG00000185000	40.9621	0.648254	0.260686	0.0128927	0.0960673
ACADS	ENSG00000122971	31.6357	1.03614	0.416796	0.0129204	0.0962196
MIER3	ENSG00000155545	82.8449	-0.511647	0.20591	0.0129622	0.096476
MRPS24	ENSG00000062582	584.09	0.46218	0.186136	0.0130271	0.0966311
NPRL3	ENSG00000103148	69.8442	0.677556	0.272842	0.0130162	0.0966311
MS4A6A	ENSG00000110077	10982	0.741713	0.298707	0.0130252	0.0966311
TMEM8B	ENSG00000137103	23.1875	0.870037	0.350341	0.0130135	0.0966311
UHRF2	ENSG00000147854	91.6524	-0.867357	0.349296	0.0130224	0.0966311
TMEM189	ENSG00000240849	214.886	0.524414	0.211158	0.0130092	0.0966311
DNASE2	ENSG00000105612	448.608	0.779732	0.314137	0.0130595	0.0967138
SLC39A7	ENSG00000112473	227.902	0.566623	0.228282	0.0130603	0.0967138
ALOX15	ENSG00000161905	15.489	-1.58588	0.638851	0.0130503	0.0967138
STK19	ENSG00000204344	221.796	0.400441	0.161346	0.0130694	0.0967264
SORT1	ENSG00000134243	627.768	0.613733	0.247343	0.0130904	0.0968279
TCIRG1	ENSG00000110719	136.335	0.727758	0.293576	0.0131773	0.097344
ZEB2	ENSG00000169554	2527.73	0.561783	0.226635	0.0131824	0.097344
TRIM8	ENSG00000171206	172.711	0.543502	0.219231	0.0131705	0.097344
ZBTB47	ENSG00000114853	24.8036	0.893898	0.360669	0.0131957	0.0973878
GATD3A	ENSG00000160221	1024.11	0.473178	0.190971	0.0132213	0.0975221
PLEKHF1	ENSG00000166289	18.5265	1.66171	0.670845	0.0132476	0.097661
AP000757.1	ENSG00000254528	20.566	1.29084	0.52119	0.0132597	0.0976959
C16orf91	ENSG00000174109	88.7909	0.686271	0.277187	0.0132921	0.0978794
MCAT	ENSG00000100294	15.5974	1.06413	0.429901	0.0133131	0.0979431
RUSC1	ENSG00000160753	63.8919	0.619857	0.250426	0.0133156	0.0979431
ELOVL3	ENSG00000119915	60.6653	1.09911	0.444114	0.0133299	0.0979804
UBE3B	ENSG00000151148	548.968	0.328626	0.132796	0.0133356	0.0979804
MRPS16	ENSG00000182180	800.661	0.49618	0.200582	0.0133723	0.0981952
S100A8	ENSG00000143546	100462	1.1582	0.468367	0.0134041	0.098341
HOMEZ	ENSG00000215271	101.808	0.458701	0.185501	0.0134071	0.098341
EXTL3	ENSG00000012232	193.687	0.694226	0.280773	0.0134153	0.0983462
LSM4	ENSG00000130520	213.204	0.800209	0.323729	0.0134416	0.0984822
TCEANC	ENSG00000176896	219.879	-0.462362	0.187065	0.0134488	0.0984822
HIST1H2BK	ENSG00000197903	455.559	0.637015	0.257833	0.013487	0.0987068
NTMT1	ENSG00000148335	385.418	0.5141	0.208105	0.0134966	0.0987222
NUDC	ENSG00000090273	201.872	0.684609	0.277237	0.0135341	0.0989415
FKBP1B	ENSG00000119782	30.3098	0.801872	0.324797	0.0135552	0.099041
CCDC107	ENSG00000159884	124.58	0.901131	0.365031	0.0135627	0.099041
ALDH9A1	ENSG00000143149	1144.01	0.342433	0.138759	0.0135937	0.099171
PDLIM5	ENSG00000163110	1185.31	0.505728	0.204933	0.0135956	0.099171
DDX47	ENSG00000213782	1449.37	-0.293276	0.118861	0.0136106	0.0992256
METTL21A	ENSG00000144401	148.524	0.537646	0.217968	0.0136389	0.0993218
OGA	ENSG00000198408	1104.03	-0.942488	0.382068	0.0136324	0.0993218
USP36	ENSG00000055483	388.529	-0.440217	0.178508	0.0136595	0.0993614
NPHP3	ENSG00000113971	55.3306	-1.0127	0.410638	0.013657	0.0993614
ADTRP	ENSG00000111863	186.628	-1.18838	0.481932	0.0136678	0.099367
ANXA2P2	ENSG00000231991	165.015	0.625415	0.253662	0.0136807	0.0994062
SMG1P2	ENSG00000205534	47.3319	-0.843167	0.342095	0.0137121	0.0995789
OCIAD2	ENSG00000145247	660.861	-0.592617	0.240487	0.0137306	0.0996038
PSENEN	ENSG00000205155	1119.39	0.531592	0.215708	0.0137243	0.0996038
NAXE	ENSG00000163382	263.779	0.598643	0.242997	0.0137557	0.0997306
AP003419.1	ENSG00000256514	113.959	0.886903	0.360056	0.013769	0.0997719
SMIM25	ENSG00000224397	2359.51	0.866637	0.351877	0.0137819	0.099775
GALNT4	ENSG00000257594	281.767	0.439366	0.178399	0.0137845	0.099775
ACP2	ENSG00000134575	243.114	0.549198	0.223032	0.0138003	0.0998311
TPM3	ENSG00000143549	12537.9	0.406281	0.165015	0.013813	0.0998311
RGS14	ENSG00000169220	110.206	0.934434	0.379537	0.0138151	0.0998311
PSMB5	ENSG00000100804	1597.87	0.449349	0.182536	0.013828	0.0998696
TBC1D19	ENSG00000109680	36.0672	-0.84111	0.341884	0.0138853	0.100192
AC105036.3	ENSG00000260269	27.0854	1.34134	0.545226	0.0138879	0.100192
SERPINB8	ENSG00000166401	877.481	0.683805	0.278006	0.0139062	0.100215
AC147651.4	ENSG00000237181	24.469	0.733284	0.298104	0.0139003	0.100215
NCMAP-DT	ENSG00000264443	274.069	-0.717461	0.291789	0.0139388	0.100394
SF3B2	ENSG00000087365	4937.65	0.419234	0.170524	0.0139517	0.100432
PNPT1	ENSG00000138035	397.322	-0.779405	0.317141	0.0139868	0.10063
CAMTA2	ENSG00000108509	120.012	0.595574	0.242417	0.0140175	0.100796
ASB9	ENSG00000102048	19.4287	0.941315	0.383192	0.0140293	0.100811
UQCR10	ENSG00000184076	2788.65	0.31349	0.127623	0.0140349	0.100811
AC114728.1	ENSG00000241612	18.8954	-0.752466	0.306371	0.0140467	0.100841
ACTN4	ENSG00000130402	370.087	0.676264	0.275424	0.0140746	0.100879
VPS25	ENSG00000131475	697.575	0.440304	0.179325	0.014075	0.100879
EMILIN2	ENSG00000132205	212.26	0.583884	0.237834	0.014088	0.100916
TJAP1	ENSG00000137221	42.7973	0.93592	0.381301	0.0141063	0.100993
HEXB	ENSG00000049860	356.912	0.815411	0.332239	0.0141164	0.10101
SLC1A4	ENSG00000115902	104.943	0.521262	0.212456	0.0141469	0.101173
SPOUT1	ENSG00000198917	195.384	0.674583	0.275047	0.0141824	0.101372
TMEM14C	ENSG00000111843	891.315	0.442188	0.180309	0.0141909	0.101378
ITGA6	ENSG00000091409	222.023	-0.681475	0.27792	0.0142043	0.101419
COQ8B	ENSG00000123815	71.7897	0.899087	0.366752	0.0142268	0.10149
IL6ST	ENSG00000134352	468.357	-0.952209	0.388433	0.0142297	0.10149
PEX1	ENSG00000127980	128.108	-0.793457	0.323835	0.0142783	0.101645
CMTM7	ENSG00000153551	338.624	0.548584	0.223904	0.0142824	0.101645
ICE1	ENSG00000164151	229.336	-0.479644	0.195725	0.0142615	0.101645
NPC2	ENSG00000119655	5626.05	0.59846	0.244439	0.0143532	0.101984
PNPLA2	ENSG00000177666	27.4213	0.893149	0.364785	0.0143482	0.101984
HLA-F	ENSG00000204642	2034.53	0.493316	0.201488	0.0143505	0.101984
AOAH	ENSG00000136250	4338.66	0.615515	0.251517	0.0143969	0.102184
HIST1H1E	ENSG00000168298	2442.97	0.858883	0.350949	0.0143924	0.102184
EDC4	ENSG00000038358	43.0809	0.699278	0.285829	0.0144256	0.102332
EXOSC5	ENSG00000077348	390.746	0.530025	0.216771	0.0144815	0.10262
SEPHS1	ENSG00000086475	247.997	0.4389	0.179509	0.014485	0.10262
AK4	ENSG00000162433	49.683	0.890681	0.364303	0.0144896	0.10262
DNAJC17	ENSG00000104129	157.452	0.521448	0.213526	0.0146029	0.103193
PIH1D1	ENSG00000104872	607.827	0.550149	0.225284	0.0146054	0.103193
LTA4H	ENSG00000111144	8832.32	0.908493	0.371997	0.0145977	0.103193
ANO10	ENSG00000160746	399.267	0.663293	0.271629	0.0146097	0.103193
FPR1	ENSG00000171051	23327.3	1.00913	0.413157	0.0145863	0.103193
LINC02611	ENSG00000226791	26.6951	-0.669473	0.274283	0.0146544	0.103398
AC090948.1	ENSG00000271964	18.4614	-1.2799	0.524372	0.0146542	0.103398
TCF7L2	ENSG00000148737	415.831	0.810446	0.332153	0.0146881	0.103525
SNRNP35	ENSG00000184209	748.01	0.339739	0.139232	0.0146834	0.103525
MYO7A	ENSG00000137474	27.0029	1.14525	0.469461	0.0147073	0.103604
CEP295	ENSG00000166004	147.861	-0.902538	0.370079	0.0147373	0.103761
NECAP2	ENSG00000157191	2763.05	0.45229	0.185514	0.0147671	0.103914
SCYL3	ENSG00000000457	381.333	-0.346779	0.142249	0.0147759	0.103921
ARL2	ENSG00000213465	283.575	0.792412	0.325089	0.0147882	0.103952
OAZ2	ENSG00000180304	2498.02	0.627481	0.257467	0.0148045	0.104011
ELF4	ENSG00000102034	395.567	0.373326	0.153242	0.0148433	0.104228
SGSM3	ENSG00000100359	107.076	0.709004	0.291125	0.0148758	0.104344
TMEM127	ENSG00000135956	611.581	0.520951	0.213896	0.0148699	0.104344
ANK3	ENSG00000151150	151.785	-0.885988	0.364056	0.0149472	0.104734
CLP1	ENSG00000172409	393.809	0.360517	0.148153	0.014957	0.104747
FAM53B	ENSG00000189319	103.324	0.748221	0.307597	0.0149961	0.104909
EFCAB7	ENSG00000203965	47.1391	-0.938807	0.385922	0.0149894	0.104909
HERC1	ENSG00000103657	692.764	-0.435528	0.179082	0.0150155	0.104988
DNAJC3-DT	ENSG00000247400	23.2487	0.787107	0.323706	0.0150345	0.105066
NDUFS6	ENSG00000145494	409.846	0.537602	0.221273	0.0151162	0.105524
ZFAND3	ENSG00000156639	41.284	0.672184	0.276666	0.015116	0.105524
MCRS1	ENSG00000187778	1772.09	0.446969	0.184009	0.0151378	0.10562
JOSD2	ENSG00000161677	30.2063	1.12149	0.461798	0.0151599	0.105717
ZNF665	ENSG00000197497	33.8875	-0.883477	0.363869	0.015182	0.105816
AKIP1	ENSG00000166452	140.46	0.532281	0.219299	0.015216	0.105996
LINC01504	ENSG00000225434	58.9281	0.512919	0.211406	0.0152565	0.106222
OXCT1	ENSG00000083720	337.764	-0.626715	0.258383	0.0152864	0.106262
CYBB	ENSG00000165168	13552.3	0.769936	0.317429	0.0152859	0.106262
ZNF708	ENSG00000182141	230.249	-0.690466	0.284625	0.0152714	0.106262
SPAG7	ENSG00000091640	631.753	0.580666	0.239423	0.0152968	0.106278
CHP1	ENSG00000187446	11261	0.722773	0.298143	0.0153401	0.106522
MANBAL	ENSG00000101363	297.977	0.465505	0.192099	0.0153822	0.106645
NDUFB11	ENSG00000147123	1008.51	0.603001	0.248859	0.0153901	0.106645
AIFM1	ENSG00000156709	367.79	0.321125	0.132518	0.0153817	0.106645
C2orf15	ENSG00000273045	21.4607	-0.756346	0.312084	0.0153705	0.106645
ERI3	ENSG00000117419	446.405	0.445662	0.183945	0.0154011	0.106665
RANBP3	ENSG00000031823	114.152	0.605584	0.250068	0.0154492	0.106829
APH1B	ENSG00000138613	480.86	0.542702	0.224078	0.0154379	0.106829
ZNF320	ENSG00000182986	123.29	-0.500832	0.2068	0.0154432	0.106829
ROGDI	ENSG00000067836	142.046	1.25521	0.518597	0.0155034	0.106915
RAB7A	ENSG00000075785	2662.06	0.455363	0.18811	0.0154897	0.106915
DDX50	ENSG00000107625	563.412	-0.483226	0.1996	0.0154792	0.106915
WDR55	ENSG00000120314	655.231	0.389985	0.161116	0.0154984	0.106915
POLD4	ENSG00000175482	288.661	0.579784	0.239557	0.0155103	0.106915
LINC01736	ENSG00000228058	20.7328	1.32837	0.54876	0.0154913	0.106915
FRMD4B	ENSG00000114541	396.21	0.514164	0.212502	0.0155387	0.106998
PRPF3	ENSG00000117360	846.633	-0.42892	0.177267	0.0155366	0.106998
CTNNA1	ENSG00000044115	2633.16	0.596882	0.24673	0.0155561	0.107035
IFT27	ENSG00000100360	65.1749	0.65973	0.272728	0.015563	0.107035
FAM118A	ENSG00000100376	152.815	-0.556555	0.230088	0.0155685	0.107035
SLC41A3	ENSG00000114544	243.468	0.606608	0.250862	0.0156019	0.107153
RBCK1	ENSG00000125826	158.595	0.469682	0.19423	0.0155989	0.107153
SH3YL1	ENSG00000035115	204.429	-0.597804	0.247279	0.0156264	0.107266
RABGEF1	ENSG00000154710	303.665	0.500827	0.207204	0.0156462	0.107289
WDR53	ENSG00000185798	197.275	-0.277007	0.1146	0.015642	0.107289
GSTM2	ENSG00000213366	283.045	-0.708392	0.293153	0.0156724	0.107413
PRKCQ-AS1	ENSG00000237943	345.767	-0.778269	0.322098	0.0156812	0.107418
TUBB6	ENSG00000176014	193.613	0.816557	0.337975	0.0156909	0.107428
P2RY10	ENSG00000078589	505.643	-0.702109	0.290725	0.0157342	0.107501
SELENOS	ENSG00000131871	534.813	0.354458	0.146742	0.0157126	0.107501
SLC24A4	ENSG00000140090	455.418	0.865001	0.358148	0.0157263	0.107501
CCDC66	ENSG00000180376	251.682	-0.768194	0.318069	0.0157276	0.107501
C19orf47	ENSG00000160392	31.5234	1.05964	0.438846	0.0157519	0.107566
ZSCAN26	ENSG00000197062	363.516	-0.463684	0.192066	0.0157704	0.107637
TNNI2	ENSG00000130598	50.0663	0.888156	0.368047	0.0158151	0.107885
S100B	ENSG00000160307	245.612	1.31935	0.546976	0.0158622	0.108151
RAB8A	ENSG00000167461	3090.33	0.485948	0.201498	0.0158794	0.108156
NME2	ENSG00000243678	2002.47	0.364746	0.151235	0.0158747	0.108156
MARVELD1	ENSG00000155254	56.756	0.940809	0.390138	0.015888	0.108158
REEP5	ENSG00000129625	3641.93	0.483133	0.200462	0.0159485	0.108514
ASH1L	ENSG00000116539	1070.49	-0.845485	0.350911	0.0159788	0.108552
ELP2	ENSG00000134759	611.73	-0.540298	0.224245	0.0159781	0.108552
PDE6G	ENSG00000185527	48.9111	0.924149	0.383539	0.015973	0.108552
PLEKHO1	ENSG00000023902	367.119	0.580499	0.240968	0.0159952	0.108594
AC008894.2	ENSG00000269243	687.788	0.68402	0.283958	0.0160015	0.108594
ZNF106	ENSG00000103994	3386.83	0.498389	0.206966	0.0160371	0.10878
MPV17	ENSG00000115204	828.593	0.338804	0.140721	0.0160567	0.108856
SLC66A1	ENSG00000040487	17.2173	0.885539	0.367889	0.0160804	0.108872
ZFR	ENSG00000056097	2081.68	0.474112	0.196972	0.0160839	0.108872
HDLBP	ENSG00000115677	2011.06	0.648968	0.269581	0.0160698	0.108872
TMED3	ENSG00000166557	353.581	0.916023	0.380665	0.0161118	0.109005
EIF2B3	ENSG00000070785	473.079	-0.227016	0.0943541	0.0161283	0.109061
H3F3A	ENSG00000163041	17931	0.609736	0.253463	0.0161452	0.109119
SNAP29	ENSG00000099940	427.899	0.468555	0.194806	0.0161622	0.109175
TRPM4	ENSG00000130529	33.1479	0.952058	0.395857	0.0161701	0.109175
ALAS2	ENSG00000158578	93.2798	1.5584	0.648088	0.0161894	0.109249
MOB2	ENSG00000182208	93.1206	0.892054	0.371034	0.0162062	0.109307
EIF2B2	ENSG00000119718	335.902	0.416221	0.173143	0.0162205	0.109347
FKBP5	ENSG00000096060	5477.4	1.10632	0.460368	0.0162556	0.109515
RNF130	ENSG00000113269	699.369	0.673693	0.280386	0.0162732	0.109515
TAF4B	ENSG00000141384	24.8948	-0.915326	0.381025	0.0162936	0.109515
FADD	ENSG00000168040	16.4066	1.38635	0.577108	0.0162954	0.109515
PTRH1	ENSG00000187024	16.9633	1.40415	0.584498	0.0162917	0.109515
ANKRD36BP2	ENSG00000230006	17.6362	-0.781484	0.325236	0.016269	0.109515
COPS6	ENSG00000168090	2135.21	0.353186	0.147059	0.0163207	0.109606
CREM	ENSG00000095794	164.373	-0.478373	0.199252	0.0163572	0.109745
SERPINB10	ENSG00000242550	192.908	1.66784	0.694817	0.0163774	0.109786
POC5	ENSG00000152359	198.751	-0.631303	0.263128	0.0164298	0.110081
NUFIP2	ENSG00000108256	666.138	0.574066	0.239303	0.0164439	0.11012
RSBN1	ENSG00000081019	544.295	-0.568942	0.237253	0.016483	0.110326
ATXN1L	ENSG00000224470	194.646	-0.436826	0.182189	0.0165004	0.110386
ZMYM1	ENSG00000197056	158.189	-0.520562	0.217131	0.0165094	0.11039
METRNL	ENSG00000176845	37.0892	0.769483	0.321064	0.016545	0.110572
TNFAIP8L2	ENSG00000163154	1473.53	0.505545	0.210982	0.016568	0.110669
BANF1	ENSG00000175334	2198.97	0.371838	0.155239	0.0166087	0.110829
IFIT1	ENSG00000185745	1560.08	-1.39256	0.581359	0.0166045	0.110829
ZNF146	ENSG00000167635	757.705	-0.551222	0.230163	0.0166239	0.110874
SLPI	ENSG00000124107	713.282	2.03959	0.852196	0.0166961	0.111299
PIK3R1	ENSG00000145675	1008.86	-0.713095	0.297978	0.0167061	0.111309
COQ10A	ENSG00000135469	33.6888	-0.765325	0.31983	0.0167153	0.111314
HERPUD1	ENSG00000051108	1486.34	0.357679	0.14954	0.0167628	0.111379
TSPAN32	ENSG00000064201	171.872	0.700507	0.292875	0.0167645	0.111379
PSMD9	ENSG00000110801	876.438	0.466798	0.195169	0.0167674	0.111379
RFT1	ENSG00000163933	340.407	0.428106	0.178984	0.0167628	0.111379
CD1E	ENSG00000158488	50.4361	0.873765	0.365562	0.0168392	0.1118
ZNF597	ENSG00000167981	62.9292	-0.412237	0.172531	0.0168783	0.112003
GCHFR	ENSG00000137880	106.885	0.658852	0.27588	0.0169322	0.112247
ITPRIPL2	ENSG00000205730	95.5365	0.519636	0.217573	0.0169253	0.112247
ELF2	ENSG00000109381	433.11	-0.49064	0.205473	0.016947	0.112266
ZNF431	ENSG00000196705	133.074	-0.521089	0.218235	0.0169521	0.112266
SMPD1	ENSG00000166311	149.796	0.429336	0.179886	0.0169998	0.112525
INKA1	ENSG00000185614	18.3548	0.917297	0.384754	0.0171204	0.113267
MYH9	ENSG00000100345	2613.45	0.645105	0.270709	0.0171713	0.113489
PRPF19	ENSG00000110107	79.2032	0.613569	0.257473	0.0171702	0.113489
ZNF484	ENSG00000127081	115.272	-0.793859	0.333299	0.0172271	0.113801
MRPL21	ENSG00000197345	502.21	0.286015	0.120095	0.0172391	0.113823
TNFSF13B	ENSG00000102524	1492.56	0.663234	0.2786	0.0172846	0.113935
MRPS2	ENSG00000122140	142.732	0.758798	0.318706	0.0172716	0.113935
AKAP9	ENSG00000127914	1000.42	-0.693755	0.291436	0.0172907	0.113935
ARL8A	ENSG00000143862	36.2854	0.637205	0.267667	0.0172852	0.113935
CCDC18-AS1	ENSG00000223745	187.759	-0.701526	0.294779	0.0173202	0.114072
CD83	ENSG00000112149	320.949	-1.15604	0.486027	0.017381	0.114149
BCL11B	ENSG00000127152	832.748	-0.866858	0.36441	0.0173691	0.114149
SRSF2	ENSG00000161547	329.68	-0.503203	0.21157	0.0173868	0.114149
COA7	ENSG00000162377	151.85	0.469362	0.197352	0.0173926	0.114149
C2	ENSG00000166278	265.029	0.888168	0.373349	0.0173635	0.114149
COQ4	ENSG00000167113	145	0.678734	0.285365	0.0173842	0.114149
SCAMP4	ENSG00000227500	60.6291	1.03117	0.433486	0.01737	0.114149
IL12RB2	ENSG00000081985	56.1754	-1.12454	0.472945	0.0174194	0.114267
GTPBP6	ENSG00000178605	28.5831	0.80004	0.336497	0.017428	0.114267
EMC10	ENSG00000161671	82.9224	0.569933	0.239736	0.0174384	0.114279
ZNF433	ENSG00000197647	29.7231	-0.865558	0.364116	0.0174471	0.114279
TRAPPC3	ENSG00000054116	693.911	0.407085	0.171276	0.0174646	0.11428
ZFAND2B	ENSG00000158552	303.247	0.57339	0.24123	0.0174568	0.11428
ZBTB16	ENSG00000109906	103.556	0.860566	0.362194	0.0175025	0.114471
DOP1B	ENSG00000142197	214.519	0.422953	0.178031	0.0175142	0.114491
WDR46	ENSG00000227057	436.86	0.544522	0.229256	0.0175407	0.114607
DMAP1	ENSG00000178028	290.909	0.51774	0.218012	0.0175574	0.114659
KHK	ENSG00000138030	31.6002	0.788367	0.332203	0.0176373	0.115124
MBOAT7	ENSG00000125505	180.033	0.902768	0.38054	0.0176761	0.115257
CASK	ENSG00000147044	89.0531	-0.753136	0.317446	0.017669	0.115257
NSDHL	ENSG00000147383	349.718	0.384448	0.162066	0.0176841	0.115257
PTS	ENSG00000150787	89.7038	-0.702182	0.296128	0.0177299	0.115499
CPT2	ENSG00000157184	114.913	0.50497	0.213017	0.0177611	0.115645
GSTZ1	ENSG00000100577	170.353	0.625214	0.263775	0.0177761	0.115685
TXN2	ENSG00000100348	2562.05	0.50324	0.212357	0.0177987	0.115775
[truncated: 50,200 more rows]

## Sheet: Table S4
Table S4. Results of an association analysis of gene expression between non-responders and responders (three months after treatment).
SE: standard error, FDR: False discovery rate
Gene	Gene ID	Average expression across all samples	log2FoldChange (Non-responders/ responders)	SE	P	FDR
EIF1AY	ENSG00000198692	45.6244	23.7682	3.19232	9.66293e-14	7.24188e-10
DDX3Y	ENSG00000067048	17.6224	22.3272	3.19291	2.69565e-12	1.34684e-08
KDM5D	ENSG00000012817	9.81276	21.7169	3.19364	1.04573e-11	3.91862e-08
MTND1P23	ENSG00000225972	187.848	-3.41189	0.652632	1.7146e-07	0.000428336
TRAV12-3	ENSG00000211794	203.456	-1.91269	0.383192	5.99278e-07	0.00128323
TRDV2	ENSG00000211821	225.78	-4.73429	0.966828	9.74491e-07	0.00182583
MXD3	ENSG00000213347	31.1144	1.98888	0.412838	1.45314e-06	0.00242012
TRBV20-1	ENSG00000211747	421.416	-1.49428	0.324284	4.06704e-06	0.00609609
METTL22	ENSG00000067365	176.475	1.06441	0.233948	5.3703e-06	0.00731776
PITPNC1	ENSG00000154217	172.573	-0.82403	0.187566	1.11651e-05	0.0139461
OLFM1	ENSG00000130558	14.0041	1.94559	0.453108	1.75587e-05	0.0187991
SELENBP1	ENSG00000143416	24.8769	2.59082	0.613998	2.44745e-05	0.0215793
NPM1	ENSG00000181163	9604.31	-0.62485	0.147658	2.31878e-05	0.0215793
TNFAIP2	ENSG00000185215	1511.63	1.49435	0.351929	2.17458e-05	0.0215793
CETP	ENSG00000087237	43.6917	1.74134	0.415684	2.80063e-05	0.0233215
SCARF1	ENSG00000074660	32.9504	1.60413	0.386064	3.25165e-05	0.0256521
NEK6	ENSG00000119408	155.091	1.18188	0.289135	4.35803e-05	0.0313368
C5AR2	ENSG00000134830	43.4096	1.41635	0.347841	4.66459e-05	0.0317807
MAGI2	ENSG00000187391	22.1159	4.36071	1.07374	4.88111e-05	0.03181
ZNF623	ENSG00000183309	110.955	-0.458227	0.116649	8.55635e-05	0.053438
PADI4	ENSG00000159339	3158.12	1.7002	0.43697	9.98844e-05	0.0575833
B3GNT8	ENSG00000177191	29.4328	2.08039	0.534351	9.88871e-05	0.0575833
MRVI1	ENSG00000072952	356.522	1.27041	0.330098	0.000118806	0.0659551
NUP214	ENSG00000126883	2255.46	1.36561	0.360122	0.000149386	0.0799695
AC009950.1	ENSG00000225963	145.274	1.11762	0.299116	0.00018667	0.0932664
DNAJC25-GNG10	ENSG00000244115	37.7251	3.89537	1.04101	0.000182628	0.0932664
TSPAN4	ENSG00000214063	67.4107	1.59704	0.428452	0.000193421	0.0935224
PDLIM7	ENSG00000196923	120.858	1.66867	0.449431	0.000204948	0.0959991
CARS2	ENSG00000134905	277.768	1.24823	0.337219	0.000214305	0.0973401
SPOCD1	ENSG00000134668	18.1545	1.8137	0.491877	0.000226635	0.0975657
FAM157C	ENSG00000260528	41.8414	1.66954	0.452943	0.00022782	0.0975657
ADRB1	ENSG00000043591	19.5189	-2.08071	0.587625	0.000398785	0.0978397
ST6GAL1	ENSG00000073849	2072.41	-0.792756	0.220465	0.000323346	0.0978397
PRORP	ENSG00000100890	673.649	-0.546827	0.153962	0.000382745	0.0978397
SIRPB1	ENSG00000101307	5634.83	1.40703	0.391879	0.000330082	0.0978397
MYL9	ENSG00000101335	292.851	1.71966	0.480342	0.0003435	0.0978397
SLC6A12	ENSG00000111181	129.738	1.27346	0.358613	0.000383654	0.0978397
FOXP1	ENSG00000114861	5305.82	-0.652857	0.180829	0.000305772	0.0978397
PASK	ENSG00000115687	141.001	-1.56616	0.437441	0.000343244	0.0978397
RPL5	ENSG00000122406	21153.4	-0.497199	0.137368	0.000295215	0.0978397
PPAT	ENSG00000128059	166.1	-0.713894	0.198244	0.000316891	0.0978397
MYO1F	ENSG00000142347	1677.04	1.11046	0.314008	0.000405601	0.0978397
AQP10	ENSG00000143595	15.631	1.61471	0.442165	0.000260383	0.0978397
IMMP1L	ENSG00000148950	82.762	-1.22856	0.347624	0.000409051	0.0978397
SEMA3D	ENSG00000153993	8.91187	5.32893	1.46209	0.000267677	0.0978397
USP43	ENSG00000154914	11.4585	5.46513	1.53286	0.000363413	0.0978397
THBS3	ENSG00000169231	40.9539	0.989333	0.276358	0.000343735	0.0978397
FPR1	ENSG00000171051	21771.8	1.55211	0.4244	0.000254992	0.0978397
FRMD3	ENSG00000172159	258.138	1.29834	0.367513	0.000411228	0.0978397
HSPA6	ENSG00000173110	614.954	1.49709	0.420793	0.000374007	0.0978397
ABAT	ENSG00000183044	315.325	0.922545	0.259045	0.000368974	0.0978397
RHD	ENSG00000187010	92.3444	0.794551	0.22143	0.000332877	0.0978397
TRAV12-1	ENSG00000211785	96.5926	-1.4133	0.390485	0.00029535	0.0978397
HBD	ENSG00000223609	46.7135	2.06889	0.577224	0.000338104	0.0978397
OR52K3P	ENSG00000225101	246.723	1.38956	0.388506	0.000347996	0.0978397
AC090559.1	ENSG00000255197	386.794	0.989904	0.270412	0.000251503	0.0978397
LINC02295	ENSG00000258511	18.8466	-1.69282	0.47785	0.000396245	0.0978397
TYROBP	ENSG00000011600	8554.75	1.07057	0.303547	0.000420487	0.0984794
MYL4	ENSG00000198336	27.969	3.24824	0.922308	0.000428536	0.0988204
CDA	ENSG00000158825	2487.71	1.43585	0.408603	0.000441322	0.100227
OCIAD2	ENSG00000145247	658.209	-0.811481	0.23138	0.000452962	0.101335
ITGAX	ENSG00000140678	1739.11	0.982295	0.281104	0.000475088	0.103741
S100A9	ENSG00000163220	21867.3	1.47716	0.422888	0.000477561	0.103741
CSMD2	ENSG00000121904	11.7132	5.37403	1.54165	0.000490495	0.105029
KCNA3	ENSG00000177272	153.583	-0.791427	0.227519	0.000504196	0.106006
TRBV28	ENSG00000211753	142.572	-1.5146	0.436263	0.000517076	0.106171
SMARCD3	ENSG00000082014	57.4105	1.11827	0.323358	0.000543575	0.10923
DYSF	ENSG00000135636	357.574	1.31977	0.381784	0.00054655	0.10923
SNCA	ENSG00000145335	351.848	1.17752	0.341154	0.000557332	0.109919
PCSK6	ENSG00000140479	34.0774	1.28421	0.372927	0.000574033	0.11031
ARHGAP27	ENSG00000159314	193.603	0.794779	0.231152	0.000585284	0.111048
PDCD2	ENSG00000071994	168.795	-0.416321	0.121245	0.000595351	0.111546
AL591379.1	ENSG00000182021	13.7827	3.88594	1.13642	0.000627495	0.116118
IL7R	ENSG00000168685	9583.68	-0.892969	0.26153	0.000639202	0.116841
RCAN3	ENSG00000117602	1471.15	-0.807409	0.236765	0.000649229	0.117245
TNNC2	ENSG00000101470	17.2964	1.55778	0.457626	0.000663933	0.117636
RPS4X	ENSG00000198034	20112.6	-0.592034	0.173987	0.000667092	0.117636
TMEM107	ENSG00000179029	475.104	-0.493615	0.145499	0.000692392	0.118494
ZNF772	ENSG00000197128	58.7056	-0.597206	0.176101	0.000695677	0.118494
TRAV13-2	ENSG00000211791	81.9254	-0.995388	0.292976	0.00068002	0.118494
NECAB2	ENSG00000103154	23.6019	2.17375	0.642495	0.000716215	0.119282
BTNL8	ENSG00000113303	329.073	2.67564	0.793568	0.000747174	0.122229
PRAM1	ENSG00000133246	134.965	1.38646	0.411411	0.000751663	0.122229
NRGN	ENSG00000154146	175.001	1.32865	0.394545	0.000758374	0.122229
SPEF2	ENSG00000152582	70.3292	-0.894838	0.266517	0.000786447	0.122792
PET117	ENSG00000232838	129.518	-0.396765	0.118091	0.000779941	0.122792
U62317.4	ENSG00000273272	51.081	2.1254	0.632504	0.000778619	0.122792
NCLN	ENSG00000125912	29.3556	1.02512	0.305914	0.00080519	0.123153
TSPAN33	ENSG00000158457	69.4435	0.888475	0.265036	0.000801478	0.123153
ACSM2B	ENSG00000066813	11.2257	6.26992	1.88241	0.000865988	0.12405
EIF4G3	ENSG00000075151	455.415	0.525263	0.158626	0.000928552	0.12405
TF	ENSG00000091513	9.28146	4.43355	1.33919	0.000930897	0.12405
HCK	ENSG00000101336	3029.81	1.06025	0.317424	0.000837279	0.12405
EIF2S3	ENSG00000130741	9670.69	-0.454367	0.137194	0.000926766	0.12405
PTPRE	ENSG00000132334	3268.41	0.795531	0.238661	0.000858216	0.12405
KRBOX4	ENSG00000147121	422.741	-0.372452	0.112136	0.000895584	0.12405
CFAP36	ENSG00000163001	236.465	-0.728658	0.220217	0.000936896	0.12405
BOLA3	ENSG00000163170	131.263	-0.557583	0.168583	0.00094142	0.12405
ZNF792	ENSG00000180884	38.294	-0.61833	0.186225	0.000899065	0.12405
AMIGO1	ENSG00000181754	60.4815	-0.834693	0.251235	0.000892584	0.12405
APOBR	ENSG00000184730	94.2153	1.16387	0.351957	0.000943472	0.12405
IKZF1	ENSG00000185811	2016.84	-0.461364	0.139346	0.000929856	0.12405
LTB4R	ENSG00000213903	79.35	0.977175	0.293574	0.000872996	0.12405
LINC01088	ENSG00000249307	9.44835	2.1886	0.659556	0.000905668	0.12405
AL049634.2	ENSG00000260861	58.1222	1.54202	0.46444	0.000899649	0.12405
ARHGEF10L	ENSG00000074964	54.4687	1.59532	0.488694	0.00109675	0.126455
PLPPR2	ENSG00000105520	76.1117	1.26359	0.385875	0.00105814	0.126455
TMEM243	ENSG00000135185	334.434	-0.510447	0.155055	0.000994677	0.126455
FOXO1	ENSG00000150907	480.996	-0.675964	0.206214	0.00104552	0.126455
FSTL1	ENSG00000163430	96.834	1.50499	0.458665	0.00103351	0.126455
ANPEP	ENSG00000166825	2243.98	1.50488	0.460835	0.00109253	0.126455
RUFY1	ENSG00000176783	762.256	0.983708	0.299077	0.00100492	0.126455
STAC3	ENSG00000185482	28.4245	1.03498	0.316972	0.0010939	0.126455
MSRB1	ENSG00000198736	3013.02	1.37817	0.421991	0.00109124	0.126455
IGLV3-27	ENSG00000211658	23.2784	-1.67144	0.509118	0.00102707	0.126455
RNU2-2P	ENSG00000222328	37.2622	-1.665	0.508693	0.00106376	0.126455
SMIM25	ENSG00000224397	2222.05	0.974667	0.297045	0.00103363	0.126455
SBDSP1	ENSG00000225648	205.243	-0.586229	0.179467	0.00108889	0.126455
AC073172.1	ENSG00000254789	16.7808	3.54673	1.08126	0.00103739	0.126455
AC005842.1	ENSG00000256862	126.138	-1.11433	0.338758	0.00100383	0.126455
TBC1D22A	ENSG00000054611	76.1363	0.858311	0.263145	0.00110731	0.12664
FLRT2	ENSG00000185070	11.9421	5.82181	1.78599	0.00111525	0.12664
PRKCQ-AS1	ENSG00000237943	347.574	-0.802867	0.246477	0.00112451	0.126732
TOMM7	ENSG00000196683	2276.65	-0.695352	0.214146	0.00116587	0.129446
LILRA2	ENSG00000239998	2174.68	1.34065	0.412637	0.00115822	0.129446
RPIA	ENSG00000153574	290.198	-0.384667	0.118621	0.00118349	0.129485
TDRD9	ENSG00000156414	78.6884	1.45627	0.448971	0.00118046	0.129485
NFE2	ENSG00000123405	1936.42	1.31981	0.40817	0.00122288	0.132298
ARL11	ENSG00000152213	281.321	1.04632	0.323886	0.00123569	0.132298
LINC02432	ENSG00000248810	75.5248	1.10264	0.341307	0.00123512	0.132298
TRIOBP	ENSG00000100106	90.7221	0.913572	0.28332	0.00126183	0.133194
CXCL16	ENSG00000161921	423.723	1.14223	0.35401	0.00125296	0.133194
CREB5	ENSG00000146592	1169.1	1.31612	0.408427	0.00127122	0.133247
RIPOR1	ENSG00000039523	94.7273	1.19133	0.3725	0.00138289	0.135397
USP36	ENSG00000055483	440.037	-0.416921	0.130657	0.00141801	0.135397
SPI1	ENSG00000066336	77.3408	1.13526	0.358431	0.00153853	0.135397
TFE3	ENSG00000068323	150.695	0.72954	0.230097	0.00152134	0.135397
SMOX	ENSG00000088826	151.971	1.24585	0.389777	0.00139192	0.135397
RASSF4	ENSG00000107551	836.463	1.07013	0.338058	0.00154802	0.135397
PF4V1	ENSG00000109272	290.026	1.70978	0.533124	0.00134084	0.135397
ACRBP	ENSG00000111644	666.956	1.16444	0.364185	0.00138681	0.135397
LDHB	ENSG00000111716	10909.4	-0.684093	0.21618	0.00155369	0.135397
RPS12	ENSG00000112306	17401.8	-0.579199	0.181104	0.00138309	0.135397
MRPS30	ENSG00000112996	308.76	-0.673597	0.211715	0.00146457	0.135397
SLC46A2	ENSG00000119457	274.565	1.35272	0.421526	0.00133152	0.135397
SCPEP1	ENSG00000121064	2992.34	0.861636	0.271749	0.00152066	0.135397
SIRPD	ENSG00000125900	73.4176	1.02828	0.324818	0.00154702	0.135397
MAP1B	ENSG00000131711	82.1867	1.74197	0.544045	0.00136527	0.135397
BEX2	ENSG00000133134	166.148	-0.850217	0.268152	0.00152095	0.135397
LGALS12	ENSG00000133317	118.796	1.22061	0.385244	0.00153275	0.135397
NUDT15	ENSG00000136159	161.455	-0.47051	0.147582	0.00143199	0.135397
IGSF6	ENSG00000140749	4972.11	1.03279	0.326156	0.00154258	0.135397
NXF3	ENSG00000147206	12.0697	2.99405	0.942062	0.00148198	0.135397
OXNAD1	ENSG00000154814	571.149	-0.681752	0.213052	0.00137459	0.135397
LIPC	ENSG00000166035	40.3499	1.28888	0.407089	0.00154509	0.135397
CCDC9B	ENSG00000188549	106.43	0.964271	0.301769	0.00139641	0.135397
SRGAP1	ENSG00000196935	47.7733	2.31352	0.725651	0.0014316	0.135397
RPS29	ENSG00000213741	11915	-0.60455	0.190926	0.00154336	0.135397
HAR1A	ENSG00000225978	10.1571	-3.29822	1.0326	0.00140265	0.135397
Z97192.3	ENSG00000235111	21.0812	1.0872	0.338653	0.0013257	0.135397
RGL2	ENSG00000237441	79.6294	1.00689	0.316548	0.00146844	0.135397
SENCR	ENSG00000254703	66.896	0.806938	0.254117	0.00149603	0.135397
MCUB	ENSG00000005059	168.108	-0.561934	0.178856	0.00167902	0.137023
PLAUR	ENSG00000011422	2919.28	1.12155	0.35699	0.00167976	0.137023
DGAT2	ENSG00000062282	287.052	1.68933	0.534782	0.00158362	0.137023
NECTIN1	ENSG00000110400	71.1274	1.50783	0.479969	0.00168073	0.137023
OPRM1	ENSG00000112038	9.50705	5.54371	1.76213	0.00165503	0.137023
PADI2	ENSG00000117115	1105.19	1.42076	0.450744	0.00162132	0.137023
CALD1	ENSG00000122786	78.7788	1.43149	0.454791	0.00164625	0.137023
MBOAT7	ENSG00000125505	224.736	1.40874	0.448458	0.00168205	0.137023
ANKDD1A	ENSG00000166839	18.3872	1.22973	0.390319	0.00162951	0.137023
CTBP2	ENSG00000175029	309.878	0.658682	0.209233	0.00164352	0.137023
MAN2A2	ENSG00000196547	348.935	1.20326	0.382961	0.00167797	0.137023
HBA1	ENSG00000206172	3032.71	2.07198	0.656399	0.00159632	0.137023
LST1	ENSG00000204482	5877.63	0.952467	0.303378	0.00169216	0.137102
MED25	ENSG00000104973	15.5063	1.12255	0.357757	0.00170251	0.137198
HDAC5	ENSG00000108840	44.7261	1.03925	0.33179	0.00173466	0.139042
SCN1B	ENSG00000105711	12.5024	1.75532	0.561507	0.0017715	0.139129
TAL1	ENSG00000162367	81.6261	1.47252	0.470629	0.00175505	0.139129
DCAF16	ENSG00000163257	444.857	-0.327942	0.104827	0.00175758	0.139129
S100P	ENSG00000163993	306.852	2.00651	0.641905	0.00177287	0.139129
SMYD2	ENSG00000143499	115.184	-0.498856	0.160001	0.00182184	0.142227
BAGE2	ENSG00000187172	10.8715	5.67909	1.8228	0.00183577	0.142572
ETS1	ENSG00000134954	2463.26	-0.738125	0.237135	0.001854	0.143245
RPS6	ENSG00000137154	60423.8	-0.547534	0.176144	0.00188077	0.144053
TGS1	ENSG00000137574	399.974	-0.473884	0.152473	0.00188368	0.144053
PF4	ENSG00000163737	3138.47	1.38654	0.446393	0.00189582	0.144199
RXRA	ENSG00000186350	215.877	1.0887	0.350832	0.00191445	0.144199
AC013264.1	ENSG00000231621	57.7962	-1.36034	0.438282	0.00191056	0.144199
MPP1	ENSG00000130830	2166.1	0.848203	0.273688	0.00194069	0.145445
CLYBL	ENSG00000125246	53.9663	-0.679674	0.219881	0.00199418	0.147066
AHSP	ENSG00000169877	11.2961	2.45537	0.793984	0.00198496	0.147066
SIRPA	ENSG00000198053	395.323	1.05457	0.341029	0.00198601	0.147066
INKA2	ENSG00000197852	160.41	1.43947	0.466528	0.0020321	0.148239
AL591846.1	ENSG00000224114	199.222	1.89783	0.615438	0.00204444	0.148239
SNHG6	ENSG00000245910	1100.25	-0.611014	0.198169	0.0020472	0.148239
TRBV27	ENSG00000211752	72.9258	-0.952885	0.309362	0.00206889	0.149089
AC008555.4	ENSG00000271109	119.588	-0.706066	0.229554	0.00209932	0.150558
MARK4	ENSG00000007047	28.2855	0.972662	0.318122	0.00223185	0.150728
APOL4	ENSG00000100336	49.4529	1.35537	0.443695	0.00225252	0.150728
FAH	ENSG00000103876	255.913	0.778584	0.254021	0.0021764	0.150728
LTBR	ENSG00000111321	116.02	1.35261	0.442421	0.00223345	0.150728
PLAGL1	ENSG00000118495	158.981	0.743788	0.242926	0.00220016	0.150728
ARF3	ENSG00000134287	630.219	0.611257	0.199342	0.00216667	0.150728
LEF1	ENSG00000138795	2116.99	-1.08958	0.35547	0.00217536	0.150728
NR6A1	ENSG00000148200	126.604	1.04102	0.340074	0.00220481	0.150728
CD3G	ENSG00000160654	10637.1	-0.836476	0.273443	0.00222037	0.150728
NBEAL2	ENSG00000160796	84.4434	0.97451	0.317116	0.00211892	0.150728
TALDO1	ENSG00000177156	14473.8	1.06429	0.347017	0.00216249	0.150728
RPS27	ENSG00000177954	61093.8	-0.626724	0.204212	0.00214789	0.150728
HIST2H2AA3	ENSG00000203812	258.321	1.10688	0.362255	0.00224662	0.150728
LINC01001	ENSG00000230724	37.2268	1.54373	0.504654	0.00222079	0.150728
AC011472.2	ENSG00000267174	141.012	2.14132	0.699964	0.00221942	0.150728
TYMP	ENSG00000025708	142.517	1.13423	0.372697	0.00234006	0.15184
LIN7A	ENSG00000111052	216.4	1.17017	0.383796	0.00229647	0.15184
NCF2	ENSG00000116701	10004.8	0.974733	0.3201	0.00232612	0.15184
NOG	ENSG00000183691	63.3356	-1.67001	0.548496	0.00232909	0.15184
FCGR1B	ENSG00000198019	181.562	1.23446	0.405562	0.00233582	0.15184
LINC02158	ENSG00000225611	30.1638	1.56354	0.51375	0.00233933	0.15184
MYOSLID	ENSG00000229647	13.3976	1.4784	0.48546	0.00232402	0.15184
PNPLA1	ENSG00000180316	81.6129	1.20455	0.396369	0.00237396	0.152718
PTGS1	ENSG00000095303	1453.71	1.0149	0.334277	0.00239656	0.15286
HAAO	ENSG00000162882	70.2854	1.21739	0.400921	0.0023936	0.15286
FMN2	ENSG00000155816	9.36901	6.1187	2.01687	0.00241523	0.153398
AC104563.1	ENSG00000240036	103.064	-0.644467	0.212618	0.00243661	0.154103
AL391832.2	ENSG00000238005	34.2884	1.21986	0.402653	0.00244912	0.154243
RGCC	ENSG00000102760	53.6011	-0.777712	0.257299	0.00250611	0.154267
MEFV	ENSG00000103313	608.273	0.960745	0.31926	0.00261864	0.154267
P2RX1	ENSG00000108405	197.76	1.09376	0.36227	0.00253459	0.154267
RPS25	ENSG00000118181	26984.8	-0.563712	0.187028	0.00257781	0.154267
ARAP3	ENSG00000120318	67.0579	1.26799	0.419554	0.00250915	0.154267
TNFRSF10B	ENSG00000120889	323.61	0.616876	0.20385	0.00247705	0.154267
FKBP9	ENSG00000122642	73.4189	1.04214	0.346238	0.0026133	0.154267
HIST1H2BJ	ENSG00000124635	87.0167	1.21242	0.403054	0.0026291	0.154267
XPA	ENSG00000136936	82.3426	-0.684646	0.227093	0.00257125	0.154267
ANXA9	ENSG00000143412	16.2149	1.0396	0.345679	0.00263475	0.154267
ZNF385D	ENSG00000151789	26.3683	1.75173	0.579688	0.00251239	0.154267
TREML1	ENSG00000161911	885.433	1.34001	0.445389	0.00262441	0.154267
C2	ENSG00000166278	216.368	1.35674	0.449952	0.00256737	0.154267
FPR2	ENSG00000171049	3029.58	1.42504	0.473548	0.00261862	0.154267
REXO1L1P	ENSG00000205176	8.96961	5.86022	1.9407	0.00253068	0.154267
TRAV10	ENSG00000211784	47.0377	-1.7639	0.583327	0.00249567	0.154267
NFAM1	ENSG00000235568	355.732	1.19141	0.395737	0.00260713	0.154267
AL627309.5	ENSG00000241860	78.1521	1.32243	0.438564	0.00256664	0.154267
CA1	ENSG00000133742	22.1587	2.65683	0.884163	0.00265656	0.154938
CD63	ENSG00000135404	5847.77	0.632132	0.210744	0.002704	0.155886
LINC01503	ENSG00000233901	103.523	1.19048	0.396721	0.00269265	0.155886
DDX11L9	ENSG00000248472	170.239	1.74705	0.582245	0.00269503	0.155886
CAPG	ENSG00000042493	3539.5	1.13719	0.379601	0.00273775	0.156627
PSRC1	ENSG00000134222	25.5062	1.22419	0.409089	0.00276719	0.157007
DDAH1	ENSG00000153904	9.81717	2.64035	0.882607	0.00277582	0.157007
PGM2L1	ENSG00000165434	221.394	-0.651199	0.21753	0.00275699	0.157007
LINC01270	ENSG00000203999	14.7151	1.87241	0.626909	0.00281967	0.158767
LY6G6F	ENSG00000204424	182.272	1.2525	0.41948	0.00282813	0.158767
DOK3	ENSG00000146094	269.625	0.960075	0.322034	0.00287043	0.160541
FKBP15	ENSG00000119321	1951.6	0.658181	0.22174	0.00299502	0.162781
PILRB	ENSG00000121716	180.353	1.13975	0.38401	0.00299737	0.162781
FCGR2A	ENSG00000143226	10423.3	1.19331	0.401503	0.00295757	0.162781
THEM4	ENSG00000159445	194.146	-0.605322	0.203428	0.0029241	0.162781
SSH3	ENSG00000172830	13.1977	1.59542	0.537191	0.00297857	0.162781
AC034236.1	ENSG00000185641	123.743	-0.535795	0.180254	0.00295429	0.162781
U62317.1	ENSG00000272666	58.0636	1.54543	0.519783	0.00294685	0.162781
SLC4A1	ENSG00000004939	9.70547	2.25385	0.760823	0.00305268	0.163981
FAM214B	ENSG00000005238	159.211	0.752716	0.25484	0.00314008	0.163981
PLEKHO1	ENSG00000023902	389.137	0.852831	0.289915	0.00326458	0.163981
CTSA	ENSG00000064601	3787.69	0.827938	0.279544	0.00305903	0.163981
HLTF	ENSG00000071794	233.752	-0.65521	0.222738	0.003265	0.163981
REST	ENSG00000084093	613.91	-0.561843	0.191169	0.00329295	0.163981
ICAM1	ENSG00000090339	421.214	0.90725	0.30815	0.00323811	0.163981
ABLIM1	ENSG00000099204	2338.46	-0.793839	0.268551	0.00311652	0.163981
KRT23	ENSG00000108244	179.116	2.14066	0.725707	0.0031802	0.163981
STEAP4	ENSG00000127954	1544.1	1.50163	0.508144	0.00312535	0.163981
CAMKMT	ENSG00000143919	39.3746	-0.495146	0.168016	0.0032085	0.163981
ARID5B	ENSG00000150347	2298.33	-0.664666	0.22548	0.0032006	0.163981
CMIP	ENSG00000153815	187.789	0.799265	0.271219	0.00320942	0.163981
ASGR2	ENSG00000161944	669.49	1.3783	0.467711	0.00320974	0.163981
LETM2	ENSG00000165046	67.3003	0.848558	0.28797	0.00321191	0.163981
PTAFR	ENSG00000169403	8713.53	1.03649	0.352069	0.00324016	0.163981
H3F3AP6	ENSG00000178458	104.279	0.783966	0.266317	0.00324285	0.163981
SATB1	ENSG00000182568	1106.08	-0.593693	0.201497	0.00321484	0.163981
CCDC159	ENSG00000183401	133.576	0.674929	0.228227	0.00310376	0.163981
TRAV5	ENSG00000211779	47.2443	-1.28549	0.437093	0.00327149	0.163981
LEPROT	ENSG00000213625	1867.33	0.606876	0.205494	0.00314439	0.163981
EPB41L4A-AS1	ENSG00000224032	161.525	-0.603808	0.203833	0.00305388	0.163981
PGA3	ENSG00000229859	126.913	1.18216	0.402237	0.00329298	0.163981
AL445524.1	ENSG00000233461	105.128	0.894515	0.303235	0.00317873	0.163981
NUMB	ENSG00000133961	5574.14	0.854449	0.291321	0.00335693	0.166613
PILRA	ENSG00000085514	4726.02	1.09425	0.373353	0.00338009	0.167001
NCF4	ENSG00000100365	1612.32	1.1843	0.404221	0.00339151	0.167001
AL031727.1	ENSG00000226396	8.94761	1.47038	0.501972	0.00339819	0.167001
STRN4	ENSG00000090372	53.2626	1.07543	0.367745	0.00345133	0.167336
HRH2	ENSG00000113749	420.938	0.914438	0.312893	0.00347198	0.167336
CASP6	ENSG00000138794	269.201	-0.450022	0.153757	0.00342429	0.167336
ATG16L2	ENSG00000168010	158.101	1.07666	0.368396	0.00347172	0.167336
TCN2	ENSG00000185339	938.477	1.37296	0.469548	0.00345562	0.167336
LINC00534	ENSG00000253394	26.6498	1.65619	0.566605	0.00346677	0.167336
BLMH	ENSG00000108578	410.603	-0.374803	0.128331	0.00349367	0.167842
C12orf66	ENSG00000174206	76.7425	-0.574757	0.196939	0.00351775	0.168459
AC012368.1	ENSG00000225889	88.6114	1.53774	0.527778	0.0035727	0.170545
TYK2	ENSG00000105397	142.147	0.737257	0.253156	0.00358817	0.17074
SULT1A1	ENSG00000196502	2323.07	1.37204	0.472071	0.00365575	0.173405
HOOK2	ENSG00000095066	24.1678	1.00458	0.346079	0.00369907	0.173621
CYP27A1	ENSG00000135929	170.265	1.43351	0.494234	0.00372616	0.173621
CHCHD4	ENSG00000163528	136.916	-0.39659	0.13663	0.00370005	0.173621
GRK2	ENSG00000173020	199.998	0.788943	0.272035	0.00372979	0.173621
NHSL2	ENSG00000204131	875.609	0.795304	0.274197	0.00372582	0.173621
AC132812.1	ENSG00000265298	17.2672	1.1604	0.400038	0.00372295	0.173621
C7orf31	ENSG00000153790	27.5236	-0.84338	0.291	0.00375298	0.174159
ATP6V0A1	ENSG00000033627	737.054	0.854311	0.295137	0.0037961	0.174539
DNTTIP1	ENSG00000101457	316.173	0.905307	0.312647	0.0037841	0.174539
LRRC25	ENSG00000175489	2399.52	1.08504	0.374816	0.00379324	0.174539
PDGFRA	ENSG00000134853	22.1957	1.62952	0.564129	0.00387017	0.175788
CD300C	ENSG00000167850	1053.51	1.08536	0.375742	0.00386992	0.175788
GPX1P1	ENSG00000197582	12.2024	1.34283	0.464515	0.00384224	0.175788
RPL4P5	ENSG00000230207	18.0445	-0.737005	0.254987	0.00384791	0.175788
C12orf29	ENSG00000133641	166.112	-0.632866	0.219576	0.00394891	0.176968
IMPA2	ENSG00000141401	70.4756	1.11261	0.386092	0.00395518	0.176968
FCGR1A	ENSG00000150337	523.543	1.23504	0.428429	0.00394268	0.176968
RASGRP4	ENSG00000171777	772.336	1.13762	0.394518	0.00393206	0.176968
GPRASP1	ENSG00000198932	77.6967	-0.908844	0.315177	0.00393154	0.176968
TSPAN9	ENSG00000011105	9.20848	2.16405	0.752697	0.00403955	0.178532
SLC26A8	ENSG00000112053	27.0219	1.33296	0.463619	0.00403865	0.178532
SPARC	ENSG00000113140	5527.85	1.26589	0.44088	0.00408808	0.178532
CSF3R	ENSG00000119535	6628.98	1.47723	0.514533	0.00409153	0.178532
TREM1	ENSG00000124731	1749.19	1.21891	0.424624	0.00409733	0.178532
AOAH	ENSG00000136250	3625.97	0.682571	0.237682	0.00408165	0.178532
ADM	ENSG00000148926	100.837	1.49568	0.520481	0.0040575	0.178532
ANKRD40	ENSG00000154945	508.28	-0.307364	0.106868	0.00402613	0.178532
MLLT3	ENSG00000171843	449.865	-0.51521	0.179404	0.00408156	0.178532
TTC12	ENSG00000149292	102.56	-0.626049	0.218235	0.00412175	0.178665
LAMTOR1	ENSG00000149357	3683.26	0.776711	0.270945	0.00414807	0.178665
PCYT1A	ENSG00000161217	646.595	0.373795	0.130391	0.00414738	0.178665
RPL17	ENSG00000265681	12777.2	-0.455464	0.158834	0.00413675	0.178665
KSR1	ENSG00000141068	87.4966	0.926617	0.323464	0.00417453	0.178777
GFI1B	ENSG00000165702	306.335	1.10205	0.384692	0.0041731	0.178777
TRAV16	ENSG00000211796	31.2074	-1.08759	0.379856	0.00419435	0.179114
TCIRG1	ENSG00000110719	128.449	0.968699	0.339758	0.00435622	0.180844
SLC16A3	ENSG00000141526	70.0441	1.12409	0.393924	0.00432308	0.180844
PGD	ENSG00000142657	7386.7	0.867334	0.303822	0.00430712	0.180844
LRIG1	ENSG00000144749	216.969	-0.815694	0.285968	0.00433903	0.180844
NMT2	ENSG00000152465	326.351	-0.530523	0.186128	0.00436758	0.180844
F2RL1	ENSG00000164251	148.677	1.02888	0.360167	0.00428114	0.180844
SLC43A2	ENSG00000167703	182.001	1.14382	0.400087	0.0042506	0.180844
LRRN3	ENSG00000173114	116.647	-1.21105	0.423882	0.0042759	0.180844
DENND6B	ENSG00000205593	119.704	1.06281	0.372321	0.00430964	0.180844
AC073861.1	ENSG00000242299	288.833	-0.619339	0.217106	0.00433491	0.180844
PNPLA6	ENSG00000032444	38.7134	0.754464	0.265685	0.00451561	0.180907
BLVRB	ENSG00000090013	1067.75	1.10941	0.391014	0.00455014	0.180907
DENND3	ENSG00000105339	143.52	1.14199	0.401933	0.00449361	0.180907
IMPDH1	ENSG00000106348	155.882	1.10661	0.389142	0.00445907	0.180907
UBR4	ENSG00000127481	1102.8	0.813637	0.286677	0.00453731	0.180907
VIL1	ENSG00000127831	125.313	1.25109	0.440715	0.00452866	0.180907
TOB1	ENSG00000141232	3668.74	-1.04045	0.365687	0.00443856	0.180907
LYST	ENSG00000143669	2068.2	0.701372	0.246648	0.0044605	0.180907
BNIP3	ENSG00000176171	139.898	-0.552634	0.194685	0.00453105	0.180907
ZNF101	ENSG00000181896	1056.53	-0.515107	0.181278	0.00448969	0.180907
NEB	ENSG00000183091	46.3278	2.23311	0.786961	0.00454482	0.180907
RNF216P1	ENSG00000196204	491.463	-0.383656	0.134904	0.00445632	0.180907
TRBV5-5	ENSG00000211725	31.714	-1.17035	0.411991	0.00450113	0.180907
LINC00649	ENSG00000237945	182.234	-0.694248	0.243929	0.00442565	0.180907
AC008966.1	ENSG00000247796	22.4323	-0.821813	0.288624	0.00440854	0.180907
ITK	ENSG00000113263	2476.23	-0.699611	0.246765	0.00458071	0.181641
NCMAP-DT	ENSG00000264443	291.108	-0.820034	0.289435	0.00460804	0.182243
CCNJL	ENSG00000135083	66.0388	1.53786	0.542963	0.0046207	0.182262
IFI30	ENSG00000216490	49066.8	0.976175	0.344815	0.00464016	0.18255
ST3GAL4	ENSG00000110080	19.0027	1.09211	0.386018	0.00466694	0.183044
LILRA5	ENSG00000187116	2861.26	1.08693	0.384283	0.00467714	0.183044
TMEM176B	ENSG00000106565	4278.5	1.68299	0.595525	0.00471246	0.183663
AC010618.3	ENSG00000269439	10.6919	1.0942	0.387227	0.00471746	0.183663
DOCK9	ENSG00000088387	122.088	-0.733483	0.259835	0.00475937	0.184154
POTEG	ENSG00000187537	9.85408	4.28667	1.51926	0.00477924	0.184154
AATBC	ENSG00000215458	24.2106	0.984354	0.348861	0.00477815	0.184154
RPL36A	ENSG00000241343	8524.73	-0.506152	0.179255	0.00474806	0.184154
TRAV8-6	ENSG00000211795	87.5352	-0.99229	0.351804	0.00479373	0.184239
IFFO1	ENSG00000010295	52.1663	0.740511	0.262912	0.00485394	0.184858
SLC16A5	ENSG00000170190	84.9965	1.00892	0.358071	0.00483763	0.184858
LILRB4	ENSG00000186818	607.814	1.10377	0.391933	0.00485916	0.184858
SERPINA1	ENSG00000197249	23535.9	0.903562	0.320701	0.00484045	0.184858
CDO1	ENSG00000129596	20.9614	2.15342	0.764995	0.00487854	0.185125
AC099560.2	ENSG00000234287	455.74	-0.606168	0.215497	0.00490986	0.185375
RPL34P18	ENSG00000240509	58.3243	-0.601712	0.213868	0.00490101	0.185375
PHF21A	ENSG00000135365	635.038	0.541249	0.192647	0.0049613	0.186816
NET1	ENSG00000173848	129.672	-0.700412	0.249395	0.00497811	0.186816
CCDC153	ENSG00000248712	15.5152	1.39777	0.497785	0.00498541	0.186816
MYLK	ENSG00000065534	590.246	1.08202	0.387315	0.00521195	0.187441
TRPM3	ENSG00000083067	9.58682	4.70353	1.68479	0.00524217	0.187441
PYGL	ENSG00000100504	1933.99	1.01597	0.363223	0.00515649	0.187441
EEF1B2	ENSG00000114942	12834.7	-0.519062	0.18568	0.00518256	0.187441
CBFA2T3	ENSG00000129993	53.5567	0.762708	0.273289	0.00525696	0.187441
THEMIS2	ENSG00000130775	3392.27	0.839856	0.299654	0.00506685	0.187441
NINJ1	ENSG00000131669	1685.14	1.107	0.396809	0.00527492	0.187441
GSTM3	ENSG00000134202	209.366	-0.9646	0.345829	0.00528317	0.187441
KIAA1614	ENSG00000135835	10.3348	2.25551	0.808518	0.00527596	0.187441
CSAD	ENSG00000139631	36.0191	0.921504	0.330152	0.0052521	0.187441
GSN	ENSG00000148180	481.522	1.20536	0.43078	0.00514074	0.187441
S100A11	ENSG00000163191	19977.7	0.780198	0.278317	0.00505865	0.187441
DPCD	ENSG00000166171	71.6931	0.735882	0.263498	0.00522633	0.187441
PRKRA	ENSG00000180228	249.847	-0.368196	0.131623	0.00515237	0.187441
MCEMP1	ENSG00000183019	726.081	1.3036	0.466466	0.00519592	0.187441
CARD9	ENSG00000187796	11.0678	1.26441	0.45241	0.0051927	0.187441
HNRNPA1P48	ENSG00000224578	191.974	-0.47239	0.169119	0.0052184	0.187441
CXCR2P1	ENSG00000229754	1009.29	0.911073	0.325169	0.00508115	0.187441
NFE4	ENSG00000230257	44.1493	2.59894	0.930752	0.00523349	0.187441
EEF1B2P3	ENSG00000232472	148.602	-0.485652	0.174141	0.00528972	0.187441
AC139720.1	ENSG00000249806	18.0566	-0.868396	0.310276	0.00512945	0.187441
SULT1A3	ENSG00000261052	885.963	1.15731	0.414114	0.00519529	0.187441
AL161785.1	ENSG00000224307	61.8926	1.07342	0.38507	0.00530996	0.187715
BCL11B	ENSG00000127152	916.682	-0.784906	0.282275	0.00542511	0.18955
SLC25A37	ENSG00000147454	1178.06	1.40682	0.505931	0.00542497	0.18955
CD3D	ENSG00000167286	4271.94	-0.749801	0.269522	0.00540304	0.18955
FAM229B	ENSG00000203778	23.1727	-0.784297	0.281991	0.00541439	0.18955
PDLIM1P4	ENSG00000249274	11.2717	1.67774	0.602997	0.00539683	0.18955
POLR1E	ENSG00000137054	230.495	-0.51899	0.186737	0.00544841	0.189921
GLIPR2	ENSG00000122694	5826.98	0.752408	0.271212	0.00553309	0.192426
YAE1	ENSG00000241127	88.0949	-0.57838	0.208598	0.00555931	0.19289
GLUL	ENSG00000135821	15801.5	0.863285	0.311522	0.0055853	0.192897
CD3E	ENSG00000198851	7092.81	-0.670744	0.242063	0.00558936	0.192897
SVIL2P	ENSG00000234814	8.77366	-1.18416	0.427533	0.00560993	0.192897
LGALS3	ENSG00000131981	1081.05	1.00263	0.362488	0.00567562	0.193785
GPX1	ENSG00000233276	2294.44	0.99378	0.35915	0.00565695	0.193785
AFAP1-AS1	ENSG00000272620	12.5941	1.55505	0.562099	0.00566617	0.193785
LAT2	ENSG00000086730	2604.84	0.855858	0.309543	0.00569391	0.193968
FTL	ENSG00000087086	214402	0.754979	0.27322	0.00572263	0.194207
CD40LG	ENSG00000102245	330.755	-0.798715	0.289073	0.00572684	0.194207
PFKFB4	ENSG00000114268	495.425	0.966081	0.350144	0.00579613	0.196113
EIF4B	ENSG00000063046	7617.03	-0.373514	0.135806	0.00595318	0.196547
INPP4B	ENSG00000109452	912.631	-0.70277	0.255256	0.00590174	0.196547
RHBDF2	ENSG00000129667	119.12	0.898596	0.326481	0.00591664	0.196547
H3F3A	ENSG00000163041	16814.9	0.677709	0.246055	0.00588186	0.196547
SYK	ENSG00000165025	3096.99	0.781066	0.283551	0.00587663	0.196547
MYO7B	ENSG00000169994	44.6691	1.35694	0.493307	0.00594685	0.196547
METRNL	ENSG00000176845	38.6141	0.826675	0.300077	0.00587149	0.196547
NHS	ENSG00000188158	69.192	1.23826	0.449943	0.00592268	0.196547
CR1	ENSG00000203710	613.361	0.923609	0.334971	0.00582842	0.196547
RPL7AP64	ENSG00000213876	99.728	1.16929	0.425026	0.00593954	0.196547
LINC00211	ENSG00000237803	61.1399	1.21519	0.441659	0.00593378	0.196547
ALOX5	ENSG00000012779	3022.99	0.962439	0.350407	0.00602101	0.196786
RPL34	ENSG00000109475	20683.6	-0.556863	0.202869	0.00605212	0.196786
SLC36A1	ENSG00000123643	150.241	0.672705	0.24503	0.00604371	0.196786
SLPI	ENSG00000124107	438.322	1.78403	0.649109	0.00598806	0.196786
CAMK4	ENSG00000152495	441.036	-1.07545	0.391838	0.00605812	0.196786
SLC25A32	ENSG00000164933	123.926	-0.520268	0.189442	0.00602673	0.196786
ZNF880	ENSG00000221923	219.482	-0.542338	0.197529	0.00603972	0.196786
AC106028.3	ENSG00000260361	14.4714	1.78552	0.650646	0.00606544	0.196786
AP001189.1	ENSG00000236304	724.977	1.29549	0.472286	0.0060878	0.197084
ADGRE3	ENSG00000131355	814.522	1.38004	0.504242	0.00620301	0.200381
CLU	ENSG00000120885	4933.65	1.19482	0.436758	0.00622582	0.200408
MGAM	ENSG00000257335	362.633	1.69148	0.618368	0.00623058	0.200408
ENOPH1	ENSG00000145293	151.938	-0.490266	0.179978	0.006449	0.201206
MPPE1	ENSG00000154889	1013.69	0.68129	0.249907	0.00640735	0.201206
TSC22D4	ENSG00000166925	53.2743	0.725939	0.266456	0.00644143	0.201206
C9orf106	ENSG00000179082	10.3047	1.2683	0.465663	0.00645675	0.201206
MAML2	ENSG00000184384	263.953	-0.549361	0.201569	0.006422	0.201206
SEMA4B	ENSG00000185033	121.342	0.915426	0.335223	0.00631821	0.201206
GP1BA	ENSG00000185245	129.996	1.16919	0.429087	0.00643364	0.201206
TRABD2A	ENSG00000186854	406.986	-0.869988	0.319096	0.00640266	0.201206
S100A13	ENSG00000189171	18.6554	0.886851	0.324478	0.00627299	0.201206
ANKUB1	ENSG00000206199	13.3509	1.90752	0.69946	0.00638869	0.201206
TRAV12-2	ENSG00000211789	65.3694	-0.845806	0.310036	0.00637018	0.201206
CD27-AS1	ENSG00000215039	115.217	0.579794	0.212367	0.00633059	0.201206
FTLP3	ENSG00000226608	384.94	0.813098	0.298075	0.00637533	0.201206
AC105415.1	ENSG00000248516	23.9804	1.5091	0.553656	0.00641648	0.201206
CEBPE	ENSG00000092067	24.3384	1.66234	0.610589	0.00647863	0.201469
HSP90AB1	ENSG00000096384	11101.7	-0.365111	0.134198	0.00651458	0.201513
TST	ENSG00000128311	92.165	0.923921	0.339627	0.00652035	0.201513
RNF157-AS1	ENSG00000267128	9.0679	-1.26969	0.46658	0.00650312	0.201513
TBC1D1	ENSG00000065882	289.733	0.477153	0.175506	0.00655336	0.202116
CFAP58	ENSG00000120051	11.8246	1.95992	0.721254	0.00658023	0.202528
NADK	ENSG00000008130	1997.02	1.09635	0.404184	0.00667798	0.203288
USP14	ENSG00000101557	319.808	-0.818919	0.301866	0.00667059	0.203288
LY9	ENSG00000122224	1025.44	-0.688684	0.253802	0.00665835	0.203288
ZEB2	ENSG00000169554	2267.83	0.584043	0.21509	0.00662063	0.203288
GBA	ENSG00000177628	1691.34	0.587095	0.216486	0.00668935	0.203288
7SK	ENSG00000202198	119.495	-0.900679	0.331918	0.0066564	0.203288
RPL21P75	ENSG00000213860	1663.8	-0.78931	0.291107	0.00669986	0.203288
PDCD7	ENSG00000090470	179.24	-0.373977	0.138142	0.00678549	0.203434
ABCC6	ENSG00000091262	26.4339	1.22806	0.453268	0.00674149	0.203434
CYSTM1	ENSG00000120306	745.675	0.974642	0.360011	0.00678427	0.203434
CARD19	ENSG00000165233	200.561	0.918062	0.339092	0.00678101	0.203434
AC023157.1	ENSG00000223722	14.1732	1.35915	0.502057	0.0067861	0.203434
LINC01504	ENSG00000225434	54.7324	0.666803	0.246281	0.00677945	0.203434
FCGRT	ENSG00000104870	1640.35	1.14291	0.4223	0.00680171	0.203495
ZDHHC7	ENSG00000153786	154.955	0.524073	0.193735	0.00682825	0.203882
NCAPD3	ENSG00000151503	219.13	-0.451833	0.167244	0.00689976	0.204603
METTL7B	ENSG00000170439	13.7786	1.96269	0.726572	0.00690701	0.204603
CATSPER1	ENSG00000175294	181.071	0.975138	0.36089	0.00689167	0.204603
C19orf38	ENSG00000214212	1223.15	0.997855	0.369244	0.00688348	0.204603
CFP	ENSG00000126759	622.579	1.00878	0.374148	0.00701335	0.205846
RTL6	ENSG00000188636	123.842	-0.56629	0.210048	0.00701763	0.205846
PLXNB2	ENSG00000196576	87.6998	0.955018	0.354087	0.00699413	0.205846
TRAV25	ENSG00000211806	23.771	-1.31017	0.485619	0.00697688	0.205846
CHRM3-AS2	ENSG00000233355	117.409	-1.07298	0.397717	0.00697902	0.205846
DPP4	ENSG00000197635	357.655	-0.730889	0.271317	0.00706301	0.206772
COLGALT1	ENSG00000130309	1225.75	0.820102	0.30456	0.00708669	0.206773
AP000347.1	ENSG00000272578	24.8664	1.16354	0.432131	0.00709063	0.206773
UTP4	ENSG00000141076	787.005	-0.388006	0.14424	0.00714512	0.207555
CLMN	ENSG00000165959	304.986	0.814602	0.302786	0.00713757	0.207555
DGKG	ENSG00000058866	103.993	0.734731	0.273259	0.00717146	0.207917
AQP9	ENSG00000103569	5054.75	1.45241	0.540411	0.0071968	0.207998
SET	ENSG00000119335	9310.89	-0.456938	0.170053	0.00720908	0.207998
NPL	ENSG00000135838	938.822	0.882918	0.328781	0.00724366	0.207998
FBXO34	ENSG00000178974	210.825	-0.395176	0.147155	0.00724343	0.207998
SLC22A4	ENSG00000197208	76.4724	1.4106	0.525066	0.00721989	0.207998
BCL3	ENSG00000069399	39.499	1.13104	0.421345	0.00726714	0.208274
NCF1C	ENSG00000165178	401.463	1.65008	0.615	0.00729539	0.208301
PTCRA	ENSG00000171611	22.2024	1.11017	0.413774	0.00729589	0.208301
CDH23	ENSG00000107736	119.49	0.784607	0.292866	0.00738285	0.20919
IFNGR2	ENSG00000159128	916.046	0.808417	0.30169	0.0073705	0.20919
TC2N	ENSG00000165929	1413.37	-0.814164	0.303856	0.00737446	0.20919
KLHL32	ENSG00000186231	33.0225	-0.990406	0.36947	0.00734876	0.20919
CLIP2	ENSG00000106665	36.2889	1.90391	0.710873	0.00740046	0.209293
GSN-AS1	ENSG00000235865	24.436	1.17966	0.440575	0.00741621	0.209344
RTN2	ENSG00000125744	14.3296	1.11706	0.417422	0.00744864	0.209828
COX7C	ENSG00000127184	3859.37	-0.403248	0.150718	0.00746136	0.209828
DBF4	ENSG00000006634	151.781	-0.665713	0.249036	0.00751401	0.210519
PPIF	ENSG00000108179	125.846	0.723109	0.270461	0.00750387	0.210519
SPECC1	ENSG00000128487	510.185	0.896167	0.335379	0.0075377	0.210788
LRRC4	ENSG00000128594	96.6092	1.46763	0.549383	0.00755313	0.210827
NOA1	ENSG00000084092	58.7084	-0.398377	0.149235	0.00759725	0.21088
CDR2	ENSG00000140743	66.856	-0.52801	0.197773	0.00759004	0.21088
SFXN1	ENSG00000164466	502.786	-0.478594	0.17927	0.00759221	0.21088
KRT8P46	ENSG00000248971	12.0895	1.15	0.430919	0.00761414	0.210958
SLC38A1	ENSG00000111371	3046.05	-0.62566	0.234889	0.00773008	0.211098
SOD2	ENSG00000112096	9803.97	1.23441	0.46363	0.00775634	0.211098
NAPSB	ENSG00000131401	1351.5	1.06321	0.399431	0.00777219	0.211098
RAC1	ENSG00000136238	849.885	0.439485	0.164923	0.00770363	0.211098
NPTN	ENSG00000156642	878.059	0.506959	0.190661	0.00783831	0.211098
RPS6KA4	ENSG00000162302	29.588	0.919454	0.344761	0.00765475	0.211098
TMEM52B	ENSG00000165685	14.4368	1.70765	0.642685	0.00788258	0.211098
CD300A	ENSG00000167851	2486.35	0.691854	0.259506	0.00767504	0.211098
TTC39C	ENSG00000168234	2157.36	-0.665365	0.250431	0.00788679	0.211098
MYD88	ENSG00000172936	4053.49	0.650404	0.244589	0.0078333	0.211098
CD300LB	ENSG00000178789	626.304	0.974514	0.366595	0.00785394	0.211098
TUBA8	ENSG00000183785	76.3085	0.926474	0.348053	0.00777072	0.211098
PRKX	ENSG00000183943	494.234	-0.48494	0.18249	0.00787584	0.211098
S100A6	ENSG00000197956	19177.7	0.663545	0.248955	0.0076916	0.211098
TRBV9	ENSG00000211716	105.964	-1.05033	0.394589	0.00777184	0.211098
AL137186.2	ENSG00000232807	34.3946	1.34555	0.505305	0.00774814	0.211098
DUX4L50	ENSG00000232815	14.3848	1.55336	0.584641	0.00788506	0.211098
FCGR2C	ENSG00000244682	152.164	0.992056	0.373003	0.00782229	0.211098
AC027644.3	ENSG00000272831	34.4794	0.739256	0.277799	0.00778827	0.211098
TRBV4-1	ENSG00000211710	84.7615	-0.866598	0.326479	0.00794555	0.212292
ACADVL	ENSG00000072778	204.044	0.706299	0.266743	0.00810019	0.212741
LPCAT2	ENSG00000087253	301.274	0.899878	0.340123	0.00815107	0.212741
SH3BP2	ENSG00000087266	346.31	0.790244	0.297988	0.00800316	0.212741
FURIN	ENSG00000140564	64.2464	0.655215	0.247235	0.00804512	0.212741
NLRP12	ENSG00000142405	818.8	1.12296	0.424054	0.00809326	0.212741
HDGF	ENSG00000143321	409.867	0.422649	0.159843	0.00818944	0.212741
DCP1B	ENSG00000151065	237.023	-0.380396	0.143724	0.00812786	0.212741
WDR66	ENSG00000158023	11.7897	1.93915	0.733316	0.00818472	0.212741
HSPA4L	ENSG00000164070	23.2619	-0.838901	0.317116	0.00815922	0.212741
RHOH	ENSG00000168421	3147.4	-0.706678	0.266367	0.00797734	0.212741
ECI2	ENSG00000198721	767.89	-0.328336	0.124014	0.00810715	0.212741
ZNF687-AS1	ENSG00000232671	10.4686	1.11084	0.419299	0.00806662	0.212741
SCAT8	ENSG00000236345	51.124	1.30363	0.492263	0.00809124	0.212741
AC040970.1	ENSG00000253210	17.1597	0.886582	0.33528	0.00818597	0.212741
AC105036.3	ENSG00000260269	24.6468	1.86853	0.704674	0.00801058	0.212741
ADTRP	ENSG00000111863	188.728	-1.12394	0.425286	0.00822244	0.212902
ARRB2	ENSG00000141480	1990.21	0.659115	0.249407	0.00822407	0.212902
AC064799.1	ENSG00000212664	46.6018	-0.552778	0.209444	0.00830862	0.21472
FCGR2B	ENSG00000072694	771.337	0.652393	0.247259	0.0083275	0.214838
RAB31	ENSG00000168461	2331.35	1.04277	0.395415	0.00836076	0.215325
RPL23A	ENSG00000198242	42490.7	-0.456721	0.173343	0.00841896	0.216082
ACOX2	ENSG00000168306	24.7307	1.19011	0.452267	0.00850237	0.217107
GPRC5C	ENSG00000170412	12.0216	1.81486	0.689605	0.00849492	0.217107
SMIM11A	ENSG00000205670	353.119	-0.283252	0.107673	0.00852145	0.217225
SUPT3H	ENSG00000196284	110.53	-0.627097	0.238619	0.00858825	0.218556
SNX11	ENSG00000002919	1036.24	0.484991	0.184853	0.0086992	0.21934
GRN	ENSG00000030582	10569.7	1.27438	0.485315	0.00864228	0.21934
SH3YL1	ENSG00000035115	229.749	-0.667772	0.255297	0.00890547	0.21934
GEMIN8	ENSG00000046647	274.46	-0.367209	0.140106	0.00876858	0.21934
THUMPD1	ENSG00000066654	977.698	-0.44237	0.16866	0.00871969	0.21934
LONP2	ENSG00000102910	1673.97	-0.341238	0.130543	0.00894924	0.21934
VDR	ENSG00000111424	270.822	0.737987	0.282268	0.00893615	0.21934
TMOD2	ENSG00000128872	137.117	0.717575	0.273905	0.00879836	0.21934
SIGLEC9	ENSG00000129450	1896.46	1.07762	0.4116	0.00884152	0.21934
DHX34	ENSG00000134815	53.6681	0.974491	0.372386	0.00887376	0.21934
PAK1	ENSG00000149269	2255.45	0.789224	0.300988	0.00873869	0.21934
ALAS2	ENSG00000158578	173.524	2.15507	0.822663	0.00880273	0.21934
F11R	ENSG00000158769	1498.75	0.716224	0.273932	0.00893293	0.21934
NLRX1	ENSG00000160703	74.3349	0.77404	0.296033	0.00893029	0.21934
ARHGEF40	ENSG00000165801	263.376	1.37414	0.525849	0.00897029	0.21934
JSRP1	ENSG00000167476	24.0989	1.0608	0.405557	0.0089057	0.21934
RAB24	ENSG00000169228	316.523	0.808031	0.309065	0.00893747	0.21934
ZNF131	ENSG00000172262	431.62	-0.349675	0.133498	0.00881049	0.21934
SERTAD2	ENSG00000179833	274.9	-0.295669	0.11301	0.00888835	0.21934
SEMA4A	ENSG00000196189	619.955	0.925953	0.353844	0.0088747	0.21934
TRAV29DV5	ENSG00000211810	82.995	-0.643638	0.24599	0.00888313	0.21934
C3orf86	ENSG00000225873	156.778	1.29945	0.497253	0.00896842	0.21934
AL731557.1	ENSG00000225936	43.92	1.06006	0.404517	0.00877837	0.21934
AL355075.4	ENSG00000259001	33.2154	1.31351	0.500533	0.00868459	0.21934
CTNNA1	ENSG00000044115	2150.38	0.571465	0.219371	0.00918693	0.22099
PRKACA	ENSG00000072062	180.6	0.673248	0.258752	0.00927088	0.22099
MKNK1	ENSG00000079277	623.075	0.4717	0.180869	0.00910827	0.22099
SMAD7	ENSG00000101665	49.2864	-0.531112	0.204141	0.00927646	0.22099
VSIG1	ENSG00000101842	95.039	-0.779669	0.299617	0.00926234	0.22099
DHRS7B	ENSG00000109016	398.548	0.655666	0.252017	0.009277	0.22099
RPF1	ENSG00000117133	580.046	-0.40824	0.156472	0.00907985	0.22099
MMP19	ENSG00000123342	25.1212	1.20713	0.462944	0.00912057	0.22099
TESPA1	ENSG00000135426	1229.82	-0.718609	0.275528	0.00910423	0.22099
MINDY1	ENSG00000143409	710.594	0.875757	0.336654	0.00928556	0.22099
ATP6V0D1	ENSG00000159720	6042.62	0.794878	0.305448	0.00925921	0.22099
PRKCD	ENSG00000163932	1147.35	0.860427	0.330843	0.00930315	0.22099
THBS2	ENSG00000186340	12.9597	2.3723	0.911721	0.00926823	0.22099
ZNF677	ENSG00000197928	137.391	-0.515742	0.198299	0.00929973	0.22099
CES1	ENSG00000198848	1116.68	1.4193	0.54482	0.009185	0.22099
TRGC1	ENSG00000211689	1269.52	-1.36468	0.523304	0.00911232	0.22099
LINC01550	ENSG00000246223	251.311	-0.724891	0.278387	0.00921713	0.22099
URB1-AS1	ENSG00000256073	39.6863	0.67374	0.25877	0.00922445	0.22099
JDP2	ENSG00000140044	133.404	1.17625	0.452646	0.00936016	0.221993
CD33	ENSG00000105383	1525.26	0.882197	0.340004	0.00946837	0.222466
ASRGL1	ENSG00000162174	69.953	0.812644	0.313126	0.00945181	0.222466
MAP3K11	ENSG00000173327	55.1847	0.762114	0.293555	0.0094274	0.222466
ODF3B	ENSG00000177989	14.5028	1.15778	0.446221	0.00946918	0.222466
GFPT1	ENSG00000198380	302.786	-0.522107	0.201141	0.00943924	0.222466
PAXIP1-AS1	ENSG00000273344	18.2598	-0.851546	0.328049	0.0094375	0.222466
RPS20	ENSG00000008988	17048.8	-0.512194	0.197517	0.00950993	0.222725
WDR53	ENSG00000185798	186.034	-0.444957	0.171575	0.00950407	0.222725
PYCARD	ENSG00000103490	768.372	0.936083	0.361582	0.00962956	0.223087
NOMO1	ENSG00000103512	311.096	0.95482	0.368786	0.00962303	0.223087
ATE1	ENSG00000107669	309.218	-0.483356	0.186576	0.00957892	0.223087
ACSL3	ENSG00000123983	165.983	-0.445022	0.171885	0.00962368	0.223087
TIGD7	ENSG00000140993	50.1962	-0.772158	0.298117	0.00959435	0.223087
ADAM15	ENSG00000143537	61.4235	1.14391	0.441476	0.00956665	0.223087
RIT1	ENSG00000143622	909.779	0.477157	0.18425	0.00960534	0.223087
ABHD4	ENSG00000100439	591.796	0.456266	0.176324	0.00966295	0.223515
CFAP45	ENSG00000213085	35.9199	1.45517	0.562517	0.00968449	0.223669
COIL	ENSG00000121058	235.756	-0.321279	0.124225	0.00970207	0.22373
CLEC4G	ENSG00000182566	17.1224	1.32402	0.512117	0.00972709	0.223962
PLB1	ENSG00000163803	225.17	0.877045	0.339421	0.00976777	0.224377
GUSBP11	ENSG00000228315	16.9752	1.14567	0.443426	0.00977506	0.224377
RPL22	ENSG00000116251	3546.85	-0.456862	0.177227	0.0099421	0.225213
CCND2	ENSG00000118971	2180.22	-0.549479	0.213043	0.0099032	0.225213
PSTPIP1	ENSG00000140368	308.077	0.819437	0.317796	0.00992299	0.225213
BEST1	ENSG00000167995	319.998	1.10962	0.430341	0.00992425	0.225213
RGS19	ENSG00000171700	227.458	0.961136	0.372576	0.00988855	0.225213
GRINA	ENSG00000178719	93.9524	1.1064	0.429225	0.00994668	0.225213
ADAP2	ENSG00000184060	273.85	0.82723	0.320672	0.0098893	0.225213
SMYD3	ENSG00000185420	175.982	-0.421906	0.163459	0.00984825	0.225213
AC138035.1	ENSG00000238035	33.0643	1.0592	0.410901	0.00994467	0.225213
FANCA	ENSG00000187741	245.828	0.576064	0.223677	0.0100117	0.226344
CRY1	ENSG00000008405	122.39	-0.641933	0.251046	0.0105569	0.2267
TBXAS1	ENSG00000059377	2988.7	0.776767	0.303096	0.010384	0.2267
ITGA6	ENSG00000091409	256.314	-0.65887	0.258041	0.010669	0.2267
SUSD1	ENSG00000106868	146.618	0.319279	0.124521	0.0103458	0.2267
SPOCK2	ENSG00000107742	714.589	-0.798094	0.312638	0.010687	0.2267
PBLD	ENSG00000108187	75.5472	0.782918	0.305092	0.0102828	0.2267
CCDC34	ENSG00000109881	21.3987	-0.712896	0.277956	0.0103241	0.2267
SIAE	ENSG00000110013	120.902	0.789153	0.306548	0.0100437	0.2267
KIF20A	ENSG00000112984	20.2954	1.44045	0.564388	0.0107036	0.2267
TRPM6	ENSG00000119121	59.3185	1.36114	0.531368	0.0104196	0.2267
RNASE1	ENSG00000129538	106.526	1.6606	0.648247	0.0104167	0.2267
RPS15A	ENSG00000134419	19853.3	-0.482095	0.188559	0.0105659	0.2267
AMIGO2	ENSG00000139211	112.911	-0.528816	0.207017	0.0106354	0.2267
SUOX	ENSG00000139531	261.428	0.631982	0.246091	0.0102263	0.2267
NOTCH1	ENSG00000148400	52.6602	0.977316	0.379847	0.0100844	0.2267
MAP3K7CL	ENSG00000156265	2633.58	1.19658	0.46761	0.0104998	0.2267
GHRL	ENSG00000157017	60.9161	1.12471	0.439769	0.0105426	0.2267
KCNJ15	ENSG00000157551	1453.75	1.69299	0.658983	0.0101963	0.2267
NCF1	ENSG00000158517	647.84	1.39616	0.546235	0.0105892	0.2267
ZBTB7B	ENSG00000160685	47.7238	0.963587	0.375635	0.0103109	0.2267
CLEC3B	ENSG00000163815	17.8206	1.31483	0.511088	0.0100936	0.2267
CEACAM3	ENSG00000170956	447.5	1.39647	0.544665	0.0103501	0.2267
PACS2	ENSG00000179364	29.4311	0.757147	0.296566	0.0106784	0.2267
LRRC57	ENSG00000180979	241.377	0.34794	0.136103	0.0105748	0.2267
CHST15	ENSG00000182022	1106.56	0.805218	0.315178	0.0106246	0.2267
ADGRG3	ENSG00000182885	950.171	1.71601	0.668531	0.0102632	0.2267
RPL35A	ENSG00000182899	13503.5	-0.455723	0.177757	0.010355	0.2267
TREML3P	ENSG00000184106	29.637	1.28326	0.4989	0.0101062	0.2267
HBA2	ENSG00000188536	7841.25	1.86647	0.726918	0.0102389	0.2267
IGF2R	ENSG00000197081	580.348	0.713287	0.279269	0.0106457	0.2267
PSAP	ENSG00000197746	127949	0.737469	0.288007	0.0104494	0.2267
LILRB3	ENSG00000204577	1025	1.19656	0.466333	0.0102913	0.2267
RNU1-28P	ENSG00000206588	19.9631	-2.14593	0.839793	0.0106093	0.2267
RNU1-1	ENSG00000206652	19.9631	-2.14593	0.839793	0.0106093	0.2267
RNVU1-18	ENSG00000206737	19.9631	-2.14593	0.839793	0.0106093	0.2267
RNU1-3	ENSG00000207513	19.9631	-2.14593	0.839793	0.0106093	0.2267
RPS18	ENSG00000231500	57298.8	-0.529823	0.206516	0.0103017	0.2267
RPL23AP42	ENSG00000234851	951.846	-0.499191	0.19473	0.0103623	0.2267
NRBF2P3	ENSG00000237415	10.4524	1.41568	0.553612	0.0105529	0.2267
HBB	ENSG00000244734	11952.1	2.10835	0.82613	0.0107081	0.2267
POLR2M	ENSG00000255529	374.05	-0.548044	0.214189	0.0105067	0.2267
DENND11	ENSG00000257093	137.132	-0.679774	0.265106	0.0103427	0.2267
AC055876.4	ENSG00000260844	11.3711	1.73121	0.673821	0.0101919	0.2267
AC008738.3	ENSG00000267580	23.3457	0.989905	0.385134	0.0101615	0.2267
TPTEP1	ENSG00000100181	118.082	1.16594	0.457249	0.0107752	0.227609
TGM3	ENSG00000125780	42.5977	2.28356	0.895797	0.0107974	0.227609
JAML	ENSG00000160593	8638.54	0.730133	0.286432	0.0108013	0.227609
AGTRAP	ENSG00000177674	3644.86	0.8812	0.345742	0.0108118	0.227609
HTATIP2	ENSG00000109854	436.86	0.419221	0.16473	0.0109313	0.228856
FBLN5	ENSG00000140092	235.95	-0.875142	0.343874	0.0109294	0.228856
AC092017.2	ENSG00000234004	33.7581	-0.667163	0.262139	0.0109254	0.228856
BCYRN1	ENSG00000236824	21.6967	1.64984	0.648345	0.0109373	0.228856
HAL	ENSG00000084110	380.833	1.14542	0.450582	0.0110195	0.229236
SRRD	ENSG00000100104	91.2203	-0.656228	0.258156	0.0110227	0.229236
DUSP16	ENSG00000111266	85.8491	-0.71274	0.280321	0.0110035	0.229236
RPL32	ENSG00000144713	29899.5	-0.526803	0.207252	0.0110267	0.229236
DAPP1	ENSG00000070190	2795.07	0.644388	0.253575	0.0110469	0.229337
C15orf40	ENSG00000169609	359.343	-0.369559	0.145551	0.011116	0.229818
BCL2	ENSG00000171791	392.238	-0.652968	0.257149	0.0111088	0.229818
AC138409.1	ENSG00000215156	65.3741	2.10787	0.830508	0.0111472	0.230144
TMEM176A	ENSG00000002933	283.943	1.60872	0.634037	0.0111724	0.230347
CBLB	ENSG00000114423	570.907	-0.547124	0.215824	0.0112432	0.230413
WLS	ENSG00000116729	442.205	0.948427	0.374126	0.0112432	0.230413
COL6A2	ENSG00000142173	9.39379	1.43652	0.566723	0.0112518	0.230413
ZC3H8	ENSG00000144161	144.892	-0.533779	0.210575	0.011249	0.230413
RPL21P16	ENSG00000220842	388.427	-0.759391	0.299591	0.0112524	0.230413
MFHAS1	ENSG00000147324	282.702	-0.586639	0.231561	0.0112959	0.23086
FCAR	ENSG00000186431	1076.49	1.04854	0.41401	0.0113204	0.23086
AC093495.1	ENSG00000228242	10.3226	1.1443	0.451749	0.011308	0.23086
FAXDC2	ENSG00000170271	333.056	0.963742	0.380866	0.0113933	0.23203
MSRB3	ENSG00000174099	54.2505	0.934023	0.369215	0.0114142	0.232141
TRIB2	ENSG00000071575	303.511	-0.631536	0.249759	0.0114523	0.23251
SIGLEC10	ENSG00000142512	695.598	0.736487	0.291303	0.0114634	0.23251
KIAA0513	ENSG00000135709	465.413	0.872257	0.345176	0.0115045	0.233029
BAG3	ENSG00000151929	35.3308	-0.537904	0.212955	0.0115399	0.23343
MARCO	ENSG00000019169	49.5519	1.47821	0.585897	0.0116361	0.233798
KCNMB1	ENSG00000145936	122.887	0.961449	0.381052	0.0116312	0.233798
TUBA1A	ENSG00000167552	14480.5	0.626512	0.248229	0.0116051	0.233798
ZNF467	ENSG00000181444	55.4954	0.972043	0.385095	0.0115973	0.233798
C5AR1	ENSG00000197405	5262.66	0.98088	0.388625	0.0116035	0.233798
ATP6V0B	ENSG00000117410	3546.96	0.779599	0.309332	0.0117266	0.234359
SDK1	ENSG00000146555	21.3023	3.50963	1.39255	0.0117261	0.234359
LINC02777	ENSG00000232453	10.2367	1.26986	0.503826	0.0117209	0.234359
MAP3K14-AS1	ENSG00000267278	26.5907	-0.81997	0.32526	0.0117033	0.234359
MRAS	ENSG00000158186	45.412	0.806416	0.32045	0.0118522	0.235613
SHKBP1	ENSG00000160410	746.683	0.908567	0.361027	0.0118487	0.235613
LIN54	ENSG00000189308	146.446	-0.439245	0.174538	0.0118491	0.235613
AC023886.2	ENSG00000250966	32.4077	0.714197	0.283791	0.0118483	0.235613
PI3	ENSG00000124102	184.312	2.578	1.02477	0.0118804	0.235861
SNHG8	ENSG00000269893	423.597	-0.603777	0.240059	0.0118994	0.235926
AC087741.1	ENSG00000262580	41.482	1.23413	0.49081	0.0119212	0.236045
FGR	ENSG00000000938	4977.68	0.748993	0.298053	0.0119725	0.2361
BID	ENSG00000015475	944.593	0.850251	0.338654	0.0120499	0.2361
TMEM38A	ENSG00000072954	54.3311	0.945053	0.376367	0.0120395	0.2361
ALOX12	ENSG00000108839	136.912	1.04022	0.414179	0.0120208	0.2361
TTLL4	ENSG00000135912	466.114	0.615713	0.245097	0.0120008	0.2361
RPL11	ENSG00000142676	14525.7	-0.461629	0.183863	0.0120484	0.2361
PRR14	ENSG00000156858	61.8109	0.516963	0.205662	0.0119487	0.2361
PVT1	ENSG00000249859	103.773	-0.384227	0.152961	0.0120075	0.2361
AC009506.1	ENSG00000224152	25.6035	1.28662	0.51258	0.0120699	0.236183
SNRPF	ENSG00000139343	459.904	-0.386863	0.154226	0.0121273	0.236996
BBX	ENSG00000114439	1758.08	-0.371358	0.148168	0.0121995	0.237477
NIBAN2	ENSG00000136830	18.9222	1.66285	0.663426	0.0121946	0.237477
CSF2RA	ENSG00000198223	1890.77	0.76	0.303172	0.0121821	0.237477
RPL14P1	ENSG00000139239	182.988	-0.416289	0.166186	0.0122467	0.237868
CYP1B1-AS1	ENSG00000232973	12.5233	1.08454	0.432979	0.0122512	0.237868
SFMBT1	ENSG00000163935	137.394	-0.622819	0.248836	0.0123169	0.238834
MPZL2	ENSG00000149573	138.865	0.873552	0.349376	0.0124081	0.240291
SLC15A3	ENSG00000110446	120.74	0.764839	0.306031	0.0124468	0.240425
LINC00402	ENSG00000235532	170.155	-1.00502	0.402135	0.0124471	0.240425
RAB3D	ENSG00000105514	6112.73	0.829818	0.332274	0.0125111	0.24135
LRG1	ENSG00000171236	1042.09	1.53651	0.615425	0.0125365	0.24153
RORA	ENSG00000069667	509.558	-0.5757	0.230755	0.0126011	0.241705
PARVG	ENSG00000138964	2332.77	0.775927	0.311043	0.0126101	0.241705
ITGA2	ENSG00000164171	15.0513	1.09122	0.437377	0.0125987	0.241705
ZNF544	ENSG00000198131	227.677	-0.563682	0.225919	0.0125934	0.241705
ACCS	ENSG00000110455	115.191	0.888289	0.356295	0.0126623	0.242086
CD68	ENSG00000129226	27443.2	0.929269	0.373034	0.0127346	0.242231
RSAD2	ENSG00000134321	554.782	1.15624	0.464141	0.0127337	0.242231
SPINT1	ENSG00000166145	90.6771	0.903277	0.362598	0.0127338	0.242231
SIGLEC7	ENSG00000168995	1226.77	0.744965	0.298958	0.0127071	0.242231
KREMEN1	ENSG00000183762	29.4525	1.79493	0.720742	0.0127601	0.24241
GPBAR1	ENSG00000179921	296.439	1.14601	0.460417	0.012808	0.243012
MIS18A	ENSG00000159055	63.24	-0.426405	0.171392	0.0128504	0.243507
AC113935.1	ENSG00000226084	150.69	-0.42116	0.169333	0.0128765	0.243694
MORC2-AS1	ENSG00000235989	852.106	-0.476522	0.191659	0.012908	0.243983
EPN1	ENSG00000063245	16.1505	0.855256	0.344139	0.0129477	0.244276
FXYD6	ENSG00000137726	527.928	1.05141	0.423277	0.012992	0.244644
MARCH2	ENSG00000099785	349.145	0.661444	0.266445	0.0130473	0.24477
ZNF337	ENSG00000130684	298.069	-0.457227	0.184121	0.0130173	0.24477
PLD6	ENSG00000179598	27.8138	-0.729361	0.293805	0.0130476	0.24477
TTYH3	ENSG00000136295	58.0473	0.74387	0.299891	0.0131209	0.245675
NOD2	ENSG00000167207	288.879	0.976112	0.393552	0.0131287	0.245675
CD151	ENSG00000177697	459.44	0.862615	0.348093	0.0132077	0.246546
AL591806.4	ENSG00000270149	924.81	0.709813	0.286433	0.0132081	0.246546
AP4B1	ENSG00000134262	377.186	0.302278	0.122082	0.0132858	0.247688
CD6	ENSG00000013725	321.789	-0.673528	0.272324	0.0133887	0.249296
PIGQ	ENSG00000007541	12.8717	0.986033	0.399266	0.0135259	0.249373
RNF24	ENSG00000101236	1407.53	1.01157	0.409579	0.0135193	0.249373
TIMP1	ENSG00000102265	4140.81	0.735513	0.297489	0.013421	0.249373
ADCY7	ENSG00000121281	370.633	0.477793	0.193303	0.0134461	0.249373
RRP1B	ENSG00000160208	143.32	-0.411431	0.166515	0.0134799	0.249373
SH3BP5L	ENSG00000175137	97.2986	0.645342	0.261236	0.0134984	0.249373
PGBD4	ENSG00000182405	62.0078	-0.708622	0.286905	0.0135157	0.249373
KLHDC8B	ENSG00000185909	53.2918	0.992408	0.401535	0.0134534	0.249373
DPY19L4	ENSG00000156162	32.553	-0.701595	0.284225	0.0135701	0.24988
RALA	ENSG00000006451	236.43	-0.428243	0.173521	0.0135884	0.249909
PTPN18	ENSG00000072135	1050.12	0.448176	0.181717	0.0136502	0.250738
LILRB1	ENSG00000104972	449.616	0.668599	0.271292	0.0137204	0.250847
HDLBP	ENSG00000115677	1821.72	0.546722	0.221906	0.0137491	0.250847
RFX1	ENSG00000132005	21.4275	0.773119	0.313782	0.0137444	0.250847
OXER1	ENSG00000162881	22.2506	1.48646	0.603194	0.0137275	0.250847
RASGRP1	ENSG00000172575	308.667	-0.69376	0.281609	0.0137565	0.250847
DDX12P	ENSG00000214826	11.0269	0.732553	0.297267	0.0137283	0.250847
ZNF286A	ENSG00000187607	358.241	-0.487032	0.197808	0.0138108	0.251532
LILRA1	ENSG00000104974	1142	0.782964	0.318277	0.0138935	0.251621
ANP32B	ENSG00000136938	710.484	-0.385639	0.156849	0.0139452	0.251621
TLN1	ENSG00000137076	2873.73	0.62606	0.254354	0.0138405	0.251621
IQGAP1	ENSG00000140575	9970.35	0.336117	0.136699	0.0139402	0.251621
ASGR1	ENSG00000141505	183.751	1.24269	0.50526	0.0139127	0.251621
AC099336.2	ENSG00000236439	504.192	-0.524647	0.213397	0.01395	0.251621
EID3	ENSG00000255150	53.6839	-0.587028	0.238559	0.0138655	0.251621
AC090409.1	ENSG00000267279	79.2496	1.09411	0.444744	0.0138897	0.251621
OGFOD1	ENSG00000087263	896.901	-0.381064	0.155075	0.0139989	0.251837
TBCCD1	ENSG00000113838	373.069	-0.220628	0.0898795	0.0141	0.251837
IQSEC2	ENSG00000124313	49.2164	1.29847	0.528747	0.0140593	0.251837
TPT1	ENSG00000133112	26915.8	-0.430125	0.175319	0.0141521	0.251837
MSL2	ENSG00000174579	392.176	-0.672868	0.27391	0.0140288	0.251837
CCR4	ENSG00000183813	190.63	-0.706234	0.287453	0.0140156	0.251837
NSMCE3	ENSG00000185115	57.087	-0.409873	0.167085	0.0141637	0.251837
CICP27	ENSG00000233750	23.9215	1.59289	0.648649	0.0140608	0.251837
RPS27P29	ENSG00000240231	102.113	-0.926315	0.377314	0.0140875	0.251837
LUCAT1	ENSG00000248323	191.101	1.55491	0.633301	0.0140787	0.251837
GPR162	ENSG00000250510	25.5523	1.15188	0.469388	0.0141277	0.251837
LYN	ENSG00000254087	1399.62	0.692502	0.282266	0.0141527	0.251837
DNAJB1	ENSG00000132002	890.827	-0.46666	0.190413	0.0142548	0.253157
AP2A1	ENSG00000196961	94.6532	0.695104	0.283761	0.0143009	0.253677
TNFSF14	ENSG00000125735	316.407	1.07963	0.440909	0.0143397	0.254064
OTUD5	ENSG00000068308	145.526	0.418644	0.171053	0.0143872	0.254303
BRIX1	ENSG00000113460	397.387	-0.666229	0.272212	0.0143867	0.254303
ACOX1	ENSG00000161533	1339.21	0.746349	0.30512	0.0144417	0.254667
TRIM34	ENSG00000258659	610.843	0.34968	0.142948	0.0144368	0.254667
HDAC4	ENSG00000068024	81.4984	0.812133	0.332606	0.0146172	0.2554
CNN3	ENSG00000117519	13.1473	-1.12118	0.458862	0.0145496	0.2554
BECN1	ENSG00000126581	1407.78	0.261389	0.107015	0.0145842	0.2554
CAPN11	ENSG00000137225	10.4977	1.28206	0.525116	0.0146273	0.2554
S100A8	ENSG00000143546	63264.4	1.08871	0.446089	0.0146641	0.2554
CD14	ENSG00000170458	16460.7	1.13281	0.464125	0.0146575	0.2554
TTC3	ENSG00000182670	823.028	-0.376952	0.154423	0.0146453	0.2554
TMEM121B	ENSG00000183307	29.3139	1.04616	0.428577	0.0146462	0.2554
CD300LF	ENSG00000186074	999.62	0.691741	0.283453	0.0146707	0.2554
TRBV5-4	ENSG00000230099	89.38	-0.918406	0.376075	0.0146027	0.2554
PCED1B-AS1	ENSG00000247774	2960.19	-0.537897	0.220311	0.014625	0.2554
SIRPB2	ENSG00000196209	1942.88	1.0323	0.423217	0.0147206	0.255972
DEFA1B	ENSG00000240247	13991.5	2.47306	1.01423	0.0147544	0.256261
NDST1	ENSG00000070614	87.9828	0.929034	0.381297	0.0148297	0.256859
ACIN1	ENSG00000100813	616.582	0.304716	0.125097	0.0148573	0.256859
FHL2	ENSG00000115641	38.0315	0.827307	0.339466	0.0148064	0.256859
CHMP2A	ENSG00000130724	2383.4	0.606534	0.248964	0.0148411	0.256859
CIDECP1	ENSG00000186162	211.024	0.49246	0.202241	0.0148914	0.257151
TMEM40	ENSG00000088726	196.108	0.903919	0.371474	0.0149607	0.2572
CMTM2	ENSG00000140932	1384.52	2.15393	0.885378	0.0149834	0.2572
PIP4P2	ENSG00000155099	442.858	0.823068	0.338098	0.0149164	0.2572
C1QC	ENSG00000159189	22.1656	1.57801	0.648844	0.0150144	0.2572
MIR4435-2HG	ENSG00000172965	705.872	0.548096	0.225254	0.0149645	0.2572
SLC26A6	ENSG00000225697	179.594	0.75836	0.311708	0.0149777	0.2572
LINC01506	ENSG00000234506	71.8421	1.50822	0.620041	0.0149973	0.2572
TCF7	ENSG00000081059	1969.5	-0.89518	0.36819	0.0150449	0.257231
BEX5	ENSG00000184515	26.7885	-0.735774	0.302643	0.0150505	0.257231
GAS7	ENSG00000007237	1002.07	0.78632	0.323807	0.0151673	0.257292
FNDC3B	ENSG00000075420	680.57	0.580672	0.239052	0.015138	0.257292
ADGRE2	ENSG00000127507	2187.64	0.830848	0.342167	0.0151742	0.257292
MLKL	ENSG00000168404	479.943	0.534525	0.220015	0.0151198	0.257292
TNFRSF10C	ENSG00000173535	1236.48	1.81391	0.746415	0.0150918	0.257292
ZNF543	ENSG00000178229	38.127	-0.522338	0.215099	0.0151674	0.257292
TDRKH	ENSG00000182134	149.006	-0.560822	0.23074	0.0150763	0.257292
TNFRSF8	ENSG00000120949	49.4083	0.848202	0.349704	0.015288	0.258929
TNFRSF1B	ENSG00000028137	2616.79	0.566322	0.233636	0.0153528	0.259733
SIRPG	ENSG00000089012	1109.54	-0.887495	0.366564	0.0154729	0.260432
RPH3A	ENSG00000089169	570.089	1.19345	0.493115	0.015511	0.260432
TMEM38B	ENSG00000095209	159.198	-0.572376	0.236508	0.0155158	0.260432
RIN3	ENSG00000100599	230.966	0.806368	0.332926	0.0154325	0.260432
PCTP	ENSG00000141179	256.51	0.663747	0.274171	0.0154812	0.260432
EEF1A1P12	ENSG00000214199	130.862	-0.435593	0.179909	0.0154697	0.260432
HNRNPA1P10	ENSG00000214223	121.472	-0.367507	0.151741	0.0154383	0.260432
LETMD1	ENSG00000050426	797.659	-0.426184	0.176145	0.0155413	0.260569
ANOS1	ENSG00000011201	15.2799	3.96342	1.63864	0.0155748	0.260839
MYO9B	ENSG00000099331	149.637	0.648898	0.268411	0.015625	0.261388
AC099524.1	ENSG00000261218	39.4871	0.944984	0.391032	0.0156644	0.261754
PDCD5	ENSG00000105185	258.564	-0.373223	0.154647	0.0158053	0.262131
ZNF549	ENSG00000121406	135.083	-0.59536	0.246548	0.0157444	0.262131
NAA60	ENSG00000122390	124.421	0.515325	0.213572	0.0158269	0.262131
OPRL1	ENSG00000125510	68.3956	1.0262	0.425229	0.0158094	0.262131
ARPC1B	ENSG00000130429	13161	0.765871	0.317191	0.0157551	0.262131
CXCR1	ENSG00000163464	7655.16	1.70374	0.705815	0.0157844	0.262131
H3F3C	ENSG00000188375	45.3673	0.509726	0.21104	0.0157221	0.262131
AP002761.4	ENSG00000260401	14.0611	1.1117	0.460526	0.0157791	0.262131
FAM160B2	ENSG00000158863	28.5929	0.947331	0.392801	0.0158769	0.262381
AL627309.6	ENSG00000268903	16.5439	1.65415	0.685795	0.0158645	0.262381
STARD4-AS1	ENSG00000246859	11.3166	2.45975	1.02057	0.0159451	0.263217
NCSTN	ENSG00000162736	3134.35	0.340231	0.141192	0.0159655	0.263263
CACYBP	ENSG00000116161	803.892	-0.433144	0.179785	0.0159861	0.263314
AL365357.1	ENSG00000213058	265.496	3.07363	1.276	0.0160051	0.263338
NMRK1	ENSG00000106733	196.777	-0.668474	0.277627	0.0160486	0.26361
UBE2D2	ENSG00000131508	354.953	-0.551374	0.229113	0.0161039	0.26361
TAMM41	ENSG00000144559	249.209	-0.369982	0.153773	0.0161272	0.26361
RILPL2	ENSG00000150977	210.957	0.565733	0.235118	0.0161211	0.26361
GLT1D1	ENSG00000151948	172.791	1.00696	0.418314	0.0160756	0.26361
AC022098.1	ENSG00000267169	31.2367	0.944831	0.392568	0.0160931	0.26361
UBA2	ENSG00000126261	428.048	-0.410188	0.170594	0.0161961	0.264448
KCNK6	ENSG00000099337	63.2039	0.849536	0.353601	0.0162824	0.26553
ASF1B	ENSG00000105011	60.7726	0.870298	0.362368	0.0163193	0.26553
PPP4R1L	ENSG00000124224	96.7331	0.559405	0.232951	0.0163332	0.26553
FCGR3A	ENSG00000203747	13522.9	0.643177	0.267819	0.0163265	0.26553
GCNT4	ENSG00000176928	14.1986	-1.33715	0.557243	0.0164139	0.266435
TPRG1-AS1	ENSG00000234076	28.9473	1.08012	0.450172	0.0164244	0.266435
ACSL6	ENSG00000164398	178.996	-0.7401	0.308599	0.0164732	0.266937
SULF2	ENSG00000196562	535.654	0.736446	0.307235	0.0165294	0.267269
IGKV3D-15	ENSG00000224041	52.4504	-1.16829	0.487378	0.0165254	0.267269
PIGU	ENSG00000101464	238.408	-0.310313	0.12949	0.016556	0.267369
SLC24A4	ENSG00000140090	329.198	0.803494	0.335557	0.0166427	0.267369
UTP23	ENSG00000147679	270.284	-0.345529	0.144293	0.016637	0.267369
CDC42EP2	ENSG00000149798	187.781	1.0272	0.42883	0.0166039	0.267369
ZCCHC4	ENSG00000168228	142.878	-0.418015	0.174481	0.016586	0.267369
TNKS	ENSG00000173273	160.541	-0.527349	0.220188	0.0166207	0.267369
AC092145.1	ENSG00000261471	9.39357	1.62372	0.678214	0.0166604	0.267369
ZNF527	ENSG00000189164	95.153	-0.607994	0.254021	0.0166894	0.267548
ARRB1	ENSG00000137486	950.727	0.60605	0.25343	0.0167849	0.268202
AFF2	ENSG00000155966	29.4081	1.19731	0.500605	0.016769	0.268202
GLB1	ENSG00000170266	2589.01	0.517252	0.216257	0.0167641	0.268202
LINC00989	ENSG00000250334	218.952	1.36668	0.571589	0.0168018	0.268202
POLR1B	ENSG00000125630	451.483	-0.381682	0.159688	0.0168403	0.268356
APOL1	ENSG00000100342	671.927	0.493364	0.20649	0.0168812	0.268463
CD28	ENSG00000178562	623.682	-0.794331	0.332513	0.0169002	0.268463
NPLOC4	ENSG00000182446	393.64	0.753534	0.315457	0.0169077	0.268463
RAB13	ENSG00000143545	147.131	0.946746	0.396461	0.0169406	0.268702
AL627309.1	ENSG00000238009	13.6219	1.98785	0.832714	0.0169773	0.268999
SIGLEC15	ENSG00000197046	14.61	1.15746	0.485026	0.0170147	0.269306
EFHD2	ENSG00000142634	551.992	0.549638	0.230412	0.0170578	0.269704
YWHAQ	ENSG00000134308	1261.91	-0.504046	0.211427	0.0171247	0.270242
DDX11L5	ENSG00000236875	63.2166	1.45867	0.611872	0.0171279	0.270242
EDEM1	ENSG00000134109	968.862	-0.374246	0.157126	0.017227	0.270831
MAP1A	ENSG00000166963	185.67	0.713219	0.29947	0.0172375	0.270831
SUPT4H1	ENSG00000213246	2402.87	0.294136	0.123493	0.0172278	0.270831
AC147651.1	ENSG00000223855	63.1495	1.16636	0.489648	0.0172173	0.270831
SLC19A1	ENSG00000173638	77.6449	0.956145	0.401644	0.0172856	0.271303
CPPED1	ENSG00000103381	5161.45	0.797613	0.335157	0.0173211	0.271576
HDGFL2	ENSG00000167674	13.5099	0.910098	0.382595	0.0173713	0.272078
PERP	ENSG00000112378	25.6535	-0.853234	0.358818	0.0174116	0.272424
TPCN2	ENSG00000162341	49.1113	0.646777	0.272199	0.0174958	0.273172
ACTG1P17	ENSG00000259315	14.4533	1.44843	0.609569	0.0174939	0.273172
ARID3A	ENSG00000116017	70.1023	0.79118	0.333038	0.0175184	0.273239
MOAP1	ENSG00000165943	125.424	-0.348104	0.146583	0.0175588	0.273411
S100A4	ENSG00000196154	16988.7	0.42584	0.179338	0.0175723	0.273411
QPCT	ENSG00000115828	1397.91	1.04018	0.438464	0.017677	0.274286
ZBTB2	ENSG00000181472	235.18	-0.352837	0.14873	0.0176758	0.274286
CSNK1A1L	ENSG00000180138	9.36604	1.68008	0.708335	0.0176981	0.274329
SLC7A7	ENSG00000155465	4637.64	0.790481	0.333379	0.0177342	0.274606
HLA-B	ENSG00000234745	14355.2	0.692065	0.291942	0.0177613	0.27474
DDIAS	ENSG00000165490	130.246	0.688675	0.290675	0.0178252	0.275445
CDKAL1	ENSG00000145996	458.189	-0.330037	0.139329	0.017848	0.275514
TRIO	ENSG00000038382	78.5244	0.678979	0.287685	0.0182677	0.275567
ALPK1	ENSG00000073331	523.714	0.916237	0.387857	0.0181617	0.275567
TBC1D2	ENSG00000095383	45.2777	1.00496	0.424462	0.0179032	0.275567
GLA	ENSG00000102393	426.231	0.520086	0.220285	0.0182272	0.275567
CLUAP1	ENSG00000103351	307.963	-0.590229	0.250096	0.0182743	0.275567
GCA	ENSG00000115271	5396.15	1.04215	0.441447	0.018237	0.275567
MTR	ENSG00000116984	383.032	-0.364592	0.153973	0.0178898	0.275567
CCRL2	ENSG00000121797	189.961	0.672565	0.28475	0.0181792	0.275567
TMCC2	ENSG00000133069	14.9445	1.0625	0.450092	0.018244	0.275567
EDAR	ENSG00000135960	56.2261	-1.036	0.437748	0.0179495	0.275567
SCYL1	ENSG00000142186	68.3059	0.854438	0.361518	0.0181044	0.275567
GBGT1	ENSG00000148288	55.602	0.947011	0.400659	0.0180967	0.275567
SCLT1	ENSG00000151466	382.669	0.45764	0.193877	0.018252	0.275567
CXCR2	ENSG00000180871	15377.4	1.673	0.708605	0.0182268	0.275567
ZNF181	ENSG00000197841	56.7556	-0.632165	0.267399	0.0180725	0.275567
ZBTB14	ENSG00000198081	296.306	-0.403275	0.170634	0.0181086	0.275567
TRAV22	ENSG00000211802	45.2581	-0.90279	0.382448	0.0182477	0.275567
GIMAP1	ENSG00000213203	522.659	-0.478839	0.20239	0.0179852	0.275567
TTLL3	ENSG00000214021	106.042	0.613652	0.259885	0.0182136	0.275567
AP003068.2	ENSG00000254614	11.8099	1.31138	0.555149	0.0181661	0.275567
AC009005.1	ENSG00000267751	9.8627	1.22473	0.518803	0.0182412	0.275567
SRXN1	ENSG00000271303	127.662	0.67532	0.285375	0.0179606	0.275567
XPNPEP1	ENSG00000108039	1165.17	0.454546	0.192705	0.0183362	0.276222
SOD1	ENSG00000142168	2741.37	-0.391265	0.165908	0.0183573	0.276263
ZNF787	ENSG00000142409	12.4938	0.885944	0.375791	0.0183963	0.276571
SBF2	ENSG00000133812	177.222	0.608207	0.258118	0.0184575	0.276659
RTKN2	ENSG00000182010	74.6728	-0.838488	0.355824	0.0184497	0.276659
HBG1	ENSG00000213934	30.778	2.08963	0.886553	0.0184219	0.276659
ST6GALNAC2	ENSG00000070731	131.08	1.02409	0.434719	0.0184857	0.276806
RAB27B	ENSG00000041353	213.891	0.665913	0.282936	0.0185936	0.277963
FGFR2	ENSG00000066468	14.2401	1.99356	0.84779	0.0186989	0.277963
NAGK	ENSG00000124357	2806	0.813471	0.345976	0.0187113	0.277963
BUB3	ENSG00000154473	3036.18	-0.330275	0.140393	0.0186472	0.277963
USP32	ENSG00000170832	279.367	0.633839	0.269459	0.0186597	0.277963
THNSL1	ENSG00000185875	91.6417	-0.820828	0.349048	0.018692	0.277963
TRBV5-6	ENSG00000211728	86.8602	-1.15495	0.490819	0.0186177	0.277963
TRAV20	ENSG00000211800	83.7342	-0.888162	0.377717	0.0187031	0.277963
RPRD2	ENSG00000163125	486.565	-0.292306	0.124413	0.0188001	0.278219
TRAPPC2B	ENSG00000256060	144.905	-0.492535	0.209642	0.0188029	0.278219
AC005884.2	ENSG00000267449	9.10633	-1.10897	0.471968	0.0187898	0.278219
MILR1	ENSG00000271605	93.8911	0.757259	0.322494	0.0188679	0.278906
TRAV14DV4	ENSG00000211792	89.163	-0.906575	0.386243	0.0189169	0.279355
DDN-AS1	ENSG00000257913	25.17	0.830565	0.354106	0.0190003	0.28031
RRP12	ENSG00000052749	288.592	0.756512	0.323196	0.0192465	0.280546
KLRC1	ENSG00000134545	522.585	-1.60792	0.687009	0.0192596	0.280546
IL1RN	ENSG00000136689	1104.47	0.937826	0.399982	0.0190439	0.280546
GMPR	ENSG00000137198	61.2476	0.791225	0.337753	0.0191491	0.280546
CCL28	ENSG00000151882	124.682	-0.521464	0.222621	0.0191609	0.280546
TMEM234	ENSG00000160055	145.119	0.442915	0.189105	0.0191719	0.280546
HK3	ENSG00000160883	688.291	1.13994	0.486868	0.0192127	0.280546
IGSF22	ENSG00000179057	16.8345	-1.02292	0.43637	0.0190695	0.280546
APOBEC3B	ENSG00000179750	234.674	1.10747	0.472478	0.0190798	0.280546
MITF	ENSG00000187098	110.119	0.70756	0.302192	0.0192102	0.280546
STK40	ENSG00000196182	179.322	0.841457	0.359471	0.0192414	0.280546
DNAJC9	ENSG00000213551	271.995	-0.462275	0.19736	0.0191655	0.280546
BORCS8	ENSG00000254901	253.18	0.640328	0.273321	0.0191412	0.280546
AC016596.3	ENSG00000264281	401.302	-0.46748	0.199774	0.0192814	0.280592
LINC02649	ENSG00000215244	8.92153	1.76208	0.75336	0.0193376	0.280652
MYO15B	ENSG00000266714	14.8789	0.838569	0.35846	0.0193164	0.280652
GPX7	ENSG00000116157	193.775	-0.556052	0.237781	0.0193612	0.280663
TXLNG	ENSG00000086712	204.958	-0.572505	0.244911	0.0194078	0.281054
ZNF273	ENSG00000198039	70.6383	-0.495924	0.212182	0.0194257	0.281054
KAT14	ENSG00000149474	244.905	-0.325147	0.139205	0.0195047	0.281261
CLPB	ENSG00000162129	79.2766	0.738654	0.316161	0.0194743	0.281261
OR10AA1P	ENSG00000180409	27.7289	1.88957	0.808827	0.0194816	0.281261
ZGLP1	ENSG00000220201	59.4867	0.846821	0.36258	0.0195151	0.281261
LINC02724	ENSG00000181908	14.8733	1.12745	0.482877	0.0195504	0.281416
CTIF	ENSG00000134030	16.0462	1.23957	0.531092	0.0195953	0.281604
NEU1	ENSG00000204386	659.585	0.55488	0.238139	0.0198029	0.284315
EIF3L	ENSG00000100129	10248.1	-0.280538	0.120487	0.0198919	0.284388
API5	ENSG00000166181	1678.49	-0.381065	0.163611	0.0198545	0.284388
TK2	ENSG00000166548	479.676	0.829185	0.356038	0.0198632	0.284388
FMNL1	ENSG00000184922	342.471	0.699443	0.300426	0.0199028	0.284388
IL10RB	ENSG00000243646	2292.91	0.538158	0.231081	0.0198661	0.284388
HPCAL4	ENSG00000116983	65.4785	-0.953023	0.409572	0.0199718	0.28471
CTSD	ENSG00000117984	1490.14	1.04493	0.449246	0.0200203	0.28471
LYPD3	ENSG00000124466	50.6403	-0.813783	0.349856	0.0200157	0.28471
ZC3H18	ENSG00000158545	84.352	0.627823	0.269767	0.0199504	0.28471
CLIC1	ENSG00000213719	18786.5	0.448793	0.192949	0.02002	0.28471
SLC38A10	ENSG00000157637	62.6991	0.561725	0.24165	0.0200969	0.285258
LILRA6	ENSG00000244482	1173.21	1.18695	0.510593	0.020091	0.285258
SKAP2	ENSG00000005020	2265.45	0.577502	0.248562	0.0201594	0.285444
SEPTIN4	ENSG00000108387	38.7479	0.785744	0.338165	0.0201496	0.285444
AP1M2	ENSG00000129354	32.156	1.00429	0.432283	0.0201672	0.285444
PLCH1	ENSG00000114805	16.6492	1.26521	0.544793	0.0202129	0.285631
HCG27	ENSG00000206344	22.1045	1.20288	0.517975	0.0202185	0.285631
NPC2	ENSG00000119655	4410.44	0.554313	0.23877	0.020258	0.28592
BST1	ENSG00000109743	628.568	0.828105	0.356792	0.0202883	0.286078
FOXJ3	ENSG00000198815	297.152	-0.460542	0.198499	0.0203341	0.286455
IFITM3	ENSG00000142089	16825.3	0.982407	0.42366	0.0204027	0.287151
DAB2	ENSG00000153071	636.856	0.681511	0.294131	0.020502	0.287553
CDC42EP3	ENSG00000163171	1095.27	0.366344	0.158096	0.0204916	0.287553
HP	ENSG00000257017	876.389	1.53055	0.66035	0.020461	0.287553
PTGES3L	ENSG00000267060	12.1215	1.05734	0.456357	0.020508	0.287553
PMEPA1	ENSG00000124225	22.9493	-1.24971	0.539888	0.0206263	0.288672
BRI3	ENSG00000164713	281.236	0.786051	0.339569	0.0206211	0.288672
RNASET2	ENSG00000026297	469.792	0.558808	0.241884	0.0208755	0.288984
HAUS4	ENSG00000092036	358.941	0.520101	0.225093	0.0208546	0.288984
CCDC9	ENSG00000105321	12.5259	0.891608	0.385881	0.0208563	0.288984
PLIN3	ENSG00000105355	1065.93	0.946006	0.409388	0.0208448	0.288984
SPTBN1	ENSG00000115306	1004.13	-0.452172	0.195433	0.0206845	0.288984
NOM1	ENSG00000146909	63.9241	0.484361	0.209464	0.0207564	0.288984
CMTM5	ENSG00000166091	149.622	1.0015	0.433304	0.0208161	0.288984
TMC4	ENSG00000167608	26.8413	0.753736	0.326239	0.0208669	0.288984
RPL38	ENSG00000172809	6925.9	-0.375731	0.162454	0.0207314	0.288984
CADM1	ENSG00000182985	88.8713	-0.951732	0.411785	0.0208197	0.288984
AP002807.1	ENSG00000255031	15.9418	0.980813	0.424567	0.0208799	0.288984
CYP2B7P	ENSG00000256612	10.9457	1.85935	0.804581	0.0208354	0.288984
RTN3	ENSG00000133318	2440.09	0.635233	0.27504	0.0209103	0.289137
RPGRIP1	ENSG00000092200	68.9009	0.983294	0.426504	0.0211401	0.28996
PLD2	ENSG00000129219	128.534	0.67889	0.294345	0.0210859	0.28996
SDSL	ENSG00000139410	16.4661	1.11052	0.481642	0.021128	0.28996
PRPSAP2	ENSG00000141127	286.447	-0.258418	0.111982	0.0210175	0.28996
ZNF32	ENSG00000169740	269.523	-0.412641	0.178988	0.021144	0.28996
RPS7	ENSG00000171863	10899.4	-0.349442	0.151495	0.0210756	0.28996
SCGB1C1	ENSG00000188076	18.6399	1.12395	0.487016	0.0210083	0.28996
GSPT2	ENSG00000189369	78.4659	-0.432269	0.187499	0.0211415	0.28996
C2orf15	ENSG00000273045	28.8404	-0.644655	0.279556	0.0211109	0.28996
POLR3B	ENSG00000013503	167.087	-0.420884	0.182603	0.0211718	0.290076
HMOX1	ENSG00000100292	991.64	0.77947	0.338321	0.0212262	0.290556
SUCNR1	ENSG00000198829	21.8	1.01792	0.442055	0.0212963	0.29125
NCK2	ENSG00000071051	46.5055	-0.502857	0.218672	0.0214711	0.29174
STXBP2	ENSG00000076944	1365.16	0.95419	0.415015	0.0214955	0.29174
CD209	ENSG00000090659	52.4552	1.19989	0.521314	0.0213537	0.29174
GATA1	ENSG00000102145	60.238	1.01271	0.440447	0.021489	0.29174
CRYM	ENSG00000103316	11.8719	0.937271	0.40766	0.0214964	0.29174
PPP1R3B	ENSG00000173281	593.217	1.03283	0.449066	0.0214505	0.29174
PITPNA	ENSG00000174238	226.696	0.507078	0.220394	0.0214041	0.29174
SPACA6	ENSG00000182310	12.0458	1.61202	0.700864	0.0214459	0.29174
PGM5	ENSG00000154330	8.81496	1.74035	0.757657	0.0216178	0.292711
TAF3	ENSG00000165632	266.785	-0.245302	0.106792	0.021618	0.292711
SLC11A1	ENSG00000018280	1828.85	1.004	0.437375	0.0217042	0.293614
PGLYRP1	ENSG00000008438	220.856	1.57222	0.685685	0.0218524	0.294107
DNASE1L1	ENSG00000013563	489.058	0.744304	0.32472	0.0218976	0.294107
GRB10	ENSG00000106070	30.7229	1.16708	0.509055	0.0218682	0.294107
GNAZ	ENSG00000128266	91.2499	0.950766	0.414781	0.0218933	0.294107
PPFIBP2	ENSG00000166387	164.487	0.713737	0.311119	0.0217848	0.294107
LINC01907	ENSG00000226125	11.561	1.33166	0.580432	0.0217761	0.294107
LINC01094	ENSG00000251442	58.7264	0.963868	0.420305	0.021833	0.294107
TRAV1-1	ENSG00000255569	26.3747	-1.10322	0.481272	0.021889	0.294107
RSRP1	ENSG00000117616	695.103	0.639204	0.278966	0.021944	0.294466
USB1	ENSG00000103005	1142.75	0.485699	0.212133	0.022045	0.295413
RPS3AP26	ENSG00000214389	403.709	-0.709179	0.309761	0.022054	0.295413
HSPA7	ENSG00000225217	18.0898	0.978308	0.427381	0.0220749	0.295429
ALOX12-AS1	ENSG00000215067	96.7394	0.431495	0.188592	0.0221385	0.296017
KANK1	ENSG00000107104	116.936	-0.928379	0.405997	0.0222153	0.296778
ANKRD55	ENSG00000164512	197.628	-0.704694	0.308309	0.0222732	0.297056
LINC00877	ENSG00000241163	277.722	0.714685	0.312686	0.0222758	0.297056
PRPS1	ENSG00000147224	480.949	-0.411466	0.180098	0.0223317	0.297538
TRBV3-1	ENSG00000237702	68.225	-0.759715	0.332613	0.0223667	0.297739
MGLL	ENSG00000074416	222.181	0.977111	0.428426	0.0225662	0.298281
DUSP22	ENSG00000112679	587.846	0.480991	0.210885	0.0225589	0.298281
FBRSL1	ENSG00000112787	17.7354	1.20823	0.52952	0.0225039	0.298281
VASP	ENSG00000125753	471.062	0.686129	0.300758	0.0225288	0.298281
ITGA10	ENSG00000143127	15.1057	1.93334	0.847824	0.0225865	0.298281
C3orf33	ENSG00000174928	46.7219	-0.631656	0.276966	0.0225707	0.298281
RALGAPA2	ENSG00000188559	255.776	0.575036	0.252026	0.0225095	0.298281
TRBV5-1	ENSG00000211734	396.981	-0.808107	0.354132	0.0224931	0.298281
AP002478.1	ENSG00000266401	22.7031	1.24059	0.543735	0.0225121	0.298281
MRFAP1L1	ENSG00000178988	1258.96	-0.439661	0.192897	0.0226518	0.298881
WHAMMP2	ENSG00000248334	35.673	1.06743	0.468396	0.0226726	0.298891
OSBPL5	ENSG00000021762	22.6175	1.33171	0.585796	0.0230062	0.298993
GGT1	ENSG00000100031	89.0468	0.927902	0.408153	0.023001	0.298993
TNFSF13B	ENSG00000102524	1230.21	0.804311	0.353482	0.0228824	0.298993
CPQ	ENSG00000104324	1365.27	0.640683	0.281883	0.0230342	0.298993
TMEM205	ENSG00000105518	627.028	0.656742	0.288692	0.0229128	0.298993
TRIM3	ENSG00000110171	27.3727	1.09114	0.479184	0.0227817	0.298993
SH3TC1	ENSG00000125089	35.8952	0.961701	0.422334	0.0227798	0.298993
DRC7	ENSG00000159625	10.2348	1.52819	0.671405	0.0228393	0.298993
TNFSF13	ENSG00000161955	1576.69	0.911549	0.401124	0.0230571	0.298993
PPM1M	ENSG00000164088	348.785	0.387744	0.170294	0.0227918	0.298993
RPS14	ENSG00000164587	60152.8	-0.63428	0.278772	0.0228902	0.298993
SCN5A	ENSG00000183873	10.3377	4.26707	1.87674	0.0229864	0.298993
TOR4A	ENSG00000198113	41.2114	0.707935	0.311529	0.0230593	0.298993
F5	ENSG00000198734	739.778	0.804585	0.353611	0.0228855	0.298993
DNAJC19	ENSG00000205981	368.392	-0.405091	0.177838	0.0227349	0.298993
LINC01736	ENSG00000228058	16.7938	1.27039	0.558962	0.0230403	0.298993
PGA4	ENSG00000229183	112.702	1.08378	0.476205	0.0228544	0.298993
POU5F1P4	ENSG00000237872	8.88127	1.3374	0.588072	0.0229529	0.298993
LINC01215	ENSG00000271856	38.0825	-0.646293	0.284184	0.0229535	0.298993
HFE	ENSG00000010704	179.404	0.756556	0.333074	0.0231205	0.299527
AL139352.1	ENSG00000132832	30.5612	-0.732183	0.322751	0.0232947	0.300228
CPAMD8	ENSG00000160111	15.3592	1.25985	0.555251	0.0232705	0.300228
WASHC1	ENSG00000181404	23.9473	0.932844	0.411049	0.0232425	0.300228
LINC01410	ENSG00000238113	92.6544	1.07082	0.472018	0.0232926	0.300228
ITPK1-AS1	ENSG00000258730	31.1715	1.32499	0.58376	0.0232226	0.300228
AC133644.2	ENSG00000273445	57.7944	-0.881898	0.388583	0.0232367	0.300228
AC092068.3	ENSG00000267749	9.27568	1.95197	0.860695	0.0233353	0.300492
CORO1C	ENSG00000110880	3221.91	0.622946	0.274759	0.023375	0.300745
CCR7	ENSG00000126353	15940.9	-1.11739	0.493361	0.0235221	0.302379
PDGFA	ENSG00000197461	152.309	0.890109	0.393392	0.023657	0.303851
DLAT	ENSG00000150768	226.05	-0.338391	0.149598	0.0236972	0.304107
RHOG	ENSG00000177105	3975.44	0.711047	0.314497	0.0237653	0.30453
RPL3P4	ENSG00000232573	258.543	-0.540969	0.239281	0.0237708	0.30453
RPL31	ENSG00000071082	19242.8	-0.509624	0.225465	0.0238009	0.304656
LANCL1	ENSG00000115365	342.664	-0.406599	0.180021	0.0239072	0.304951
MYOF	ENSG00000138119	376.576	0.551555	0.244209	0.0239122	0.304951
DOP1B	ENSG00000142197	238.409	0.439231	0.1944	0.0238575	0.304951
LINC00963	ENSG00000204054	316.174	0.64111	0.283888	0.0239257	0.304951
AC020909.2	ENSG00000268518	40.2727	1.17776	0.521394	0.023892	0.304951
C15orf39	ENSG00000167173	292.362	0.759223	0.336439	0.0240301	0.305243
GK	ENSG00000198814	501.153	0.945154	0.41883	0.0240299	0.305243
LYRM4	ENSG00000214113	560.459	-0.488039	0.216245	0.0240153	0.305243
LINC02273	ENSG00000245954	542.427	-0.777076	0.344291	0.0240059	0.305243
PPP1R9B	ENSG00000108819	84.1591	0.551148	0.244561	0.0242197	0.305248
MPL	ENSG00000117400	32.6481	1.07316	0.475909	0.0241356	0.305248
MTFR1L	ENSG00000117640	804.489	0.402168	0.178536	0.0242855	0.305248
RIOK1	ENSG00000124784	436.023	-0.341584	0.151682	0.0243243	0.305248
ENTPD1	ENSG00000138185	1214.5	0.618594	0.274289	0.024117	0.305248
ACKR2	ENSG00000144648	14.7211	1.43195	0.634864	0.0241006	0.305248
RWDD2B	ENSG00000156253	343.299	-0.515646	0.228889	0.0242705	0.305248
UBXN11	ENSG00000158062	1030.13	0.628697	0.279081	0.0242757	0.305248
TKT	ENSG00000163931	16461.5	0.854301	0.379161	0.0242507	0.305248
NADSYN1	ENSG00000172890	743.844	0.433386	0.192129	0.024089	0.305248
KCNE1	ENSG00000180509	45.7719	0.987552	0.438325	0.0242582	0.305248
ANXA2	ENSG00000182718	15871	0.509449	0.226068	0.0242261	0.305248
AC116366.2	ENSG00000238160	34.4692	1.30836	0.581095	0.0243516	0.305248
AL049634.1	ENSG00000242324	14.0161	0.983152	0.436673	0.0243563	0.305248
AP5B1	ENSG00000254470	120.379	0.785461	0.348836	0.0243434	0.305248
RPL41P2	ENSG00000256338	150.154	-0.501614	0.2227	0.024296	0.305248
N6AMT1	ENSG00000156239	90.4128	-0.434622	0.193304	0.0245513	0.307435
NOP10	ENSG00000182117	3631.27	0.473222	0.210526	0.0245885	0.307643
REXO2	ENSG00000076043	228.72	-0.439734	0.195663	0.0246145	0.307712
TRBV6-1	ENSG00000211706	79.4139	-0.793637	0.353395	0.0247198	0.308699
AC100786.1	ENSG00000246731	11.1247	1.09409	0.487334	0.0247647	0.308699
FNTB	ENSG00000257365	590.122	0.635606	0.283129	0.0247724	0.308699
TMEM91	ENSG00000142046	248.101	0.956467	0.426315	0.0248602	0.309416
NLRP3	ENSG00000162711	840.326	0.74541	0.332276	0.0248746	0.309416
CD5	ENSG00000110448	839.679	-0.809409	0.360929	0.0249246	0.309781
ZYX	ENSG00000159840	719.734	0.749237	0.334171	0.0249563	0.309917
RELT	ENSG00000054967	57.2472	0.661241	0.294988	0.024988	0.310054
STX1A	ENSG00000106089	12.6943	0.910491	0.406675	0.0251645	0.311014
WASF3	ENSG00000132970	10.9796	1.15003	0.513672	0.0251657	0.311014
BACH1	ENSG00000156273	1393.87	0.62383	0.278617	0.0251546	0.311014
RILP	ENSG00000167705	24.2659	1.02761	0.459015	0.0251739	0.311014
PHETA1	ENSG00000198324	11.4938	0.909051	0.406102	0.0251899	0.311014
PISD	ENSG00000241878	865.975	0.68616	0.306372	0.0251151	0.311014
PPP2R5B	ENSG00000068971	17.7394	0.582758	0.260391	0.0252202	0.311116
ELAC1	ENSG00000141642	170.718	-0.295925	0.132244	0.0252397	0.311116
CYB5A	ENSG00000166347	277.3	-0.325087	0.145305	0.0252687	0.311218
FAM107B	ENSG00000065809	1686.02	-0.57393	0.256781	0.0254111	0.311253
CPNE2	ENSG00000140848	134.372	0.45067	0.201597	0.0253847	0.311253
ASAP1	ENSG00000153317	380.662	0.524994	0.234877	0.0254048	0.311253
UBASH3A	ENSG00000160185	250.269	-0.797807	0.356739	0.0253264	0.311253
GNB2	ENSG00000172354	83.7752	0.664577	0.297332	0.0254085	0.311253
AC074117.1	ENSG00000234072	11.6181	0.961126	0.429993	0.0254034	0.311253
TARM1	ENSG00000248385	42.4098	1.72707	0.772737	0.0254169	0.311253
DUSP6	ENSG00000139318	3259.97	0.82453	0.368988	0.0254457	0.311352
FBXO32	ENSG00000156804	494.41	-0.578205	0.258874	0.0255137	0.311869
HLA-DMA	ENSG00000204257	4429.48	0.47334	0.211947	0.0255296	0.311869
RAB4A	ENSG00000168118	159.486	0.533846	0.239186	0.0256198	0.312716
ANXA3	ENSG00000138772	519.154	1.25319	0.561748	0.0256891	0.313052
CD24P4	ENSG00000185275	27.7402	1.17726	0.528261	0.0258432	0.314673
CD2	ENSG00000116824	4133.22	-0.611626	0.274725	0.0259928	0.314978
LILRB2	ENSG00000131042	1940.12	0.96145	0.431919	0.0260144	0.314978
DPEP2	ENSG00000167261	1336.63	0.816027	0.366484	0.0259716	0.314978
RPL41	ENSG00000229117	45472.2	-0.434015	0.194869	0.025933	0.314978
AC087343.1	ENSG00000243181	11.0254	-0.893418	0.401055	0.0259027	0.314978
AC116903.2	ENSG00000260661	15.0982	1.09418	0.491547	0.0260153	0.314978
ST13	ENSG00000100380	3815.12	-0.426908	0.191921	0.0261218	0.315363
FCHO1	ENSG00000130475	71.636	0.660955	0.297129	0.0261165	0.315363
MIGA2	ENSG00000148343	27.0092	0.932354	0.419129	0.0261145	0.315363
RGS6	ENSG00000182732	35.5054	1.1241	0.505384	0.0261312	0.315363
AC125807.1	ENSG00000234589	90.9253	-0.545629	0.245381	0.0261757	0.315645
CLTCL1	ENSG00000070371	86.9915	1.0425	0.46918	0.0262854	0.315962
TNIP1	ENSG00000145901	599.189	0.694106	0.312318	0.0262538	0.315962
ADGRE1	ENSG00000174837	925.041	0.708588	0.318903	0.0262862	0.315962
CYP4F3	ENSG00000186529	393.384	1.56188	0.702915	0.0262832	0.315962
HIST1H2BC	ENSG00000180596	273.909	1.19386	0.537387	0.0263101	0.315996
MINPP1	ENSG00000107789	43.1568	-0.741518	0.333889	0.0263609	0.316099
KCNJ2	ENSG00000123700	798.357	1.14792	0.516851	0.0263515	0.316099
GPA33	ENSG00000143167	185.412	-0.868889	0.391377	0.0264132	0.31622
RACGAP1	ENSG00000161800	230.438	-0.432428	0.194775	0.0264089	0.31622
MLLT10	ENSG00000078403	175.802	-0.278798	0.125829	0.0267129	0.316537
RELB	ENSG00000104856	21.0954	0.838413	0.378246	0.0266515	0.316537
USF2	ENSG00000105698	51.4072	0.618034	0.279016	0.0267564	0.316537
IGF2BP3	ENSG00000136231	123.993	0.807726	0.364229	0.0265799	0.316537
EPHB1	ENSG00000154928	247.324	1.87323	0.845602	0.0267421	0.316537
MPV17L	ENSG00000156968	10.8684	1.79113	0.80795	0.0266311	0.316537
M1AP	ENSG00000159374	21.8052	0.936162	0.421855	0.0264762	0.316537
GHDC	ENSG00000167925	39.7269	0.751484	0.339059	0.0266654	0.316537
ALOX15B	ENSG00000179593	24.547	1.62662	0.733287	0.0265375	0.316537
FAM49A	ENSG00000197872	2440.75	0.616701	0.278392	0.0267446	0.316537
ITGB2-AS1	ENSG00000227039	289.798	0.730462	0.329579	0.0266678	0.316537
LINC01136	ENSG00000233791	9.78622	1.40411	0.633771	0.0267268	0.316537
GAS5	ENSG00000234741	2162.15	-0.513473	0.231771	0.0267302	0.316537
TPTEP2	ENSG00000244627	39.3805	0.599313	0.270224	0.0265662	0.316537
AP000977.1	ENSG00000246790	23.1433	-1.03462	0.466677	0.0266242	0.316537
RAB7A	ENSG00000075785	2501.57	0.358072	0.162069	0.0271487	0.317187
PLTP	ENSG00000100979	50.588	0.756476	0.34204	0.0269901	0.317187
CTSH	ENSG00000103811	1477.05	0.760653	0.344382	0.0271923	0.317187
DDX50	ENSG00000107625	577.484	-0.515792	0.233497	0.0271754	0.317187
SEC14L1	ENSG00000129657	1297.19	0.960002	0.434463	0.0271309	0.317187
NECTIN2	ENSG00000130202	11.5109	1.12941	0.510871	0.0270529	0.317187
RPL27	ENSG00000131469	16566.1	-0.368541	0.166757	0.0271014	0.317187
ELF3	ENSG00000163435	18.6031	2.2468	1.015	0.0268573	0.317187
CCR1	ENSG00000163823	3127.86	0.734806	0.332009	0.026883	0.317187
ULK1	ENSG00000177169	38.2095	0.754488	0.341551	0.027174	0.317187
HIST2H2BE	ENSG00000184678	294.171	0.88256	0.399229	0.0270593	0.317187
IFITM2	ENSG00000185201	32273	1.01052	0.456848	0.0269709	0.317187
ARL4C	ENSG00000188042	1562.13	-0.486935	0.220226	0.0270309	0.317187
TSPYL1	ENSG00000189241	2481.43	-0.49693	0.224568	0.0269095	0.317187
SMIM5	ENSG00000204323	32.9348	0.957701	0.433061	0.0270033	0.317187
AL049873.1	ENSG00000213598	62.2129	-0.590613	0.267162	0.0270575	0.317187
AC005912.1	ENSG00000227081	680.1	-0.48033	0.217338	0.0271013	0.317187
NDRG3	ENSG00000101079	941.206	-0.290315	0.131461	0.0272178	0.317233
METAP2	ENSG00000111142	583.559	-0.296643	0.134381	0.0272809	0.317233
DENND1A	ENSG00000119522	141.068	0.723811	0.327876	0.0272739	0.317233
MLH3	ENSG00000119684	840.265	0.916429	0.415134	0.0272757	0.317233
POU2F2	ENSG00000028277	854.397	0.559217	0.253507	0.0273892	0.317264
TRPM4	ENSG00000130529	33.0664	1.14678	0.519954	0.0274166	0.317264
OS9	ENSG00000135506	2066.26	0.494256	0.224145	0.0274494	0.317264
TCF7L2	ENSG00000148737	394.247	0.729288	0.330921	0.0275376	0.317264
ADAM8	ENSG00000151651	156.337	0.982549	0.445652	0.0274721	0.317264
PPP4R1	ENSG00000154845	562.144	0.56665	0.256836	0.027365	0.317264
AQP3	ENSG00000165272	745.123	-0.862411	0.391018	0.0274154	0.317264
FAM153B	ENSG00000182230	27.4152	1.44197	0.654111	0.0274909	0.317264
TAFA1	ENSG00000183662	54.5075	-0.937834	0.42553	0.0275299	0.317264
GLDN	ENSG00000186417	21.5893	1.98845	0.90227	0.027536	0.317264
LINC02762	ENSG00000250303	45.8551	-0.707158	0.320832	0.0275144	0.317264
FES	ENSG00000182511	469.729	1.04681	0.475171	0.0275938	0.317668
MIIP	ENSG00000116691	61.3538	0.943007	0.428191	0.0276438	0.317956
TNFAIP8	ENSG00000145779	2175.3	-0.444864	0.20204	0.0276747	0.317956
AC009093.2	ENSG00000260517	20.3126	0.670452	0.304657	0.0277586	0.318586
FAM81B	ENSG00000153347	9.11485	1.21212	0.550971	0.0278092	0.318923
KIAA0930	ENSG00000100364	309.26	0.563302	0.256463	0.0280616	0.320263
PCYT1B	ENSG00000102230	45.1257	0.99878	0.454638	0.0280298	0.320263
VWF	ENSG00000110799	59.5904	1.16164	0.528586	0.0279756	0.320263
DAP3	ENSG00000132676	1880.43	-0.244636	0.111421	0.0281209	0.320263
MOB1B	ENSG00000173542	118.185	0.515424	0.234705	0.0280884	0.320263
SAMD4B	ENSG00000179134	113.654	0.471764	0.214644	0.0279572	0.320263
TRAV13-1	ENSG00000211788	114.365	-0.782605	0.356466	0.0281311	0.320263
GMDS-DT	ENSG00000250903	59.767	0.411852	0.187604	0.0281397	0.320263
LINC02312	ENSG00000258869	10.5295	1.75197	0.797819	0.0280954	0.320263
AC008105.3	ENSG00000267121	26.513	0.916065	0.417036	0.0280484	0.320263
CDC14A	ENSG00000079335	114.126	-0.367521	0.167567	0.0282876	0.32044
C1QBP	ENSG00000108561	109.775	-0.349548	0.159338	0.0282536	0.32044
ZC3H12A	ENSG00000163874	15.4777	0.707336	0.322659	0.0283645	0.32044
ILK	ENSG00000166333	4587.67	0.486973	0.222003	0.0282686	0.32044
GFM1	ENSG00000168827	455.878	-0.317531	0.144861	0.0283813	0.32044
ACOT4	ENSG00000177465	25.3479	-0.637138	0.290494	0.0282862	0.32044
ZNF17	ENSG00000186272	146.518	-0.511236	0.233244	0.0283905	0.32044
RPL37A	ENSG00000197756	11120.9	-0.486315	0.221607	0.0282004	0.32044
PLCG2	ENSG00000197943	436.157	0.535825	0.244447	0.0283804	0.32044
LINC02723	ENSG00000231680	110.895	0.98399	0.448526	0.0282475	0.32044
AL691447.2	ENSG00000232063	20.9688	0.683724	0.311886	0.0283631	0.32044
HIST1H4H	ENSG00000158406	92.1746	1.20391	0.549353	0.0284153	0.32048
BAK1P1	ENSG00000175730	53.4477	0.701852	0.320502	0.0285348	0.321343
CENPT	ENSG00000102901	104.124	0.624016	0.285128	0.0286298	0.321591
HIP1	ENSG00000127946	366.265	0.66577	0.304391	0.0287266	0.321591
TACC2	ENSG00000138162	11.0296	3.36076	1.53656	0.0287285	0.321591
ZNF438	ENSG00000183621	426.033	0.580412	0.265259	0.0286627	0.321591
ELANE	ENSG00000197561	121.004	1.96533	0.897868	0.0286054	0.321591
AL035681.1	ENSG00000235513	26.9238	0.805299	0.368145	0.0287096	0.321591
BX679664.3	ENSG00000244716	143.966	-0.42535	0.194452	0.0287114	0.321591
AC005522.1	ENSG00000250614	10.2638	2.06883	0.945551	0.0286721	0.321591
FCSK	ENSG00000157353	28.9731	0.736296	0.33676	0.0287856	0.321835
AP001324.1	ENSG00000227615	203.382	-0.457225	0.209131	0.0287932	0.321835
MAL	ENSG00000172005	349.391	-0.880956	0.403151	0.0288757	0.322517
ATP9A	ENSG00000054793	108.128	0.680797	0.311718	0.0289611	0.32323
NOP53	ENSG00000105373	245.088	-0.489687	0.224537	0.029193	0.324013
CTRL	ENSG00000141086	14.7823	0.747726	0.342662	0.0291013	0.324013
MARCH1	ENSG00000145416	1179.72	0.567218	0.259931	0.0290959	0.324013
RPL30	ENSG00000156482	24222.2	-0.458486	0.210054	0.0290577	0.324013
ZFP69B	ENSG00000187801	19.2749	-0.545722	0.250144	0.0291368	0.324013
AL590867.2	ENSG00000218426	231.333	-0.42225	0.193629	0.0292042	0.324013
AP006222.1	ENSG00000228463	55.8218	1.49913	0.68732	0.0291746	0.324013
PLD3	ENSG00000105223	550.269	1.02638	0.470765	0.029239	0.324159
NCF1B	ENSG00000182487	315.837	1.2271	0.563123	0.0293244	0.324626
TMEM106A	ENSG00000184988	225.221	0.532219	0.244231	0.0293197	0.324626
TFEB	ENSG00000112561	46.9983	0.702706	0.3226	0.0293866	0.324731
APP	ENSG00000142192	251.344	0.641773	0.294627	0.0293871	0.324731
AC124248.1	ENSG00000259704	27.7314	0.931129	0.427497	0.0293989	0.324731
YBX3	ENSG00000060138	195.336	0.485579	0.223142	0.0295475	0.325653
WBP11	ENSG00000084463	1572.89	-0.22805	0.104781	0.0295214	0.325653
PLEK	ENSG00000115956	15800.8	0.414314	0.19039	0.0295454	0.325653
FAM20A	ENSG00000108950	17.4336	1.33426	0.613458	0.0296313	0.325679
FOLR2	ENSG00000165457	290.325	0.857422	0.394103	0.0295832	0.325679
XPO6	ENSG00000169180	793.382	0.733478	0.337245	0.0296368	0.325679
MROH1	ENSG00000179832	64.2453	0.693211	0.318709	0.0296258	0.325679
ATIC	ENSG00000138363	1034.05	-0.326125	0.149984	0.0296748	0.325858
CKAP4	ENSG00000136026	216.15	0.611803	0.281429	0.0297116	0.326023
BEX4	ENSG00000102409	281.208	-0.40844	0.188067	0.0298727	0.326834
PPL	ENSG00000118898	9.44502	1.99471	0.918437	0.0298667	0.326834
AP001189.3	ENSG00000254810	12.7344	1.19923	0.552111	0.0298497	0.326834
AL139011.2	ENSG00000258465	13.124	2.04667	0.942023	0.0298081	0.326834
RAB6B	ENSG00000154917	42.8809	0.955181	0.439915	0.0299098	0.327001
IGF2BP2	ENSG00000073792	47.7334	1.17884	0.54314	0.0299754	0.327479
GAB2	ENSG00000033327	257.717	0.72304	0.333228	0.0300215	0.327645
CTCF	ENSG00000102974	478.372	-0.259676	0.119702	0.0300562	0.327645
PLPP3	ENSG00000162407	13.3985	1.13795	0.524523	0.0300448	0.327645
RPL6	ENSG00000089009	9624.53	-0.345606	0.159359	0.0301035	0.327757
SPOCK1	ENSG00000152377	30.981	1.34268	0.619136	0.0301102	0.327757
DDX47	ENSG00000213782	1361.9	-0.292233	0.13479	0.0301535	0.32799
ACPP	ENSG00000014257	481.099	0.706342	0.326159	0.0303387	0.328586
ADD2	ENSG00000075340	122.349	-0.815922	0.377453	0.0306451	0.328586
PHLPP1	ENSG00000081913	45.9014	1.05444	0.487691	0.0306103	0.328586
LOXL3	ENSG00000115318	97.8797	0.968777	0.44817	0.0306467	0.328586
PPFIA1	ENSG00000131626	259.289	0.424693	0.196275	0.0304826	0.328586
MRPS9	ENSG00000135972	436.619	-0.292856	0.135435	0.030592	0.328586
KIAA0319	ENSG00000137261	13.8709	1.4872	0.687534	0.0305342	0.328586
NR3C2	ENSG00000151623	77.5016	-0.714029	0.330156	0.0305642	0.328586
FAM151B	ENSG00000152380	22.7258	1.16387	0.537793	0.0304525	0.328586
ENAH	ENSG00000154380	12.3138	1.55656	0.719592	0.0305327	0.328586
YEATS2	ENSG00000163872	117.027	0.638255	0.295117	0.0305626	0.328586
ZNF180	ENSG00000167384	52.3241	-0.563967	0.260427	0.0303458	0.328586
PIPSL	ENSG00000180764	14.7842	1.05336	0.486866	0.0304983	0.328586
MAGEH1	ENSG00000187601	265.451	-0.49592	0.229271	0.0305391	0.328586
GIMAP5	ENSG00000196329	8434.77	-0.780376	0.360824	0.0305598	0.328586
MAP3K3	ENSG00000198909	1059.12	0.490347	0.226436	0.0303498	0.328586
NOTCH4	ENSG00000204301	14.8654	0.862705	0.398943	0.0305815	0.328586
MPIG6B	ENSG00000204420	1077.45	0.928745	0.429424	0.0305591	0.328586
MALINC1	ENSG00000245146	15.5177	-0.863104	0.39891	0.0304907	0.328586
TRIM6-TRIM34	ENSG00000258588	14.6416	3.35759	1.5521	0.0305216	0.328586
EFNA1	ENSG00000169242	23.7042	-0.928319	0.42953	0.0306766	0.328671
DNAJC25	ENSG00000059769	237.843	1.15739	0.535771	0.0307543	0.329269
PLCB2	ENSG00000137841	229.392	0.520053	0.240791	0.0307908	0.329424
STX10	ENSG00000104915	441.328	0.800325	0.370667	0.0308389	0.329703
KRT8P12	ENSG00000229320	19.3876	0.746272	0.345736	0.0308885	0.329998
CLCN4	ENSG00000073464	70.3278	0.93495	0.433329	0.0309591	0.330517
HEXIM2	ENSG00000168517	11.4119	1.10161	0.510754	0.0310186	0.330917
CDC42EP4	ENSG00000179604	22.5685	0.915272	0.424467	0.0310613	0.330932
AC106882.1	ENSG00000248571	23.6324	1.10719	0.513479	0.0310642	0.330932
DDX24	ENSG00000089737	3492.63	-0.357927	0.166029	0.0310987	0.331064
LAP3	ENSG00000002549	2023.19	0.612004	0.283933	0.0311263	0.331123
CCDC124	ENSG00000007080	89.9461	0.816581	0.379117	0.0312476	0.331831
GNA15	ENSG00000060558	38.797	0.942617	0.437719	0.0312815	0.331831
NIBAN1	ENSG00000135842	1306.8	0.711271	0.330278	0.0312752	0.331831
DEF8	ENSG00000140995	347.804	0.62736	0.291456	0.0313577	0.331935
FRMD4A	ENSG00000151474	18.7146	1.43927	0.668617	0.0313499	0.331935
RAB11FIP1	ENSG00000156675	1354.58	0.493475	0.229249	0.0313522	0.331935
CTSB	ENSG00000164733	14512	0.776235	0.360683	0.0313875	0.332017
RBCK1	ENSG00000125826	166.791	0.441212	0.20504	0.0314104	0.332024
COTL1	ENSG00000103187	2501.83	0.523686	0.243648	0.0316065	0.332477
CCNY	ENSG00000108100	815.962	0.60107	0.279613	0.0315826	0.332477
SLAIN2	ENSG00000109171	253.174	0.464524	0.216083	0.0315752	0.332477
DARS	ENSG00000115866	792.976	-0.33879	0.157626	0.0316085	0.332477
ST3GAL2	ENSG00000157350	93.2001	0.656505	0.305283	0.0315173	0.332477
FAM241B	ENSG00000171224	25.7353	-0.825309	0.383904	0.0315726	0.332477
BAIAP2	ENSG00000175866	31.9114	0.863258	0.401532	0.0315622	0.332477
IFT122	ENSG00000163913	182.534	0.563146	0.262181	0.0317196	0.333305
AC010542.2	ENSG00000260755	81.2835	0.748053	0.348292	0.0317317	0.333305
PGGHG	ENSG00000142102	36.2448	0.809014	0.376789	0.0317834	0.333387
PRKCA	ENSG00000154229	550.859	-0.509229	0.237231	0.0318285	0.333387
NDUFS5	ENSG00000168653	1755.75	-0.290214	0.135197	0.0318255	0.333387
ARPC1A	ENSG00000241685	1238.02	0.401803	0.187159	0.0318049	0.333387
WAS	ENSG00000015285	336.776	0.744951	0.347222	0.0319161	0.333779
SLC12A1	ENSG00000074803	12.8852	3.2085	1.49591	0.0319646	0.333779
ENG	ENSG00000106991	32.574	0.817145	0.381063	0.0320023	0.333779
KDM6B	ENSG00000132510	129.256	1.03417	0.48224	0.0319919	0.333779
IRF4	ENSG00000137265	267.294	-0.491494	0.229227	0.0320217	0.333779
GCSAM	ENSG00000174500	478.396	-0.591321	0.275668	0.0319487	0.333779
ZNF587B	ENSG00000269343	184.536	-0.683477	0.318572	0.0319175	0.333779
UGDH	ENSG00000109814	198.48	-0.377519	0.176136	0.0320862	0.334219
PIK3R1	ENSG00000145675	1056.47	-0.645873	0.301433	0.0321392	0.334538
RUSC2	ENSG00000198853	19.5433	1.00127	0.467673	0.0322778	0.335747
CMTM4	ENSG00000183723	15.5925	0.783717	0.366173	0.0323313	0.336071
HTATSF1P2	ENSG00000271361	61.1704	1.30062	0.608004	0.0324231	0.336792
REG4	ENSG00000134193	16.6434	-1.13977	0.533035	0.0324946	0.337301
LARS	ENSG00000133706	1069.11	-0.362309	0.169466	0.032521	0.33734
KDM2B	ENSG00000089094	164.477	-0.50478	0.236225	0.0326096	0.337494
C12orf57	ENSG00000111678	998.114	-0.718302	0.33611	0.0325893	0.337494
NRBF2	ENSG00000148572	1949.25	0.853577	0.399492	0.0326258	0.337494
TET2	ENSG00000168769	1890.31	0.509068	0.238206	0.0325903	0.337494
CHKA	ENSG00000110721	27.7795	0.926548	0.434035	0.032783	0.337962
WDR36	ENSG00000134987	412.035	-0.361116	0.169163	0.0327838	0.337962
BSN	ENSG00000164061	9.19674	2.12224	0.993988	0.0327547	0.337962
PLEKHA7	ENSG00000166689	10.6594	1.70583	0.79895	0.0327535	0.337962
CEACAM19	ENSG00000186567	8.69686	1.71686	0.804188	0.0327696	0.337962
ALDH3B1	ENSG00000006534	282.259	0.905893	0.424717	0.0329301	0.337964
C20orf27	ENSG00000101220	241.873	0.961252	0.450868	0.0330065	0.337964
SNRNP70	ENSG00000104852	42.7839	0.532518	0.249528	0.0328347	0.337964
CLEC10A	ENSG00000132514	246.723	0.911943	0.427548	0.0329281	0.337964
SLAMF8	ENSG00000158714	203.691	0.595589	0.279204	0.0329113	0.337964
CTSS	ENSG00000163131	39524.3	0.649411	0.304606	0.0330095	0.337964
LGALS9	ENSG00000168961	2028.32	0.796394	0.373519	0.0329955	0.337964
PEAK3	ENSG00000188305	78.1283	0.996126	0.467187	0.0329922	0.337964
S1PR1	ENSG00000170989	3717.65	-0.726362	0.340881	0.0331023	0.338682
KCTD21	ENSG00000188997	208.488	0.541606	0.254227	0.033138	0.338817
COMMD9	ENSG00000110442	1845.78	0.474004	0.222628	0.0332433	0.339326
GPR84	ENSG00000139572	117.198	0.965159	0.453343	0.0332557	0.339326
TIGD3	ENSG00000173825	12.463	1.20371	0.565275	0.0332193	0.339326
AC015871.1	ENSG00000180953	32.128	1.15974	0.544849	0.0332912	0.339457
RNF19B	ENSG00000116514	164.766	0.609613	0.286563	0.0333933	0.339599
FBXL16	ENSG00000127585	19.186	-0.940713	0.442211	0.0333958	0.339599
AKTIP	ENSG00000166971	435.217	-0.52995	0.249103	0.0333837	0.339599
RPL21P93	ENSG00000229605	17.3985	-0.679517	0.319346	0.0333503	0.339599
PHOSPHO1	ENSG00000173868	52.5654	1.65664	0.778879	0.0334238	0.339654
SEC31B	ENSG00000075826	70.8118	0.869816	0.409105	0.0334915	0.340111
IMPDH2	ENSG00000178035	1814.84	-0.50162	0.236027	0.0335648	0.340164
OAZ2	ENSG00000180304	2570.37	0.624432	0.293785	0.0335473	0.340164
HIST1H2AC	ENSG00000180573	1082.69	0.930258	0.437711	0.0335633	0.340164
CAT	ENSG00000121691	3862.76	0.429746	0.202252	0.0336029	0.340261
GBP6	ENSG00000183347	13.7268	1.15022	0.541379	0.0336197	0.340261
APOBEC3A	ENSG00000128383	2213.05	1.01834	0.479843	0.033817	0.341576
ATP13A2	ENSG00000159363	21.2249	0.725022	0.341631	0.033818	0.341576
ITGA5	ENSG00000161638	921.505	0.614501	0.289549	0.0338149	0.341576
THRB	ENSG00000151090	33.5602	0.941961	0.44403	0.033889	0.342062
XBP1	ENSG00000100219	708.473	-0.494198	0.233067	0.0339717	0.342075
HGD	ENSG00000113924	63.6523	1.05007	0.495127	0.0339381	0.342075
ARHGEF11	ENSG00000132694	70.1149	0.59561	0.280973	0.0340217	0.342075
IL24	ENSG00000162892	178.457	-0.633922	0.299055	0.0340272	0.342075
IL10RB-DT	ENSG00000223799	166.949	0.345939	0.163171	0.0339973	0.342075
FAM157A	ENSG00000236438	17.4118	1.12299	0.529467	0.0339235	0.342075
DYRK2	ENSG00000127334	242.217	-0.540851	0.255235	0.0340876	0.342223
CLDN5	ENSG00000184113	10.5313	1.26148	0.595239	0.0340664	0.342223
SLC2A9	ENSG00000109667	252.252	0.872291	0.411735	0.0341266	0.342386
MYO7A	ENSG00000137474	21.3172	0.955924	0.451287	0.0341567	0.342458
RPL37	ENSG00000145592	12917.3	-0.372165	0.175734	0.0341943	0.342496
FLII	ENSG00000177731	824.701	0.548183	0.258866	0.0342062	0.342496
ZNF550	ENSG00000251369	126.597	-0.529706	0.25018	0.0342343	0.342549
MSRB2	ENSG00000148450	48.2538	0.699949	0.330647	0.0342676	0.342653
TNK2	ENSG00000061938	16.0208	0.85009	0.40196	0.034442	0.34348
CST3	ENSG00000101439	1495.48	1.04804	0.49555	0.0344386	0.34348
OAZ1	ENSG00000104904	11096.6	0.645882	0.305381	0.0344294	0.34348
LRBA	ENSG00000198589	548.613	-0.457972	0.21648	0.0343843	0.34348
ZNF430	ENSG00000118620	476.916	-0.383192	0.181269	0.03452	0.343926
TSHZ1	ENSG00000179981	187.069	-0.277295	0.131183	0.0345325	0.343926
ANXA2R	ENSG00000177721	394.932	-0.564281	0.267114	0.0346427	0.344794
STAB1	ENSG00000010327	60.7146	0.81556	0.386215	0.0347144	0.344998
HSD3B7	ENSG00000099377	15.0923	0.989885	0.468728	0.034699	0.344998
MTUS1	ENSG00000129422	56.9557	-1.02878	0.487234	0.0347323	0.344998
SFXN3	ENSG00000107819	554.541	0.433704	0.205495	0.0348121	0.345278
PHC2	ENSG00000134686	309.468	0.904234	0.428479	0.0348295	0.345278
TBC1D8	ENSG00000204634	83.7744	0.457064	0.21654	0.0347928	0.345278
MMP25	ENSG00000008516	104.171	1.21974	0.578281	0.034923	0.345975
PARN	ENSG00000140694	628.909	-0.295347	0.140074	0.0349871	0.346152
MISP3	ENSG00000141854	21.304	1.27326	0.603818	0.0349727	0.346152
BX088651.4	ENSG00000237357	8.84986	2.15661	1.02345	0.0351012	0.347052
CBR3	ENSG00000159231	23.2814	-1.01415	0.481532	0.0351971	0.347314
TMA16	ENSG00000198498	180.477	-0.265398	0.126003	0.0351795	0.347314
NOL7	ENSG00000225921	146.595	-0.335563	0.159311	0.0351751	0.347314
TRMT10C	ENSG00000174173	365.889	-0.635518	0.301804	0.0352276	0.347386
ADGRD1	ENSG00000111452	37.2158	0.695105	0.330153	0.035256	0.347438
UNC93B1	ENSG00000110057	21.3602	0.743541	0.353239	0.0352979	0.347621
TTC27	ENSG00000018699	320.119	-0.365197	0.173597	0.0354036	0.348205
CCSER2	ENSG00000107771	352.834	-0.44482	0.211441	0.0353997	0.348205
CYBB	ENSG00000165168	9609.43	0.690486	0.328288	0.0354404	0.348264
SH2D1A	ENSG00000183918	840.415	-0.604737	0.287544	0.035456	0.348264
N4BP1	ENSG00000102921	301.821	0.533048	0.254037	0.0358777	0.348967
CRISPLD2	ENSG00000103196	1818.41	0.880566	0.419334	0.0357365	0.348967
LIMK1	ENSG00000106683	61.856	0.788163	0.375003	0.0355749	0.348967
CDK5RAP3	ENSG00000108465	1397.37	0.348116	0.165983	0.0359672	0.348967
RPL21	ENSG00000122026	49606.9	-0.573804	0.273193	0.035697	0.348967
ARHGAP9	ENSG00000123329	417.314	0.588894	0.28062	0.035857	0.348967
FBLN7	ENSG00000144152	72.0939	-0.882536	0.42016	0.0356873	0.348967
DGKZ	ENSG00000149091	277.851	0.810882	0.386638	0.03597	0.348967
FAM168B	ENSG00000152102	348.579	-0.269512	0.128384	0.0357944	0.348967
TRIM36	ENSG00000152503	20.7626	0.907388	0.432594	0.0359445	0.348967
GPER1	ENSG00000164850	13.7237	1.76582	0.841515	0.0358715	0.348967
BATF2	ENSG00000168062	49.6283	1.05945	0.505013	0.0359171	0.348967
REPS2	ENSG00000169891	329.769	1.25035	0.59594	0.0358948	0.348967
ZNF566	ENSG00000186017	134.678	-0.570304	0.27147	0.0356587	0.348967
GM2A	ENSG00000196743	1919.17	0.649079	0.309008	0.0356824	0.348967
NUDT16	ENSG00000198585	299.341	0.649299	0.309527	0.0359307	0.348967
R3HDM4	ENSG00000198858	304.725	0.893929	0.42617	0.0359417	0.348967
SRA1	ENSG00000213523	885.53	0.531474	0.252992	0.0356625	0.348967
AC108010.1	ENSG00000242588	18.231	0.571438	0.272207	0.0357927	0.348967
SIGLEC16	ENSG00000161643	12.4123	1.00444	0.479044	0.0360159	0.349187
FBXL13	ENSG00000161040	47.6303	1.60987	0.768066	0.0360813	0.349377
TFB2M	ENSG00000162851	212.972	-0.302707	0.14444	0.0361058	0.349377
WDR45	ENSG00000196998	842.346	0.439638	0.209795	0.0361214	0.349377
AL161787.1	ENSG00000219928	10.2013	-0.603034	0.287779	0.0361288	0.349377
AFDN	ENSG00000130396	19.643	1.16605	0.556662	0.0361965	0.349399
RPS21	ENSG00000171858	6093.09	-0.497563	0.237538	0.036201	0.349399
NT5DC1	ENSG00000178425	428.287	-0.265052	0.126528	0.0361875	0.349399
NDUFAF4	ENSG00000123545	203.713	-0.585378	0.279498	0.0362251	0.349406
N4BP2	ENSG00000078177	200.874	-0.873215	0.417047	0.0362775	0.349687
THAP8	ENSG00000161277	26.366	0.68845	0.328897	0.0363305	0.349748
PLEKHO2	ENSG00000241839	876.375	0.864631	0.413014	0.0363074	0.349748
TRAT1	ENSG00000163519	1464.85	-0.745465	0.356183	0.0363558	0.349767
ZC3HAV1	ENSG00000105939	2106.37	-0.376111	0.179775	0.0364272	0.350229
TRBV29-1	ENSG00000232869	232.562	-0.577049	0.27587	0.0364614	0.350333
FNTA	ENSG00000168522	340.919	-0.389979	0.186506	0.0365304	0.350771
RNASEK	ENSG00000219200	4330.81	0.516929	0.247259	0.0365605	0.350836
CKMT2-AS1	ENSG00000247572	120.406	-0.34818	0.16657	0.0365918	0.350911
CACNA1C-AS2	ENSG00000256271	18.4094	-0.740362	0.354324	0.0366621	0.351315
NEIL3	ENSG00000109674	21.9369	1.21236	0.580516	0.0367595	0.351442
ELF5	ENSG00000135374	11.7573	2.18719	1.04728	0.036758	0.351442
ITGAM	ENSG00000169896	1213.23	0.729329	0.349233	0.0367644	0.351442
HNRNPA1	ENSG00000135486	18400.8	-0.291061	0.139391	0.0367893	0.351457
CAMKK1	ENSG00000004660	20.9589	1.13627	0.544687	0.0369703	0.352054
FAM118A	ENSG00000100376	148.603	-0.418552	0.200663	0.0369928	0.352054
DEGS2	ENSG00000168350	16.2779	1.22665	0.58806	0.0369849	0.352054
CA5B	ENSG00000169239	859.271	-0.385419	0.184684	0.0368962	0.352054
ZNF675	ENSG00000197372	173.623	-0.390572	0.187171	0.036914	0.352054
CTNND1	ENSG00000198561	375.864	0.569568	0.272964	0.0369239	0.352054
AC245452.1	ENSG00000224086	15.4775	0.899406	0.431391	0.0370788	0.352648
FAAP100	ENSG00000185504	15.9404	0.848394	0.406996	0.0371123	0.352743
TNFRSF12A	ENSG00000006327	12.3615	1.76984	0.849302	0.0371718	0.353085
IL12RB2	ENSG00000081985	58.2844	-0.856971	0.41144	0.0372642	0.353344
SPAG17	ENSG00000155761	10.261	1.87432	0.899906	0.0372698	0.353344
HNRNPA1P7	ENSG00000215492	222.424	-0.358275	0.171994	0.0372446	0.353344
AC010442.1	ENSG00000188242	29.473	-0.512415	0.246205	0.0374107	0.354456
ZNF599	ENSG00000153896	17.309	-0.798974	0.383961	0.0374457	0.354564
HIVEP2	ENSG00000010818	343.366	-0.525837	0.252781	0.037506	0.35491
VAC14	ENSG00000103043	35.1066	0.774373	0.372677	0.0377216	0.356725
TRAV24	ENSG00000211805	11.1602	-1.03547	0.498588	0.0378198	0.357428
AC007688.2	ENSG00000241352	38.7576	-0.600687	0.289282	0.0378499	0.357487
LINC01963	ENSG00000260804	49.9201	-0.681151	0.328193	0.037944	0.35815
METAP1	ENSG00000164024	796.109	-0.297746	0.14349	0.0379841	0.358304
KRT18	ENSG00000111057	15.2601	-0.788215	0.37993	0.0380207	0.358423
CDC25B	ENSG00000101224	268.224	-0.429403	0.207229	0.0382539	0.359231
NKX3-1	ENSG00000167034	49.4918	-0.927385	0.447655	0.0382981	0.359231
FGGY	ENSG00000172456	84.061	0.407907	0.196844	0.0382439	0.359231
RYR1	ENSG00000196218	27.175	1.68725	0.814343	0.0382733	0.359231
DAPK1	ENSG00000196730	219.951	0.746655	0.360199	0.0381823	0.359231
IFIT1B	ENSG00000204010	9.07339	1.62293	0.783193	0.0382474	0.359231
ARHGAP5-AS1	ENSG00000258655	13.7882	-0.654429	0.315878	0.0382861	0.359231
RBPMS2	ENSG00000166831	11.1652	1.30049	0.627839	0.0383235	0.359244
DUBR	ENSG00000243701	17.3211	0.791894	0.382398	0.0383713	0.359467
AGAP3	ENSG00000133612	24.2816	0.613057	0.296132	0.0384324	0.359492
PTPRF	ENSG00000142949	14.8397	1.90108	0.918285	0.0384292	0.359492
STX3	ENSG00000166900	193.983	0.90043	0.435084	0.0384938	0.359492
NELL2	ENSG00000184613	468.465	-0.723299	0.349563	0.0385321	0.359625
LASP1	ENSG00000002834	1205.04	0.44259	0.213931	0.0385607	0.359668
NTAN1	ENSG00000157045	169.377	-0.245041	0.118478	0.0386168	0.359743
SNHG9	ENSG00000255198	44.6312	0.600083	0.290118	0.0386015	0.359743
MAPKAP1	ENSG00000119487	117.239	0.353699	0.171054	0.0386618	0.359939
HACD3	ENSG00000074696	509.241	-0.475067	0.229849	0.0387466	0.360093
ABCC3	ENSG00000108846	173.943	0.84019	0.406562	0.0387744	0.360093
RPL24P4	ENSG00000181524	64.9081	-0.379275	0.1835	0.0387442	0.360093
AC040162.1	ENSG00000261884	133.944	0.696652	0.33708	0.0387602	0.360093
SUSD6	ENSG00000100647	1412.04	0.40631	0.196767	0.0389302	0.360458
FARSB	ENSG00000116120	568.767	-0.441951	0.214023	0.038926	0.360458
RPA2	ENSG00000117748	2736.49	-0.316999	0.153463	0.0388624	0.360458
C16orf74	ENSG00000154102	44.3233	0.593408	0.287395	0.0389438	0.360458
ADPRM	ENSG00000170222	338.571	-0.487909	0.236405	0.0390302	0.360458
RPL12P4	ENSG00000185834	60.3525	-0.460592	0.223125	0.0389912	0.360458
TAX1BP3	ENSG00000213977	1031.67	0.648831	0.31435	0.0390138	0.360458
AC138150.2	ENSG00000267288	9.59143	1.45064	0.702753	0.0389962	0.360458
AC012467.2	ENSG00000271976	17.3983	-0.595918	0.288496	0.0388659	0.360458
ZNF614	ENSG00000142556	132.554	-0.366694	0.177883	0.0392614	0.36185
CMSS1	ENSG00000184220	110.792	-0.366993	0.178042	0.0392774	0.36185
STXBP5-AS1	ENSG00000233452	33.2162	1.07574	0.521751	0.0392275	0.36185
RPSAP12	ENSG00000240087	40.5958	-0.64055	0.310723	0.0392569	0.36185
NCKAP5L	ENSG00000167566	16.4284	0.836354	0.405868	0.0393358	0.362165
TNNT1	ENSG00000105048	37.1155	1.01796	0.494587	0.0395706	0.362323
TNNI2	ENSG00000130598	49.906	0.742106	0.360454	0.0395125	0.362323
SLC6A6	ENSG00000131389	634.637	0.644719	0.313233	0.0395641	0.362323
SFXN5	ENSG00000144040	77.8744	0.667979	0.324294	0.0394182	0.362323
FGD2	ENSG00000146192	1084.68	0.602553	0.292648	0.0394974	0.362323
ERG	ENSG00000157554	30.1237	1.31825	0.640322	0.0395197	0.362323
AXL	ENSG00000167601	65.6189	-0.817385	0.397022	0.0395142	0.362323
CCDC88B	ENSG00000168071	28.4976	0.703489	0.341749	0.0395426	0.362323
NPM1P39	ENSG00000225159	31.8925	-0.541084	0.262722	0.0394434	0.362323
GCFC2	ENSG00000005436	43.86	-0.686112	0.333924	0.0399084	0.362673
PRR11	ENSG00000068489	175.948	0.515563	0.250972	0.0399503	0.362673
MAPK8	ENSG00000107643	78.8651	-0.702425	0.34173	0.0398311	0.362673
FIGNL1	ENSG00000132436	81.1339	-0.577918	0.280879	0.039635	0.362673
CHI3L1	ENSG00000133048	819.91	1.47218	0.716178	0.0398208	0.362673
EIF4E2	ENSG00000135930	2625.89	0.38793	0.189016	0.0401338	0.362673
C11orf1	ENSG00000137720	116.468	-0.580042	0.282583	0.0401071	0.362673
SQOR	ENSG00000137767	2738.84	0.502493	0.24456	0.0399099	0.362673
HECW2	ENSG00000138411	63.052	1.51816	0.739398	0.0400496	0.362673
GLIPR1	ENSG00000139278	5768.63	0.491663	0.239194	0.0398308	0.362673
ST14	ENSG00000149418	24.7358	1.02639	0.499284	0.0398086	0.362673
TGFA	ENSG00000163235	81.8802	1.09726	0.534258	0.0399948	0.362673
TMEM41A	ENSG00000163900	255.392	-0.336577	0.163668	0.0397385	0.362673
SMCO4	ENSG00000166002	168.222	0.794215	0.386565	0.0399231	0.362673
ABLIM3	ENSG00000173210	216.243	0.917088	0.446105	0.0398048	0.362673
SPIN2B	ENSG00000186787	54.5105	-0.397658	0.193698	0.0400745	0.362673
RPL10A	ENSG00000198755	7466.31	-0.298456	0.145405	0.0401131	0.362673
BAIAP2-DT	ENSG00000226137	69.0684	0.647229	0.314795	0.039779	0.362673
RPS3AP6	ENSG00000234797	585.125	-0.692311	0.336999	0.0399425	0.362673
MIR4458HG	ENSG00000247516	32.7234	-0.74085	0.360986	0.0401411	0.362673
SNAI3-AS1	ENSG00000260630	17.3824	0.674896	0.328699	0.04005	0.362673
AL137782.1	ENSG00000261553	16.529	-0.990728	0.482577	0.0400731	0.362673
LCN2	ENSG00000148346	1134.33	1.3619	0.663801	0.0402013	0.362998
AC004453.1	ENSG00000146677	163.087	-0.491277	0.239484	0.0402288	0.363028
C16orf70	ENSG00000125149	458.63	0.31412	0.153195	0.0403196	0.363191
EPM2AIP1	ENSG00000178567	267.554	-0.462928	0.225762	0.0403145	0.363191
AC004687.1	ENSG00000265206	26.6307	0.909706	0.443645	0.0403131	0.363191
TSPOAP1	ENSG00000005379	15.2891	1.43189	0.698744	0.0404398	0.363619
SLC43A3	ENSG00000134802	1330.57	0.52188	0.254629	0.0404061	0.363619
CYB5R2	ENSG00000166394	25.3851	1.09101	0.532365	0.0404265	0.363619
SNHG7	ENSG00000233016	18.9659	-0.969999	0.473504	0.0405058	0.363993
WDFY3	ENSG00000163625	169.91	0.851086	0.415526	0.0405391	0.364075
TSGA10	ENSG00000135951	71.6599	-0.647788	0.316389	0.0406144	0.364314
C3orf62	ENSG00000188315	199.022	0.61742	0.301541	0.0406044	0.364314
MSH6	ENSG00000116062	183.742	-0.410309	0.200496	0.0407099	0.364953
VEPH1	ENSG00000197415	89.439	1.0691	0.522529	0.0407556	0.365144
SLC25A18	ENSG00000182902	12.4606	1.94001	0.948425	0.0408054	0.365153
ASPRV1	ENSG00000244617	27.2268	1.13979	0.557166	0.0407863	0.365153
EXOC2	ENSG00000112685	770.768	-0.308964	0.151082	0.040854	0.36537
FAM3C	ENSG00000196937	66.2485	-0.656144	0.320953	0.0409179	0.365724
FCN1	ENSG00000085265	11456.3	0.916237	0.448624	0.041119	0.36621
RASSF2	ENSG00000101265	4777.01	0.545737	0.267173	0.0410887	0.36621
PIEZO1	ENSG00000103335	45.8808	0.493251	0.241485	0.0410947	0.36621
FOXP4	ENSG00000137166	12.0705	0.903392	0.442297	0.0411017	0.36621
MCPH1	ENSG00000147316	322.137	-0.339349	0.166133	0.0410886	0.36621
PKD1L1	ENSG00000158683	17.4744	2.38788	1.16897	0.0410812	0.36621
EDEM2	ENSG00000088298	1114.27	0.452247	0.221502	0.041179	0.366309
AVIL	ENSG00000135407	28.6832	1.1847	0.580195	0.0411607	0.366309
AC144652.1	ENSG00000273117	19.7296	0.519688	0.254607	0.0412373	0.366611
GSR	ENSG00000104687	232.584	0.311351	0.152564	0.0412716	0.366698
ZNF345	ENSG00000251247	89.3206	-0.527461	0.258519	0.0413191	0.366902
NAGPA	ENSG00000103174	30.4936	0.610737	0.299403	0.0413656	0.367022
SERPINB8	ENSG00000166401	678.492	0.511711	0.250877	0.0413815	0.367022
COX10	ENSG00000006695	240.235	-0.260559	0.127766	0.0414154	0.367106
RPS8	ENSG00000142937	14168.4	-0.438217	0.215018	0.0415452	0.367802
PIK3CD-AS1	ENSG00000179840	22.2949	0.505137	0.247881	0.0415676	0.367802
PRSS40A	ENSG00000183292	8.93058	1.34414	0.659452	0.0415233	0.367802
ITPK1	ENSG00000100605	167.316	0.670371	0.329037	0.0416129	0.367986
LYZ	ENSG00000090382	258649	0.919471	0.451405	0.0416589	0.368175
CTDSPL	ENSG00000144677	129.48	0.845765	0.415326	0.0417113	0.368204
KCNE3	ENSG00000175538	722.826	0.751179	0.368858	0.0417004	0.368204
CCNG1	ENSG00000113328	1201.16	-0.471701	0.23171	0.0417765	0.368357
CYP20A1	ENSG00000119004	598.538	-0.351411	0.172637	0.0417953	0.368357
LSM12	ENSG00000161654	2207.94	-0.319185	0.15681	0.0418023	0.368357
AP3M2	ENSG00000070718	300.001	-0.463054	0.227632	0.0419293	0.369042
SNURF	ENSG00000273173	2808.15	-0.442853	0.2177	0.0419278	0.369042
ARHGAP24	ENSG00000138639	246.85	0.60656	0.298352	0.0420487	0.369876
TSPO	ENSG00000100300	1056.9	0.893967	0.440139	0.0422446	0.370239
POR	ENSG00000127948	235.433	0.655139	0.32256	0.0422488	0.370239
NPHP4	ENSG00000131697	10.3635	0.844852	0.415888	0.0422103	0.370239
G6PD	ENSG00000160211	388.299	0.698294	0.343866	0.042284	0.370239
UAP1L1	ENSG00000197355	24.5013	0.708539	0.348658	0.0421346	0.370239
RYR2	ENSG00000198626	35.3289	0.864501	0.42572	0.0422876	0.370239
HECW2-AS1	ENSG00000229056	43.1785	-0.956282	0.470914	0.0422859	0.370239
TSPY26P	ENSG00000235217	17.2586	-0.625744	0.308052	0.0422254	0.370239
FAM117B	ENSG00000138439	594.782	-0.721784	0.355575	0.0423662	0.370324
FARP1	ENSG00000152767	36.2567	1.7302	0.852299	0.0423524	0.370324
RPS14P8	ENSG00000239528	114.168	3.00331	1.47957	0.0423715	0.370324
MBNL2	ENSG00000139793	519.86	-0.386926	0.190664	0.0424219	0.370548
CYB561	ENSG00000008283	94.5016	-0.566409	0.279221	0.0425054	0.370982
LINC00173	ENSG00000196668	10.8081	1.43706	0.708604	0.042558	0.370982
MSL3P1	ENSG00000224287	51.7233	-0.533318	0.262952	0.0425404	0.370982
CLEC5A	ENSG00000258227	240.265	1.08614	0.535596	0.0425705	0.370982
MAP2K3	ENSG00000034152	236.849	0.610122	0.300905	0.0425985	0.37101
AC093323.1	ENSG00000170846	75.4868	-0.542362	0.267606	0.0426912	0.3714
RNPEP	ENSG00000176393	213.566	0.356898	0.176098	0.0426928	0.3714
SCARB1	ENSG00000073060	20.9039	1.28975	0.63667	0.0427886	0.371587
RIOX2	ENSG00000170854	464.498	-0.263567	0.130095	0.042769	0.371587
ZNF746	ENSG00000181220	79.112	0.569425	0.281082	0.0427817	0.371587
KIAA0556	ENSG00000047578	58.4731	0.501151	0.247619	0.0429823	0.372858
TNFRSF1A	ENSG00000067182	799.534	0.87312	0.431465	0.0430097	0.372858
WBP2	ENSG00000132471	940.288	0.77205	0.381485	0.0429905	0.372858
UNK	ENSG00000132478	90.3877	-0.423434	0.209346	0.0431091	0.373504
GMIP	ENSG00000089639	112.792	0.541793	0.267915	0.0431501	0.373644
RRN3	ENSG00000085721	683.078	-0.413963	0.204991	0.0434434	0.37422
P2RX7	ENSG00000089041	666.784	0.446046	0.220719	0.0432928	0.37422
DOCK4	ENSG00000128512	19.8698	1.09834	0.543712	0.0433747	0.37422
TULP4	ENSG00000130338	749.596	-0.324627	0.160737	0.0434227	0.37422
OSBPL2	ENSG00000130703	402.281	0.417842	0.206774	0.0433042	0.37422
NMNAT2	ENSG00000157064	11.6644	2.13105	1.05437	0.0432618	0.37422
EHBP1L1	ENSG00000173442	16.9257	0.904136	0.447621	0.0433967	0.37422
METTL23	ENSG00000181038	163.343	-0.384472	0.190306	0.043354	0.37422
MIR22HG	ENSG00000186594	123.797	0.536815	0.265855	0.0434663	0.37422
AC139495.1	ENSG00000248477	62.2221	1.15497	0.571739	0.0433727	0.37422
ATP11A	ENSG00000068650	97.1365	0.562106	0.278449	0.0435183	0.374415
XPOT	ENSG00000184575	254.962	-0.59229	0.29343	0.0435389	0.374415
ZNF844	ENSG00000223547	157.116	-0.717073	0.355322	0.0435815	0.374528
LOXL1-AS1	ENSG00000261801	21.9999	-0.490139	0.242896	0.0436021	0.374528
ATF7IP2	ENSG00000166669	160.756	-0.725717	0.359696	0.0436344	0.374591
H3F3B	ENSG00000132475	29221.1	0.423327	0.209893	0.0437093	0.374784
ANKRD18A	ENSG00000180071	12.1686	1.8522	0.918424	0.0437248	0.374784
HIST1H2BK	ENSG00000197903	514.206	0.570732	0.28301	0.0437319	0.374784
BCAS1	ENSG00000064787	26.638	1.52587	0.756888	0.0438015	0.374952
ZNF521	ENSG00000198795	19.4601	1.56211	0.774837	0.0437944	0.374952
MED17	ENSG00000042429	148.224	-0.45315	0.22485	0.0438687	0.375144
NDC1	ENSG00000058804	133.908	-0.571367	0.283523	0.0438799	0.375144
RALB	ENSG00000144118	1271.32	0.529107	0.262577	0.043899	0.375144
ANKRD13D	ENSG00000172932	84.6107	0.586671	0.291223	0.0439565	0.375421
LRRC8D	ENSG00000171492	360.819	-0.312116	0.154994	0.0440376	0.375899
MT2A	ENSG00000125148	1110.87	0.663812	0.329798	0.0441376	0.376324
KLRG1	ENSG00000139187	894.226	-0.653248	0.324547	0.0441356	0.376324
AFG3L2	ENSG00000141385	111.449	-0.297631	0.147914	0.0442003	0.376645
JARID2	ENSG00000008083	458.984	0.320749	0.159479	0.0443016	0.376865
KIAA2013	ENSG00000116685	138.17	0.366635	0.182268	0.0442717	0.376865
RNVU1-14	ENSG00000207501	18.1371	-1.0209	0.507553	0.0442815	0.376865
AGPAT5	ENSG00000155189	260.928	-0.433322	0.215486	0.044335	0.376936
AK1	ENSG00000106992	13.7778	0.729352	0.362761	0.044372	0.377037
ANXA2P2	ENSG00000231991	114.081	0.57065	0.283948	0.0444632	0.377597
MAK16	ENSG00000198042	307.213	-0.320394	0.159455	0.044504	0.37773
MPO	ENSG00000005381	709.31	1.48301	0.738282	0.0445657	0.377943
NEK8	ENSG00000160602	53.12	0.583958	0.290729	0.0445796	0.377943
TRBV10-1	ENSG00000211717	8.85102	-0.929419	0.462837	0.0446336	0.378187
SIPA1L2	ENSG00000116991	36.767	0.688044	0.342864	0.0447759	0.379179
STPG1	ENSG00000001460	116.476	-0.509005	0.254507	0.0455043	0.379709
VMP1	ENSG00000062716	6684.79	0.755042	0.377574	0.0455307	0.379709
PDE4A	ENSG00000065989	102.656	0.545445	0.272597	0.045401	0.379709
CEACAM1	ENSG00000079385	363.269	0.8999	0.450155	0.0455985	0.379709
CMTM1	ENSG00000089505	25.5661	0.96098	0.480263	0.0453983	0.379709
CYB5R3	ENSG00000100243	310.038	0.80273	0.401454	0.0455479	0.379709
CCNB1IP1	ENSG00000100814	240.491	-0.399266	0.199115	0.0449409	0.379709
LSR	ENSG00000105699	28.8126	-0.956494	0.477202	0.0450295	0.379709
GALK1	ENSG00000108479	30.9662	0.779182	0.388885	0.0451097	0.379709
MANSC1	ENSG00000111261	284.094	1.43799	0.718604	0.0453829	0.379709
CUL9	ENSG00000112659	86.7318	0.663417	0.331787	0.0455514	0.379709
ATG14	ENSG00000126775	118.608	-0.353051	0.176237	0.0451475	0.379709
REEP5	ENSG00000129625	3196.58	0.367447	0.183559	0.0453072	0.379709
MEIS2	ENSG00000134138	11.484	2.15709	1.07903	0.0455983	0.379709
DSC1	ENSG00000134765	88.1496	-0.897737	0.447924	0.0450467	0.379709
RPS3	ENSG00000149273	56108.4	-0.498177	0.248941	0.0453726	0.379709
CALM3	ENSG00000160014	1824.29	0.477554	0.23857	0.0453135	0.379709
ATXN7	ENSG00000163635	575.24	-0.530101	0.265149	0.0455807	0.379709
MIDN	ENSG00000167470	237.964	0.511184	0.255282	0.0452385	0.379709
PRSS36	ENSG00000178226	13.0744	1.06167	0.530138	0.0452168	0.379709
LIMK2	ENSG00000182541	751.986	0.840034	0.418926	0.0449406	0.379709
TANGO2	ENSG00000183597	641.827	0.530154	0.26498	0.0454212	0.379709
ZFP1	ENSG00000184517	84.6274	-0.499687	0.249673	0.0453527	0.379709
TXNRD1	ENSG00000198431	1424.65	0.356288	0.178147	0.0455039	0.379709
DOK6	ENSG00000206052	22.0174	1.03882	0.518769	0.0452346	0.379709
AL390066.1	ENSG00000224950	11.4733	0.901372	0.450842	0.0455751	0.379709
UTP14C	ENSG00000253797	352.687	-0.304413	0.15205	0.0452784	0.379709
ALG1L13P	ENSG00000253981	22.1116	1.28011	0.639891	0.0454456	0.379709
AC006064.4	ENSG00000269968	276.355	0.761749	0.380396	0.045229	0.379709
TGFBRAP1	ENSG00000135966	252.431	-0.183479	0.0918134	0.0456746	0.380131
PMM2	ENSG00000140650	414.069	0.366018	0.183208	0.0457353	0.380392
ROPN1L	ENSG00000145491	66.4304	0.975662	0.48841	0.0457567	0.380392
HSH2D	ENSG00000196684	1766.23	0.774994	0.388051	0.0458097	0.380622
RTF2	ENSG00000022277	3057.22	0.405712	0.203232	0.045901	0.381169
PARP16	ENSG00000138617	64.4123	-0.340813	0.170898	0.0461253	0.381667
WDR31	ENSG00000148225	14.1937	1.20544	0.604169	0.0460206	0.381667
FERMT3	ENSG00000149781	611.892	0.853715	0.427895	0.0460262	0.381667
PINK1	ENSG00000158828	130.786	0.640365	0.32106	0.0460936	0.381667
ARRDC1	ENSG00000197070	78.9966	0.793784	0.397972	0.0460894	0.381667
TRBV24-1	ENSG00000211750	37.3306	-0.788843	0.395468	0.0460746	0.381667
AC007611.1	ENSG00000260086	12.4928	0.974194	0.488534	0.0461392	0.381667
RPL4	ENSG00000174444	17066.6	-0.348364	0.174743	0.0461977	0.38173
AC015911.7	ENSG00000267369	21.5539	-0.898924	0.450878	0.0461829	0.38173
CPSF1	ENSG00000071894	58.9929	0.55215	0.277106	0.0463097	0.381735
SAYSD1	ENSG00000112167	156.19	-0.363326	0.182341	0.04631	0.381735
ERBB2	ENSG00000141736	98.2283	0.764673	0.38362	0.0462276	0.381735
BEND7	ENSG00000165626	10.3659	1.78186	0.894118	0.0462761	0.381735
GPX3	ENSG00000211445	109.733	0.912718	0.458111	0.0463323	0.381735
CDKN2AIPNL	ENSG00000237190	216.385	-0.232475	0.116694	0.0463512	0.381735
VCAN	ENSG00000038427	17528	0.94152	0.472769	0.0464261	0.382142
PLCB3	ENSG00000149782	23.1218	0.715757	0.359631	0.0465631	0.383003
FAM102A	ENSG00000167106	255.32	-0.675929	0.339649	0.0465817	0.383003
NPEPL1	ENSG00000215440	46.6564	0.903238	0.454063	0.0466753	0.383561
FUT8	ENSG00000033170	192.203	-0.371853	0.186968	0.0467173	0.383651
RPL27A	ENSG00000166441	20398.9	-0.375296	0.188746	0.0467713	0.383651
PARP10	ENSG00000178685	11.7392	0.870778	0.437948	0.0467772	0.383651
LSMEM1	ENSG00000181016	13.3203	1.02174	0.513901	0.0467886	0.383651
DTD2	ENSG00000129480	99.1925	-0.517011	0.260136	0.0468704	0.383779
TGM2	ENSG00000198959	28.2727	1.08066	0.543646	0.0468331	0.383779
SLC23A3	ENSG00000213901	19.786	1.83327	0.922459	0.046881	0.383779
CIZ1	ENSG00000148337	141.992	0.500621	0.251958	0.0469308	0.383977
PLXNA2	ENSG00000076356	40.5943	1.3931	0.701428	0.047024	0.384103
SLC5A9	ENSG00000117834	20.9537	0.960785	0.483644	0.0469721	0.384103
FDX1	ENSG00000137714	63.2822	-0.467531	0.23543	0.0470488	0.384103
SGCB	ENSG00000163069	103.479	-0.670776	0.337774	0.0470475	0.384103
RPS6KB1	ENSG00000108443	368.412	-0.226593	0.114126	0.0470932	0.384257
AZU1	ENSG00000172232	61.9532	1.70936	0.861468	0.0472293	0.384949
FLVCR2	ENSG00000119686	226.038	0.692858	0.349313	0.0473132	0.385422
NIFK-AS1	ENSG00000236859	175.864	-0.278733	0.140584	0.0474036	0.385949
DUSP3	ENSG00000108861	814.088	0.649496	0.327679	0.0474666	0.386252
NSUN7	ENSG00000179299	11.6169	1.23353	0.622448	0.0475078	0.386378
WDFY3-AS2	ENSG00000180769	16.0132	0.987091	0.498189	0.0475513	0.386522
RARA	ENSG00000131759	59.0173	0.817192	0.412492	0.0475792	0.386539
SLC4A8	ENSG00000050438	49.4527	1.03059	0.520333	0.0476326	0.386674
DDX11L10	ENSG00000233614	435.397	1.7918	0.90472	0.0476474	0.386674
MDN1	ENSG00000112159	353.727	-0.473467	0.239217	0.0477891	0.386777
PARD6B	ENSG00000124171	210.972	-0.600855	0.303511	0.0477391	0.386777
ACSS2	ENSG00000131069	128.31	0.547134	0.276426	0.0477811	0.386777
GPR183	ENSG00000169508	3271.39	-0.737123	0.372358	0.0477474	0.386777
AC010468.1	ENSG00000214784	93.3689	-0.689541	0.348328	0.0477514	0.386777
ASXL3	ENSG00000141431	10.58	1.80406	0.911677	0.047834	0.386892
AK4	ENSG00000162433	43.0552	1.11888	0.565597	0.0479037	0.386892
TSEN34	ENSG00000170892	129.605	0.811108	0.410024	0.0479066	0.386892
AC012645.1	ENSG00000250616	97.8058	1.51376	0.765069	0.0478623	0.386892
MTRR	ENSG00000124275	641.855	-0.330702	0.167203	0.0479458	0.387
GADD45B	ENSG00000099860	312.075	0.598983	0.303095	0.0481301	0.387029
CHN2	ENSG00000106069	230.16	0.685397	0.346802	0.0481168	0.387029
ABTB1	ENSG00000114626	929.564	1.01245	0.512126	0.048047	0.387029
STK32C	ENSG00000165752	18.1483	0.754452	0.381759	0.0481263	0.387029
PA2G4	ENSG00000170515	2040.88	-0.239731	0.121277	0.0480737	0.387029
ZNF615	ENSG00000197619	154.324	-0.327569	0.165689	0.0480394	0.387029
AL391121.1	ENSG00000272933	14.7387	0.803818	0.406674	0.0480907	0.387029
ZNF821	ENSG00000102984	27.843	0.602106	0.30494	0.0483243	0.388382
TUBB1	ENSG00000101162	6012.37	0.847428	0.429367	0.0484193	0.38879
ASF1A	ENSG00000111875	562.355	-0.419326	0.212467	0.0484269	0.38879
HLX	ENSG00000136630	71.8385	1.01106	0.512422	0.0484837	0.389037
TMEM245	ENSG00000106771	424.339	-0.535964	0.27194	0.0487362	0.389066
PDLIM1	ENSG00000107438	538.925	0.495196	0.251163	0.048654	0.389066
SH3BGRL3	ENSG00000142669	42572	0.400255	0.202902	0.0485353	0.389066
KIAA0319L	ENSG00000142687	934.731	0.584403	0.296432	0.0486716	0.389066
ITPRIP	ENSG00000148841	230.016	0.500543	0.253892	0.0486688	0.389066
HINT1	ENSG00000169567	4086.66	-0.40124	0.203543	0.0486918	0.389066
GRB2	ENSG00000177885	1634.54	0.523497	0.265628	0.048748	0.389066
MAGEE1	ENSG00000198934	46.1522	-0.685692	0.347804	0.0486681	0.389066
HSPA1L	ENSG00000204390	76.2219	-0.487982	0.247635	0.0487728	0.389066
LINC02288	ENSG00000246548	36.8816	1.49535	0.758055	0.0485399	0.389066
CMAS	ENSG00000111726	129.744	-0.468559	0.237869	0.048859	0.389439
TRAV2	ENSG00000211776	34.1098	-0.689651	0.350128	0.0488715	0.389439
CAP1	ENSG00000131236	27408.3	0.33602	0.170704	0.0490182	0.39011
AGBL4	ENSG00000186094	13.0098	2.6582	1.35051	0.0490337	0.39011
AC099489.3	ENSG00000262999	9.12337	1.92745	0.979196	0.0490214	0.39011
PTGR1	ENSG00000106853	17.8709	1.09794	0.557886	0.0490627	0.390133
SIGLEC5	ENSG00000105501	239.925	0.956131	0.485956	0.0491227	0.39022
UBE2V1	ENSG00000244687	5696.87	-0.230293	0.117048	0.0491257	0.39022
ABCD1	ENSG00000101986	10.6154	0.798354	0.406026	0.0492682	0.390568
UXS1	ENSG00000115652	883.496	-0.385936	0.196327	0.0493238	0.390568
ZNF341	ENSG00000131061	23.7426	0.878788	0.446967	0.0492857	0.390568
RAN	ENSG00000132341	4099.33	-0.313435	0.159422	0.0492907	0.390568
RPS3A	ENSG00000145425	50185.8	-0.591349	0.300854	0.0493487	0.390568
ANKRD34B	ENSG00000189127	32.4742	1.08332	0.551159	0.0493519	0.390568
LINC00852	ENSG00000231177	61.3489	-0.475107	0.241598	0.0492386	0.390568
WIPI1	ENSG00000070540	185.673	0.435716	0.221724	0.0493999	0.390741
AVEN	ENSG00000169857	13.5193	-0.643691	0.327602	0.0494308	0.390753
SERTAD1	ENSG00000197019	164.023	0.681939	0.347143	0.0494796	0.390753
RPS20P14	ENSG00000223803	18.8334	-0.694616	0.353563	0.0494583	0.390753
PEBP1	ENSG00000089220	1751.63	-0.510505	0.260006	0.0495954	0.391349
DAZAP2	ENSG00000183283	18936.4	0.361737	0.184246	0.0496073	0.391349
DNM2	ENSG00000079805	109.398	0.621308	0.316702	0.049785	0.39163
CASS4	ENSG00000087589	392.766	0.82561	0.421168	0.0499625	0.39163
ACVR1	ENSG00000115170	77.8879	-0.295159	0.150543	0.0499215	0.39163
RUNX1	ENSG00000159216	232.879	-0.300625	0.153406	0.0500348	0.39163
SNHG16	ENSG00000163597	1317.66	-0.282056	0.143795	0.0498192	0.39163
PKD1L2	ENSG00000166473	10.6479	3.18862	1.6253	0.0497775	0.39163
KSR2	ENSG00000171435	21.075	1.99182	1.01583	0.0499044	0.39163
ATOX1	ENSG00000177556	688.047	0.430099	0.219315	0.0498669	0.39163
LPAR1	ENSG00000198121	82.7514	0.865869	0.44144	0.0498247	0.39163
PBX2	ENSG00000204304	71.0177	0.570233	0.290821	0.0499061	0.39163
TRAV3	ENSG00000211777	113.552	-0.62854	0.320717	0.0500194	0.39163
SEPTIN7P2	ENSG00000214765	53.2648	-0.411089	0.209692	0.0499438	0.39163
AC002467.1	ENSG00000241764	34.8571	0.657639	0.335168	0.0497485	0.39163
UBAP1L	ENSG00000246922	11.1197	1.29739	0.661987	0.0500152	0.39163
LINC02422	ENSG00000255760	17.1009	0.883083	0.450164	0.0497984	0.39163
DOK2	ENSG00000147443	537.131	0.674146	0.344211	0.050168	0.392468
RPL3	ENSG00000100316	90967.4	-0.532042	0.271779	0.050274	0.392678
JMJD7-PLA2G4B	ENSG00000168970	30.2766	1.0412	0.531928	0.0502997	0.392678
GLRX	ENSG00000173221	3214.08	0.401778	0.205246	0.0502833	0.392678
H3F3AP4	ENSG00000235655	1515.7	0.521827	0.266585	0.0502947	0.392678
MGRN1	ENSG00000102858	70.1081	0.804497	0.411162	0.0503895	0.392877
RLN2	ENSG00000107014	14.555	-0.966617	0.494161	0.0504563	0.392877
SINHCAF	ENSG00000139146	1025.61	-0.411847	0.210527	0.0504336	0.392877
AC008957.1	ENSG00000250155	50.9567	0.800342	0.408987	0.0503608	0.392877
SCARNA5	ENSG00000252010	13.548	-0.718758	0.36738	0.050413	0.392877
KCNQ1	ENSG00000053918	26.5425	0.655246	0.335297	0.0506747	0.393148
DGKA	ENSG00000065357	1978.26	-0.458133	0.234334	0.0505776	0.393148
ZNF41	ENSG00000147124	179.596	-0.424169	0.217007	0.050626	0.393148
PRELID1	ENSG00000169230	381.104	0.647426	0.331147	0.0505707	0.393148
HSD17B8	ENSG00000204228	38.8998	-0.664145	0.339808	0.0506455	0.393148
LINC00654	ENSG00000205181	11.7262	1.2338	0.631022	0.0505544	0.393148
AC011939.1	ENSG00000259924	145.71	-0.866431	0.443342	0.0506636	0.393148
FRY	ENSG00000073910	251.787	0.615146	0.314825	0.0507097	0.393216
SUCLG2-AS1	ENSG00000241316	9.91354	-0.612236	0.313409	0.0507639	0.393433
MTMR3	ENSG00000100330	535.646	0.39405	0.201777	0.0508316	0.393551
ICOS	ENSG00000163600	126.158	-0.744935	0.381426	0.0508166	0.393551
TNFAIP6	ENSG00000123610	504.801	1.32375	0.677934	0.0508636	0.393595
ERICH1	ENSG00000104714	326.654	0.361962	0.185407	0.0509083	0.393615
ZFP3	ENSG00000180787	72.5582	-0.451219	0.231138	0.0509187	0.393615
STX4	ENSG00000103496	100.332	0.451366	0.231327	0.0510329	0.393888
VNN2	ENSG00000112303	4923.16	0.956123	0.490001	0.051025	0.393888
SMYD5	ENSG00000135632	295.258	-0.523009	0.268031	0.0510213	0.393888
MMP8	ENSG00000118113	207.471	1.07407	0.550613	0.0510944	0.394161
TRIM32	ENSG00000119401	352.989	-0.585387	0.300619	0.0515017	0.394662
DENND10	ENSG00000119979	1273.45	0.375971	0.192893	0.0512814	0.394662
ETV6	ENSG00000139083	631.316	0.407142	0.209032	0.0514446	0.394662
GALNS	ENSG00000141012	75.0902	0.661348	0.339283	0.051265	0.394662
SKAP1	ENSG00000141293	1077.23	-0.465285	0.238855	0.0514172	0.394662
EBAG9	ENSG00000147654	203.47	-0.506096	0.259554	0.0511919	0.394662
GABARAP	ENSG00000170296	15452.2	0.43081	0.221034	0.0512877	0.394662
FAF1	ENSG00000185104	86.6554	-0.264738	0.135897	0.0514047	0.394662
IFT140	ENSG00000187535	12.7812	1.08561	0.557408	0.051462	0.394662
JPT1	ENSG00000189159	941.308	0.473303	0.242905	0.0513541	0.394662
AC026462.1	ENSG00000234337	11.5965	0.643009	0.329923	0.0512996	0.394662
AC073611.1	ENSG00000257605	12.4964	0.783398	0.402109	0.0513882	0.394662
APBB1	ENSG00000166313	122.928	-0.742778	0.381501	0.0515362	0.394724
STK11IP	ENSG00000144589	60.2263	0.549498	0.282347	0.0516329	0.395263
ISCA1	ENSG00000135070	323.962	-0.343891	0.176762	0.0517147	0.395498
LMO7	ENSG00000136153	100.217	-0.668167	0.343464	0.0517294	0.395498
SCML4	ENSG00000146285	627.828	-0.575583	0.295889	0.0517428	0.395498
ZBTB11-AS1	ENSG00000256628	23.6398	1.11152	0.571462	0.0517695	0.395501
AMPD3	ENSG00000133805	334.795	0.46647	0.239926	0.0518683	0.395721
USP39	ENSG00000168883	343.818	-0.177835	0.0914753	0.0518867	0.395721
HAP1	ENSG00000173805	15.3259	3.79067	1.95009	0.0519138	0.395721
DLEU1	ENSG00000176124	100.554	-0.529871	0.272608	0.0519303	0.395721
KAZN	ENSG00000189337	15.9789	1.7613	0.905832	0.0518476	0.395721
SPAG9	ENSG00000008294	248.168	0.492447	0.253557	0.0521184	0.395746
CREBL2	ENSG00000111269	243.067	-0.499715	0.257242	0.0520667	0.395746
EPS8	ENSG00000151491	65.7326	0.504481	0.259747	0.0521127	0.395746
ESRRA	ENSG00000173153	14.8825	0.653634	0.336506	0.0520871	0.395746
RPL5P1	ENSG00000241061	30.39	-0.471829	0.242798	0.0519803	0.395746
AC093591.1	ENSG00000244021	63.2068	-0.986406	0.507884	0.0521143	0.395746
AP003486.1	ENSG00000255455	18.7841	-0.524079	0.26971	0.052001	0.395746
ZBTB4	ENSG00000174282	448.226	-0.344648	0.177505	0.0521833	0.396038
CHFR	ENSG00000072609	69.8747	0.461674	0.237819	0.0522236	0.396144
HTATSF1	ENSG00000102241	553.938	-0.345003	0.177763	0.052282	0.396386
ZMYND11	ENSG00000015171	413.744	-0.328805	0.169503	0.0524021	0.396471
VASH1	ENSG00000071246	52.8623	0.778917	0.401515	0.0523866	0.396471
UNG	ENSG00000076248	110.397	-0.494892	0.255149	0.0524255	0.396471
DCK	ENSG00000156136	406.183	-0.638678	0.329269	0.0524176	0.396471
MARS2	ENSG00000247626	144.776	-0.412853	0.212766	0.0523302	0.396471
CHPF2	ENSG00000033100	32.5869	0.533222	0.275764	0.0531604	0.396758
SIRT6	ENSG00000077463	20.5461	0.727624	0.376235	0.0531178	0.396758
LRP5L	ENSG00000100068	11.416	1.0943	0.565066	0.0527955	0.396758
BLVRA	ENSG00000106605	1550.27	0.543045	0.280801	0.0531236	0.396758
FBXO9	ENSG00000112146	136.658	0.342046	0.176652	0.0528343	0.396758
ZBTB47	ENSG00000114853	23.8598	0.684592	0.35319	0.0525853	0.396758
PLCD4	ENSG00000115556	18.0589	0.769132	0.397557	0.0530336	0.396758
PPP3CC	ENSG00000120910	83.7707	-0.536389	0.277387	0.0531475	0.396758
PDE1B	ENSG00000123360	17.109	0.782796	0.404597	0.0530203	0.396758
TUBGCP2	ENSG00000130640	210.426	0.377387	0.194657	0.0525337	0.396758
USF1	ENSG00000158773	521.739	0.582727	0.30131	0.053116	0.396758
AGPAT3	ENSG00000160216	127.874	0.569447	0.294045	0.0527948	0.396758
SLC2A6	ENSG00000160326	104.661	0.826827	0.427358	0.0530221	0.396758
IWS1	ENSG00000163166	387.324	0.251385	0.129941	0.0530389	0.396758
RBM47	ENSG00000163694	358.33	0.752898	0.389402	0.0531781	0.396758
TMEM154	ENSG00000170006	4279.65	0.824464	0.425569	0.0527057	0.396758
TCAF2	ENSG00000170379	144.153	-0.464096	0.239951	0.0530976	0.396758
NRROS	ENSG00000174004	32.3297	0.598868	0.309486	0.0529856	0.396758
GIMAP3P	ENSG00000177590	16.3936	-0.876663	0.453192	0.0530619	0.396758
AFMID	ENSG00000183077	189.212	0.513505	0.265391	0.0530028	0.396758
ATG7	ENSG00000197548	1173.03	0.42973	0.222107	0.0530165	0.396758
TRGV4	ENSG00000211698	113.657	-0.879907	0.454939	0.0530984	0.396758
ERV3-1	ENSG00000213462	141.522	0.632218	0.32664	0.0529263	0.396758
RPL3P2	ENSG00000227939	96.5557	-0.405221	0.209259	0.0528118	0.396758
AL590822.2	ENSG00000271806	12.9247	1.54125	0.796474	0.0529791	0.396758
AC090948.1	ENSG00000271964	24.0626	-1.13251	0.58531	0.0530043	0.396758
PAIP2B	ENSG00000124374	122.424	-0.461084	0.238609	0.0533122	0.396853
BTG3	ENSG00000154640	25.995	-0.574143	0.297079	0.0532823	0.396853
FAM227B	ENSG00000166262	63.3887	-0.519117	0.268619	0.0532929	0.396853
IGHG3	ENSG00000211897	263.495	-1.23795	0.640663	0.0533233	0.396853
AC005062.1	ENSG00000243004	109.938	-0.784125	0.405784	0.0533138	0.396853
FAAH	ENSG00000117480	16.7879	0.777472	0.402445	0.0533752	0.397043
ELK4	ENSG00000158711	715.619	-0.490364	0.253857	0.053402	0.397045
TDP1	ENSG00000042088	490.35	-0.372121	0.192829	0.0536321	0.397611
CLCN7	ENSG00000103249	13.8922	0.900903	0.4669	0.0536639	0.397611
CHCHD3	ENSG00000106554	632.992	-0.26787	0.13875	0.0535323	0.397611
CLEC1A	ENSG00000150048	15.6072	0.868274	0.449869	0.0535996	0.397611
FRAT2	ENSG00000181274	174.159	0.71151	0.368705	0.0536375	0.397611
RPS7P11	ENSG00000213326	54.6723	-0.391645	0.202905	0.0535828	0.397611
SNHG14	ENSG00000224078	273.636	-0.656857	0.340395	0.0536454	0.397611
MYL6	ENSG00000092841	19075.9	0.324507	0.168212	0.0537111	0.397728
STAT6	ENSG00000166888	1779.78	0.505185	0.261896	0.0537369	0.397728
DUS2	ENSG00000167264	347.202	0.458277	0.237613	0.0537724	0.397728
SCAMP1-AS1	ENSG00000245556	227.932	-0.369766	0.191732	0.0537857	0.397728
TRAF3IP3	ENSG00000009790	4073.81	-0.360161	0.186863	0.0539286	0.398279
SLC9A6	ENSG00000198689	192.596	-0.424173	0.220082	0.0539377	0.398279
C1RL-AS1	ENSG00000205885	23.0586	0.885926	0.459716	0.0539654	0.398279
LBH	ENSG00000213626	1619.3	-0.586934	0.304568	0.0539665	0.398279
DIMT1	ENSG00000086189	239.186	-0.391432	0.203265	0.0541384	0.398745
RPL24	ENSG00000114391	11067.9	-0.343353	0.178316	0.0541627	0.398745
BCAR3	ENSG00000137936	9.0421	1.25099	0.649454	0.0540766	0.398745
TMEM140	ENSG00000146859	1392.81	0.851902	0.442407	0.0541538	0.398745
CKLF	ENSG00000217555	1694.01	0.506739	0.263083	0.0540851	0.398745
CABP5	ENSG00000105507	36.9553	0.998905	0.51892	0.0542334	0.399069
FAM136A	ENSG00000035141	437.257	-0.212967	0.11076	0.0545086	0.400486
CAMTA2	ENSG00000108509	140.341	0.502338	0.261246	0.0544981	0.400486
NQO2	ENSG00000124588	505.512	0.780912	0.406119	0.0544972	0.400486
SH3PXD2B	ENSG00000174705	19.261	1.49439	0.777371	0.0545595	0.400486
NAGA	ENSG00000198951	2147.94	0.619794	0.322399	0.0545497	0.400486
SLC12A9	ENSG00000146828	48.3442	0.554312	0.288388	0.0545926	0.400533
CNKSR2	ENSG00000149970	19.8533	-0.783581	0.407748	0.05464	0.400685
ANLN	ENSG00000011426	22.9511	0.962331	0.501028	0.0547682	0.400815
EHD4	ENSG00000103966	118.95	0.497648	0.259026	0.0547029	0.400815
AMPD2	ENSG00000116337	475.794	0.746468	0.388701	0.0548052	0.400815
PREX1	ENSG00000124126	399.368	0.638149	0.332305	0.0548112	0.400815
RNF165	ENSG00000141622	37.8422	0.981701	0.511024	0.0547257	0.400815
SCUBE1	ENSG00000159307	8.68409	2.73389	1.42397	0.0548696	0.400995
TAZ	ENSG00000102125	62.0307	0.451473	0.235281	0.0550006	0.401292
[truncated: 50,200 more rows]

## Sheet: Table S5
Table S5. Results of gene set enrichment analysis between non-responders and responders.
Results were sorted by P value. ES: Enrichment score
Module name	Original name	ES	P
Module 1	GOBP_CHEMOKINE_C_X_C_MOTIF_LIGAND_1_PRODUCTION	0.8866	0.0001
Module 2	BIOCARTA_P35ALZHEIMERS_PATHWAY	0.9071	0.0002
Module 3	GOBP_POLYAMINE_TRANSMEMBRANE_TRANSPORT	0.9062	0.0002
Module 4	HP_SEVERE_PLATYSPONDYLY	0.9061	0.0002
Module 5	HP_ANISOSPONDYLY	0.9217	0.0002
Module 6	GOBP_PROTON_TRANSPORTING_V_TYPE_ATPASE_COMPLEX_ASSEMBLY	0.8751	0.0007
Module 7	YAMANAKA_GLIOBLASTOMA_SURVIVAL_UP	0.8558	0.0008
Module 8	HIPC_SIGNATURES_PROJECT_PBMC_TRIVALENT_INFLUENZA_VACCINE_HIGH_RESPONDERS_VS_LOW_RESPONDERS_YOUNGER_ADULTS_21_35_HIGH_RESPONDERS_0D_UP	0.9625	0.0008
Module 9	GOCC_LUMENAL_SIDE_OF_ENDOPLASMIC_RETICULUM_MEMBRANE	0.838	0.001
Module 10	GOCC_SEMAPHORIN_RECEPTOR_COMPLEX	0.7887	0.001
Module 11	GOBP_POSITIVE_REGULATION_OF_CHEMOKINE_C_X_C_MOTIF_LIGAND_1_PRODUCTION	0.8529	0.001
Module 12	GOBP_REGULATION_OF_POLYAMINE_TRANSMEMBRANE_TRANSPORT	0.9141	0.0012
Module 13	GOMF_ORNITHINE_DECARBOXYLASE_REGULATOR_ACTIVITY	0.9141	0.0012
Module 14	GOMF_SEMAPHORIN_RECEPTOR_ACTIVITY	0.7646	0.0012
Module 15	GSE21774_CD62L_POS_CD56_DIM_VS_CD62L_NEG_CD56_DIM_NK_CELL_DN	0.5575	0.0013
Module 16	HP_ABNORMALITY_OF_GLYCOLIPID_METABOLISM	0.9506	0.0013
Module 17	GOBP_ARGININE_METABOLIC_PROCESS	0.6197	0.0014
Module 18	GOBP_NEGATIVE_REGULATION_OF_LAMELLIPODIUM_ASSEMBLY	0.8993	0.0014
Module 19	PID_ALPHA_SYNUCLEIN_PATHWAY	0.738	0.0015
Module 20	BIOCARTA_CB1R_PATHWAY	0.8705	0.0015
Module 21	GOBP_PYRIMIDINE_CONTAINING_COMPOUND_SALVAGE	0.9132	0.0016
Module 22	GOBP_NEGATIVE_REGULATION_OF_NUCLEOTIDE_METABOLIC_PROCESS	0.7143	0.0018
Module 23	GOBP_NEGATIVE_REGULATION_OF_DOUBLE_STRAND_BREAK_REPAIR_VIA_NONHOMOLOGOUS_END_JOINING	0.8835	0.0018
Module 24	MODULE_543	0.854	0.0019
Module 25	GOBP_POSITIVE_REGULATION_OF_APOPTOTIC_PROCESS_INVOLVED_IN_DEVELOPMENT	0.9713	0.0019
Module 26	GOBP_POSITIVE_REGULATION_OF_APOPTOTIC_PROCESS_INVOLVED_IN_MORPHOGENESIS	0.9713	0.0019
Module 27	GOBP_MITOTIC_NUCLEAR_MEMBRANE_ORGANIZATION	0.8734	0.002
Module 28	GOCC_PROTON_TRANSPORTING_V_TYPE_ATPASE_COMPLEX	0.716	0.0021
Module 29	GOCC_ENDOPLASMIC_RETICULUM_GOLGI_INTERMEDIATE_COMPARTMENT_MEMBRANE	0.6262	0.0023
Module 30	BIOCARTA_FEEDER_PATHWAY	0.8156	0.0023
Module 31	GOBP_POSITIVE_REGULATION_OF_DIGESTIVE_SYSTEM_PROCESS	0.7032	0.0023
Module 32	REACTOME_FRUCTOSE_METABOLISM	0.9035	0.0024
Module 33	REACTOME_SIGNALING_BY_NOTCH1_T_7_9_NOTCH1_M1580_K2555_TRANSLOCATION_MUTANT	0.8582	0.0025
Module 34	VERRECCHIA_EARLY_RESPONSE_TO_TGFB1	0.6515	0.0025
Module 35	GOBP_NEUTROPHIL_ACTIVATION_INVOLVED_IN_IMMUNE_RESPONSE	0.8163	0.0026
Module 36	GOBP_ANTIGEN_PROCESSING_AND_PRESENTATION_OF_ENDOGENOUS_PEPTIDE_ANTIGEN_VIA_MHC_CLASS_I_VIA_ER_PATHWAY	0.9364	0.0026
Module 37	GOMF_ACYL_COA_OXIDASE_ACTIVITY	0.8799	0.0026
Module 38	GOBP_REGULATION_OF_MIDBRAIN_DOPAMINERGIC_NEURON_DIFFERENTIATION	0.8601	0.0027
Module 39	GOBP_REGULATED_EXOCYTOSIS	0.4569	0.0027
Module 40	ZNF774_TARGET_GENES	0.9131	0.0028
Module 41	GOBP_CELL_KILLING	0.4726	0.0028
Module 42	GOBP_REGULATION_OF_REGULATED_SECRETORY_PATHWAY	0.4714	0.0029
Module 43	AIZARANI_LIVER_C24_EPCAM_POS_BILE_DUCT_CELLS_3	0.4792	0.0029
Module 44	GOBP_NEGATIVE_REGULATION_OF_LIPOPROTEIN_LIPASE_ACTIVITY	0.8824	0.003
Module 45	GOBP_REGULATION_OF_RYANODINE_SENSITIVE_CALCIUM_RELEASE_CHANNEL_ACTIVITY	0.5674	0.003
Module 46	GOBP_REGULATION_OF_LEUKOCYTE_DEGRANULATION	0.7032	0.0031
Module 47	MODULE_408	0.6744	0.0031
Module 48	GOCC_CORTICAL_GRANULE	0.8897	0.0031
Module 49	GOBP_POSITIVE_REGULATION_OF_SODIUM_ION_TRANSMEMBRANE_TRANSPORTER_ACTIVITY	0.6534	0.0032
Module 50	GOBP_POSITIVE_REGULATION_OF_INTEGRIN_MEDIATED_SIGNALING_PATHWAY	0.8696	0.0033
Module 51	WP_CORI_CYCLE	0.8419	0.0034
Module 52	WANG_ADIPOGENIC_GENES_REPRESSED_BY_SIRT1	0.6138	0.0034
Module 53	GOBP_POSITIVE_REGULATION_OF_SODIUM_ION_TRANSMEMBRANE_TRANSPORT	0.6524	0.0034
Module 54	GOBP_NEGATIVE_REGULATION_OF_DENDRITIC_CELL_DIFFERENTIATION	0.9219	0.0034
Module 55	GOBP_HIPPOCAMPAL_NEURON_APOPTOTIC_PROCESS	0.8555	0.0035
Module 56	GSE24634_IL4_VS_CTRL_TREATED_NAIVE_CD4_TCELL_DAY5_UP	0.6672	0.0036
Module 57	MARCHINI_TRABECTEDIN_RESISTANCE_DN	0.6783	0.0036
Module 58	VILIMAS_NOTCH1_TARGETS_DN	0.8158	0.0036
Module 59	GOBP_POSTSYNAPTIC_CYTOSKELETON_ORGANIZATION	0.8065	0.0036
Module 60	GOBP_VACUOLAR_PROTON_TRANSPORTING_V_TYPE_ATPASE_COMPLEX_ASSEMBLY	0.8643	0.0037
Module 61	GOMF_MONOSACCHARIDE_BINDING	0.602	0.0038
Module 62	GAUSSMANN_MLL_AF4_FUSION_TARGETS_D_DN	0.8273	0.0038
Module 63	REACTOME_ACTIVATION_OF_RAC1_DOWNSTREAM_OF_NMDARS	0.8701	0.0038
Module 64	BUSSLINGER_ESOPHAGEAL_LATE_SUPRABASAL_CELLS	0.5266	0.0039
Module 65	GOMF_FRUCTOSE_BINDING	0.8979	0.0039
Module 66	GOBP_REGULATION_OF_CELLULAR_AMINE_METABOLIC_PROCESS	0.5511	0.0039
Module 67	MODULE_412	0.7638	0.004
Module 68	APPEL_IMATINIB_RESPONSE	0.8097	0.004
Module 69	GOBP_MACROPHAGE_ACTIVATION_INVOLVED_IN_IMMUNE_RESPONSE	0.7476	0.0041
Module 70	GOCC_SPECIFIC_GRANULE_MEMBRANE	0.7089	0.0041
Module 71	GOBP_POSTSYNAPTIC_ACTIN_CYTOSKELETON_ORGANIZATION	0.8099	0.0041
Module 72	GOCC_PROTON_TRANSPORTING_V_TYPE_ATPASE_V0_DOMAIN	0.845	0.0042
Module 73	HP_OVERGROWTH_OF_EXTERNAL_GENITALIA	0.7858	0.0042
Module 74	RAMALHO_STEMNESS_DN	0.5435	0.0042
Module 75	GOBP_CENTRAL_NERVOUS_SYSTEM_MYELIN_FORMATION	0.8721	0.0042
Module 76	GOCC_MULTIVESICULAR_BODY	0.5249	0.0044
Module 77	WANG_LSD1_TARGETS_UP	0.671	0.0044
Module 78	GOCC_TROPONIN_COMPLEX	0.753	0.0044
Module 79	MIR3196	0.6435	0.0044
Module 80	HP_INCREASED_CEREBRAL_LIPOFUSCIN	0.9168	0.0044
Module 81	GOBP_RECOGNITION_OF_APOPTOTIC_CELL	0.8281	0.0044
Module 82	GOMF_STRUCTURAL_CONSTITUENT_OF_POSTSYNAPTIC_ACTIN_CYTOSKELETON	0.8496	0.0044
Module 83	GOBP_REGULATION_OF_DOPAMINERGIC_NEURON_DIFFERENTIATION	0.721	0.0046
Module 84	HP_HEMATOCHEZIA	0.6839	0.0047
Module 85	GOCC_SORTING_ENDOSOME	0.8667	0.0047
Module 86	HOWARD_NK_CELL_INACT_MONOV_INFLUENZA_A_INDONESIA_05_2005_H5N1_AGE_18_49YO_28DY_DN	0.8525	0.0049
Module 87	MODULE_291	0.6796	0.005
Module 88	REACTOME_PYRIMIDINE_SALVAGE	0.815	0.005
Module 89	GOBP_RESPONSE_TO_IMMOBILIZATION_STRESS	0.6409	0.0051
Module 90	BIOCARTA_BLYMPHOCYTE_PATHWAY	0.8306	0.0051
Module 91	GOBP_PROTEIN_LOCALIZATION_TO_ADHERENS_JUNCTION	0.7952	0.0051
Module 92	GOBP_MEMBRANE_REPOLARIZATION_DURING_ATRIAL_CARDIAC_MUSCLE_CELL_ACTION_POTENTIAL	0.8582	0.0051
Module 93	FLETCHER_PBMC_BCG_10W_INFANT_BCG_STIMULATED_VS_UNSTIMULATED_10W_DN	0.7534	0.0052
Module 94	BIOCARTA_FXR_PATHWAY	0.8062	0.0052
Module 95	GOBP_MYELOID_CELL_ACTIVATION_INVOLVED_IN_IMMUNE_RESPONSE	0.5943	0.0053
Module 96	VANLOO_SP3_TARGETS_DN	0.5492	0.0055
Module 97	KEGG_VIBRIO_CHOLERAE_INFECTION	0.5513	0.0055
Module 98	HOEK_MONOCYTE_2011_2012_TIV_ADULT_1DY_DN	0.6572	0.0055
Module 99	GSE3337_4H_VS_16H_IFNG_IN_CD8POS_DC_DN	0.6205	0.0056
Module 100	NADLER_OBESITY_UP	0.7662	0.0057
Module 101	MISHRA_CARCINOMA_ASSOCIATED_FIBROBLAST_DN	0.7184	0.0057
Module 102	GOCC_VACUOLAR_PROTON_TRANSPORTING_V_TYPE_ATPASE_V0_DOMAIN	0.899	0.0057
Module 103	GOBP_ETHANOL_CATABOLIC_PROCESS	0.7837	0.0057
Module 104	BIOCARTA_NEUTROPHIL_PATHWAY	0.853	0.0057
Module 105	GOBP_REGULATION_OF_INTEGRIN_MEDIATED_SIGNALING_PATHWAY	0.7439	0.0058
Module 106	CROONQUIST_IL6_DEPRIVATION_UP	0.6336	0.0058
Module 107	REACTOME_ACTIVATED_NOTCH1_TRANSMITS_SIGNAL_TO_THE_NUCLEUS	0.6398	0.0059
Module 108	GOBP_MODULATION_OF_PROCESS_OF_ANOTHER_ORGANISM	0.7103	0.006
Module 109	GOBP_PROTON_TRANSPORTING_TWO_SECTOR_ATPASE_COMPLEX_ASSEMBLY	0.7274	0.006
Module 110	HP_CHOLECYSTITIS	0.6585	0.006
Module 111	LOPEZ_MESOTHELIOMA_SURVIVAL_OVERALL_DN	0.7378	0.006
Module 112	GOCC_VACUOLAR_LUMEN	0.627	0.0061
Module 113	MODULE_241	0.6568	0.0061
Module 114	GOBP_FRUCTOSE_METABOLIC_PROCESS	0.8072	0.0062
Module 115	GOCC_INTRINSIC_COMPONENT_OF_EXTERNAL_SIDE_OF_PLASMA_MEMBRANE	0.6697	0.0062
Module 116	HP_IRIS_ATROPHY	0.7994	0.0062
Module 117	GOCC_MULTIVESICULAR_BODY_LUMEN	0.8609	0.0062
Module 118	FOXF2_TARGET_GENES	0.882	0.0062
Module 119	HP_RECTAL_ABSCESS	0.9365	0.0064
Module 120	GOCC_LUMENAL_SIDE_OF_MEMBRANE	0.7534	0.0065
Module 121	GOBP_REGULATION_OF_MYELOID_LEUKOCYTE_MEDIATED_IMMUNITY	0.6107	0.0065
Module 122	REACTOME_ROS_AND_RNS_PRODUCTION_IN_PHAGOCYTES	0.6763	0.0067
Module 123	MODULE_346	0.6549	0.0067
Module 124	REACTOME_CHONDROITIN_SULFATE_DERMATAN_SULFATE_METABOLISM	0.5381	0.0067
Module 125	GSE21774_CD62L_POS_CD56_BRIGHT_VS_CD62L_NEG_CD56_DIM_NK_CELL_UP	0.4424	0.0067
Module 126	HOEK_NK_CELL_2011_2012_TIV_1D_VS_0DY_ADULT_1D_DN	0.6675	0.0068
Module 127	TONKS_TARGETS_OF_RUNX1_RUNX1T1_FUSION_HSC_DN	0.5793	0.0068
Module 128	REACTOME_FRUCTOSE_CATABOLISM	0.9083	0.0068
Module 129	LUI_THYROID_CANCER_CLUSTER_5	0.6816	0.0068
Module 130	GOBP_REGULATION_OF_EXOCYTOSIS	0.4283	0.0068
Module 131	GOBP_REGULATION_OF_CATECHOLAMINE_METABOLIC_PROCESS	0.5731	0.0071
Module 132	GOBP_RENAL_WATER_TRANSPORT	0.8075	0.0071
Module 133	GOBP_POSITIVE_REGULATION_OF_MACROPHAGE_CYTOKINE_PRODUCTION	0.7579	0.0072
Module 134	GOBP_NEGATIVE_REGULATION_OF_LEUKOCYTE_DEGRANULATION	0.7462	0.0072
Module 135	HOUSTIS_ROS	0.5837	0.0072
Module 136	BUSSLINGER_GASTRIC_IMMATURE_PIT_CELLS	0.4941	0.0073
Module 137	MODULE_96	0.5816	0.0073
Module 138	GOBP_DEFENSE_RESPONSE_TO_FUNGUS	0.6679	0.0074
Module 139	GOBP_MACROPHAGE_CYTOKINE_PRODUCTION	0.7233	0.0075
Module 140	KAYO_CALORIE_RESTRICTION_MUSCLE_UP	0.5352	0.0075
Module 141	GOBP_TETRAPYRROLE_CATABOLIC_PROCESS	0.6633	0.0075
Module 142	REACTOME_DEGRADATION_OF_CYSTEINE_AND_HOMOCYSTEINE	0.7283	0.0076
Module 143	GOBP_DERMATAN_SULFATE_PROTEOGLYCAN_METABOLIC_PROCESS	0.7237	0.0076
Module 144	GOBP_NEGATIVE_REGULATION_OF_ATP_METABOLIC_PROCESS	0.6702	0.0077
Module 145	MODULE_410	0.5821	0.0078
Module 146	GOCC_PHAGOCYTIC_VESICLE_LUMEN	0.9283	0.0078
Module 147	GOMF_MANNOSE_BINDING	0.6681	0.0079
Module 148	GOCC_MHC_PROTEIN_COMPLEX	0.8486	0.0079
Module 149	WP_GLYCOSAMINOGLYCAN_DEGRADATION	0.8238	0.0079
Module 150	GOBP_POSITIVE_REGULATION_OF_ENDOTHELIAL_CELL_MATRIX_ADHESION_VIA_FIBRONECTIN	0.9088	0.008
Module 151	GOBP_ANTIGEN_PROCESSING_AND_PRESENTATION	0.6667	0.0081
Module 152	GOMF_PHOSPHORYLATION_DEPENDENT_PROTEIN_BINDING	0.8563	0.0081
Module 153	GOBP_REGULATION_OF_T_CELL_ACTIVATION_VIA_T_CELL_RECEPTOR_CONTACT_WITH_ANTIGEN_BOUND_TO_MHC_MOLECULE_ON_ANTIGEN_PRESENTING_CELL	0.9435	0.0081
Module 154	GOBP_POSITIVE_REGULATION_OF_NUCLEOTIDE_BINDING_OLIGOMERIZATION_DOMAIN_CONTAINING_SIGNALING_PATHWAY	0.9538	0.0081
Module 155	BURTON_ADIPOGENESIS_8	0.5839	0.0084
Module 156	REACTOME_SEMAPHORIN_INTERACTIONS	0.5134	0.0084
Module 157	GOBP_REGULATION_OF_URINE_VOLUME	0.6721	0.0085
Module 158	GOCC_ANCHORED_COMPONENT_OF_EXTERNAL_SIDE_OF_PLASMA_MEMBRANE	0.6501	0.0085
Module 159	GOBP_REGULATION_OF_SUPEROXIDE_METABOLIC_PROCESS	0.6558	0.0086
Module 160	STARK_HYPPOCAMPUS_22Q11_DELETION_DN	0.799	0.0086
Module 161	GOCC_LYSOSOMAL_LUMEN	0.6324	0.0087
Module 162	REACTOME_DISEASES_OF_CARBOHYDRATE_METABOLISM	0.6688	0.0087
Module 163	REACTOME_HS_GAG_DEGRADATION	0.7178	0.0087
Module 164	GOBP_MACROPHAGE_FUSION	0.803	0.0088
Module 165	GOBP_MONOACYLGLYCEROL_CATABOLIC_PROCESS	0.8925	0.0088
Module 166	BANDRES_RESPONSE_TO_CARMUSTIN_WITHOUT_MGMT_48HR_DN	0.5728	0.0088
Module 167	GSE6269_E_COLI_VS_STAPH_AUREUS_INF_PBMC_DN	0.7705	0.0089
Module 168	WP_CELL_DIFFERENTIATION_INDEX	0.7025	0.0089
Module 169	TRAVAGLINI_LUNG_DIFFERENTIATING_BASAL_CELL	0.5044	0.0089
Module 170	GOBP_POSITIVE_REGULATION_OF_REGULATED_SECRETORY_PATHWAY	0.563	0.009
Module 171	HP_RETINOSCHISIS	0.9277	0.009
Module 172	MODULE_478	0.6793	0.0091
Module 173	GSE3982_DC_VS_TH2_UP	0.5829	0.0092
Module 174	HP_INCREASED_CIRCULATING_INTERLEUKIN_6	0.9281	0.0092
Module 175	FLETCHER_PBMC_BCG_10W_INFANT_PPD_STIMULATED_VS_UNSTIMULATED_10W_DN	0.7316	0.0093
Module 176	GSE7400_CTRL_VS_CSF3_IN_VIVO_TREATED_PBMC_DN	0.6477	0.0094
Module 177	GOCC_SPECIFIC_GRANULE	0.7042	0.0096
Module 178	CHEOK_RESPONSE_TO_HD_MTX_UP	0.7346	0.0096
Module 179	HP_SUBCORTICAL_CEREBRAL_ATROPHY	0.6494	0.0097
Module 180	OISHI_CHOLANGIOMA_STEM_CELL_LIKE_DN	0.4625	0.0098
Module 181	GOBP_POSITIVE_REGULATION_OF_TRANSFORMING_GROWTH_FACTOR_BETA1_PRODUCTION	0.808	0.0099
Module 182	HOLLERN_EMT_BREAST_TUMOR_UP	0.4548	0.0099
Module 183	KAMIKUBO_MYELOID_CEBPA_NETWORK	0.8799	0.01
Module 184	OHM_EMBRYONIC_CARCINOMA_UP	0.8218	0.01
Module 185	GOBP_REGULATION_OF_ANTIGEN_PROCESSING_AND_PRESENTATION_OF_PEPTIDE_ANTIGEN	0.8715	0.01
Module 186	GOBP_LEUKOCYTE_DEGRANULATION	0.5755	0.0101
Module 187	GOBP_MAINTENANCE_OF_CELL_POLARITY	0.5947	0.0101
Module 188	GOBP_ENDOTHELIAL_CELL_MATRIX_ADHESION	0.8828	0.0102
Module 189	GSE25123_IL4_VS_IL4_AND_ROSIGLITAZONE_STIM_MACROPHAGE_DAY10_UP	0.4157	0.0102
Module 190	DESCARTES_FETAL_HEART_MYELOID_CELLS	0.7686	0.0103
Module 191	HP_CHRONIC_PULMONARY_OBSTRUCTION	0.6486	0.0104
Module 192	MOOTHA_GLYCOLYSIS	0.7503	0.0105
Module 193	HP_COLD_INDUCED_MUSCLE_CRAMPS	0.8286	0.0105
Module 194	TRAVAGLINI_LUNG_GOBLET_CELL	0.4521	0.0105
Module 195	GSE34156_UNTREATED_VS_24H_NOD2_AND_TLR1_TLR2_LIGAND_TREATED_MONOCYTE_UP	0.4917	0.0105
Module 196	GOMF_FRUCTOSE_TRANSMEMBRANE_TRANSPORTER_ACTIVITY	0.8591	0.0105
Module 197	GOBP_RESPONSE_TO_ZINC_ION	0.4774	0.0105
Module 198	ZAMORA_NOS2_TARGETS_DN	0.598	0.0106
Module 199	HAY_BONE_MARROW_CD34_POS_GRAN	0.7574	0.0106
Module 200	HP_ABNORMAL_C_REACTIVE_PROTEIN_LEVEL	0.5888	0.0106
Module 201	MODULE_395	0.6767	0.0106
Module 202	GSE6269_FLU_VS_STREP_PNEUMO_INF_PBMC_DN	0.4599	0.0106
Module 203	HOEK_NK_CELL_2011_2012_TIV_3D_VS_0DY_ADULT_3D_DN	0.7612	0.0107
Module 204	HP_ABNORMALITY_OF_LYSOSOMAL_METABOLISM	0.7404	0.0107
Module 205	GOBP_NEGATIVE_REGULATION_OF_CYSTEINE_TYPE_ENDOPEPTIDASE_ACTIVITY_INVOLVED_IN_APOPTOTIC_SIGNALING_PATHWAY	0.8202	0.0107
Module 206	GOBP_CYTOKINETIC_PROCESS	0.5513	0.0107
Module 207	GOCC_MITOCHONDRIAL_CRISTA	0.7475	0.0108
Module 208	GOBP_REGULATION_OF_ACTIN_CYTOSKELETON_REORGANIZATION	0.5726	0.0108
Module 209	HOFMANN_MYELODYSPLASTIC_SYNDROM_LOW_RISK_DN	0.6333	0.0108
Module 210	GOBP_FC_RECEPTOR_MEDIATED_INHIBITORY_SIGNALING_PATHWAY	0.9159	0.0108
Module 211	HP_FOCAL_SENSORY_SEIZURE_WITH_VISUAL_FEATURES	0.8009	0.0108
Module 212	GOBP_POSITIVE_REGULATION_OF_T_CELL_MEDIATED_CYTOTOXICITY	0.6964	0.0109
Module 213	GOBP_POLYSACCHARIDE_CATABOLIC_PROCESS	0.6591	0.0109
Module 214	GSE24634_TEFF_VS_TCONV_DAY7_IN_CULTURE_DN	0.6025	0.011
Module 215	GSE6269_HEALTHY_VS_STAPH_AUREUS_INF_PBMC_DN	0.541	0.011
Module 216	GOBP_DEFENSE_RESPONSE_TO_TUMOR_CELL	0.7002	0.011
Module 217	GOBP_LYSOSOMAL_LUMEN_ACIDIFICATION	0.8485	0.011
Module 218	LEE_LIVER_CANCER_MYC_TGFA_UP	0.5109	0.011
Module 219	GOMF_MHC_CLASS_II_PROTEIN_BINDING	0.8923	0.011
Module 220	HAY_BONE_MARROW_DENDRITIC_CELL	0.5655	0.0112
Module 221	GOBP_CELLULAR_POLYSACCHARIDE_CATABOLIC_PROCESS	0.6773	0.0112
Module 222	BIOCARTA_AHSP_PATHWAY	0.8139	0.0112
Module 223	GOBP_RESPONSE_TO_FUNGUS	0.6384	0.0113
Module 224	REACTOME_EPH_EPHRIN_SIGNALING	0.5106	0.0113
Module 225	GOBP_NEGATIVE_REGULATION_OF_ATP_BIOSYNTHETIC_PROCESS	0.8635	0.0113
Module 226	GSE24634_TEFF_VS_TCONV_DAY10_IN_CULTURE_DN	0.693	0.0114
Module 227	DURANTE_ADULT_OLFACTORY_NEUROEPITHELIUM_SUSTENTACULAR_CELLS	0.5111	0.0114
Module 228	ROSS_AML_WITH_MLL_FUSIONS	0.6544	0.0115
Module 229	REACTOME_CROSS_PRESENTATION_OF_PARTICULATE_EXOGENOUS_ANTIGENS_PHAGOSOMES	0.8849	0.0115
Module 230	GOBP_ARGININE_BIOSYNTHETIC_PROCESS	0.8676	0.0115
Module 231	GSE360_DC_VS_MAC_T_GONDII_DN	0.4971	0.0116
Module 232	GOBP_VACUOLAR_ACIDIFICATION	0.7156	0.0117
Module 233	LI_ADIPOGENESIS_BY_ACTIVATED_PPARG	0.6493	0.0117
Module 234	SPIELMAN_LYMPHOBLAST_EUROPEAN_VS_ASIAN_2FC_UP	0.6758	0.0117
Module 235	ZIRN_TRETINOIN_RESPONSE_DN	0.7823	0.0118
Module 236	REACTOME_SURFACTANT_METABOLISM	0.5123	0.0118
Module 237	WP_FAMILIAL_HYPERLIPIDEMIA_TYPE_1	0.6958	0.0119
Module 238	REN_ALVEOLAR_RHABDOMYOSARCOMA_DN	0.5268	0.0119
Module 239	GSE7831_CPG_VS_INFLUENZA_STIM_PDC_1H_DN	0.4345	0.0119
Module 240	GSE360_T_GONDII_VS_B_MALAYI_HIGH_DOSE_MAC_DN	0.598	0.012
Module 241	GOCC_ENDOCYTIC_VESICLE_MEMBRANE	0.4846	0.012
Module 242	VERRECCHIA_RESPONSE_TO_TGFB1_C2	0.732	0.012
Module 243	GOBP_VESTIBULOCOCHLEAR_NERVE_MORPHOGENESIS	0.6669	0.0124
Module 244	GOBP_MEMBRANE_BIOGENESIS	0.4855	0.0124
Module 245	HP_PROGRESSIVE_PROXIMAL_MUSCLE_WEAKNESS	0.6865	0.0124
Module 246	GOBP_NUCLEOSIDE_TRANSMEMBRANE_TRANSPORT	0.7169	0.0124
Module 247	MODULE_5	0.5129	0.0125
Module 248	ICHIBA_GRAFT_VERSUS_HOST_DISEASE_35D_UP	0.6174	0.0125
Module 249	REACTOME_MUCOPOLYSACCHARIDOSES	0.8474	0.0125
Module 250	GOBP_HYDROGEN_PEROXIDE_CATABOLIC_PROCESS	0.6599	0.0125
Module 251	HP_INCREASED_SKULL_OSSIFICATION	0.832	0.0125
Module 252	HP_OCULAR_FLUTTER	0.8291	0.0125
Module 253	GOBP_NEGATIVE_REGULATION_OF_B_CELL_DIFFERENTIATION	0.8323	0.0127
Module 254	HP_PSYCHOTIC_EPISODES	0.8933	0.0127
Module 255	BCAT_GDS748_UP	0.4197	0.0127
Module 256	GOBP_REGULATION_OF_ANTIGEN_PROCESSING_AND_PRESENTATION	0.7734	0.0129
Module 257	WP_FAMILIAL_HYPERLIPIDEMIA_TYPE_5	0.7024	0.0129
Module 258	GOBP_DERMATAN_SULFATE_METABOLIC_PROCESS	0.8206	0.013
Module 259	ROSS_AML_WITH_CBFB_MYH11_FUSION	0.7151	0.0131
Module 260	REACTOME_NOTCH2_ACTIVATION_AND_TRANSMISSION_OF_SIGNAL_TO_THE_NUCLEUS	0.6356	0.0132
Module 261	DELYS_THYROID_CANCER_UP	0.4417	0.0132
Module 262	HP_RED_GREEN_DYSCHROMATOPSIA	0.7546	0.0133
Module 263	GOBP_SEROTONIN_SECRETION	0.8061	0.0134
Module 264	STEARMAN_LUNG_CANCER_EARLY_VS_LATE_DN	0.6059	0.0134
Module 265	MODULE_489	0.5576	0.0134
Module 266	GOCC_ENDOCYTIC_VESICLE	0.4614	0.0135
Module 267	GOBP_BASIC_AMINO_ACID_TRANSPORT	0.6467	0.0135
Module 268	KORKOLA_CHORIOCARCINOMA_UP	0.9252	0.0135
Module 269	GOCC_TERTIARY_GRANULE_MEMBRANE	0.7224	0.0137
Module 270	GOBP_NEGATIVE_REGULATION_OF_INFLAMMATORY_RESPONSE	0.4523	0.0137
Module 271	HP_EPIPHORA	0.6237	0.0137
Module 272	GOBP_DEFENSE_RESPONSE_TO_GRAM_NEGATIVE_BACTERIUM	0.5231	0.0137
Module 273	GOBP_GLYCOLIPID_TRANSPORT	0.8933	0.0138
Module 274	GOBP_TRNA_THIO_MODIFICATION	0.9018	0.0138
Module 275	REACTOME_ACTIVATED_NTRK2_SIGNALS_THROUGH_CDK5	0.7371	0.0139
Module 276	RICKMAN_METASTASIS_DN	0.5963	0.014
Module 277	HP_OROTICACIDURIA	0.8051	0.014
Module 278	GOBP_RESPONSE_TO_SELENIUM_ION	0.7844	0.014
Module 279	GOBP_NADP_METABOLIC_PROCESS	0.6195	0.0141
Module 280	HALLMARK_XENOBIOTIC_METABOLISM	0.4828	0.0141
Module 281	HP_NUCLEAR_CATARACT	0.629	0.0141
Module 282	GSE19401_UNSTIM_VS_RETINOIC_ACID_AND_PAM2CSK4_STIM_FOLLICULAR_DC_UP	0.5914	0.0142
Module 283	WP_NRF2_PATHWAY	0.4194	0.0142
Module 284	GOCC_LAMELLIPODIUM	0.4829	0.0144
Module 285	GOBP_ZYMOGEN_ACTIVATION	0.5019	0.0144
Module 286	GOBP_PHAGOLYSOSOME_ASSEMBLY	0.7245	0.0145
Module 287	GOBP_REGULATION_OF_REACTIVE_OXYGEN_SPECIES_METABOLIC_PROCESS	0.4721	0.0145
Module 288	GSE3982_DC_VS_EFF_MEMORY_CD4_TCELL_UP	0.6219	0.0147
Module 289	MIR11400	0.7583	0.0147
Module 290	MODULE_174	0.6053	0.0148
Module 291	GOMF_ASPARTIC_TYPE_PEPTIDASE_ACTIVITY	0.5698	0.0149
Module 292	GOBP_NEGATIVE_REGULATION_OF_ENDOPLASMIC_RETICULUM_STRESS_INDUCED_INTRINSIC_APOPTOTIC_SIGNALING_PATHWAY	0.7326	0.015
Module 293	REACTOME_EPHB_MEDIATED_FORWARD_SIGNALING	0.5528	0.015
Module 294	GOBP_T_CELL_ACTIVATION_VIA_T_CELL_RECEPTOR_CONTACT_WITH_ANTIGEN_BOUND_TO_MHC_MOLECULE_ON_ANTIGEN_PRESENTING_CELL	0.8959	0.015
Module 295	GOBP_POSITIVE_REGULATION_OF_SEQUESTERING_OF_CALCIUM_ION	0.586	0.015
Module 296	GOBP_RESPONSE_TO_DISACCHARIDE	0.7509	0.015
Module 297	GOBP_REGULATION_OF_LYSOSOMAL_LUMEN_PH	0.7828	0.0151
Module 298	GOBP_NEGATIVE_REGULATION_OF_MYELOID_LEUKOCYTE_MEDIATED_IMMUNITY	0.71	0.0151
Module 299	WILSON_PROTEASES_AT_TUMOR_BONE_INTERFACE_DN	0.7932	0.0151
Module 300	DESCARTES_FETAL_ADRENAL_MYELOID_CELLS	0.7231	0.0152
Module 301	REACTOME_TRANSPORT_OF_NUCLEOSIDES_AND_FREE_PURINE_AND_PYRIMIDINE_BASES_ACROSS_THE_PLASMA_MEMBRANE	0.7178	0.0152
Module 302	MULLIGHAN_MLL_SIGNATURE_2_UP	0.6306	0.0153
Module 303	HP_SKIN_ULCER	0.5032	0.0153
Module 304	BUSSLINGER_GASTRIC_METALLOTHIONEIN_CELLS	0.5512	0.0153
Module 305	GOBP_REGULATION_OF_PHAGOCYTOSIS	0.5195	0.0153
Module 306	REACTOME_EPH_EPHRIN_MEDIATED_REPULSION_OF_CELLS	0.5488	0.0153
Module 307	GOCC_ACTIN_FILAMENT	0.51	0.0153
Module 308	GOBP_T_CELL_ANTIGEN_PROCESSING_AND_PRESENTATION	0.938	0.0153
Module 309	GOBP_CARBOHYDRATE_CATABOLIC_PROCESS	0.5193	0.0154
Module 310	GROSS_HIF1A_TARGETS_DN	0.5794	0.0154
Module 311	REACTOME_GLYCOGEN_STORAGE_DISEASES	0.6336	0.0154
Module 312	GOBP_PERICYTE_CELL_DIFFERENTIATION	0.757	0.0155
Module 313	GSE24634_TREG_VS_TCONV_POST_DAY10_IL4_CONVERSION_DN	0.7013	0.0156
Module 314	GOCC_FICOLIN_1_RICH_GRANULE_MEMBRANE	0.7337	0.0156
Module 315	GSE6269_E_COLI_VS_STREP_PNEUMO_INF_PBMC_DN	0.7718	0.0156
Module 316	GOBP_POSITIVE_REGULATION_OF_REACTIVE_OXYGEN_SPECIES_METABOLIC_PROCESS	0.5868	0.0156
Module 317	REACTOME_SIGNAL_REGULATORY_PROTEIN_FAMILY_INTERACTIONS	0.7026	0.0156
Module 318	GOBP_NEGATIVE_REGULATION_OF_INSULIN_SECRETION_INVOLVED_IN_CELLULAR_RESPONSE_TO_GLUCOSE_STIMULUS	0.7688	0.0156
Module 319	WANG_BARRETTS_ESOPHAGUS_AND_ESOPHAGUS_CANCER_DN	0.5923	0.0156
Module 320	GOBP_MYELOID_LEUKOCYTE_MEDIATED_IMMUNITY	0.5132	0.0156
Module 321	HP_ABSCESS	0.5552	0.0157
Module 322	GOBP_ANTIGEN_PROCESSING_AND_PRESENTATION_OF_PEPTIDE_ANTIGEN	0.645	0.0158
Module 323	GOCC_TERTIARY_GRANULE	0.7062	0.0158
Module 324	GOBP_CYSTEINE_METABOLIC_PROCESS	0.5923	0.0158
Module 325	REACTOME_CS_DS_DEGRADATION	0.6962	0.0159
Module 326	MODULE_60	0.5699	0.0161
Module 327	GOCC_SECRETORY_GRANULE_MEMBRANE	0.5858	0.0163
Module 328	GOCC_ENDOSOME_LUMEN	0.5435	0.0163
Module 329	KEGG_VIRAL_MYOCARDITIS	0.5646	0.0164
Module 330	REACTOME_INSULIN_RECEPTOR_RECYCLING	0.5924	0.0164
Module 331	GOMF_PEPTIDOGLYCAN_IMMUNE_RECEPTOR_ACTIVITY	0.8228	0.0164
Module 332	GOBP_GRANULOCYTE_COLONY_STIMULATING_FACTOR_PRODUCTION	0.7964	0.0165
Module 333	GOMF_OLEATE_TRANSMEMBRANE_TRANSPORTER_ACTIVITY	0.8623	0.0165
Module 334	GOBP_RESPONSE_TO_PROGESTERONE	0.4594	0.0166
Module 335	GOBP_SEQUESTERING_OF_METAL_ION	0.6458	0.0167
Module 336	SCHAEFFER_PROSTATE_DEVELOPMENT_AND_CANCER_BOX2_UP	0.7881	0.0168
Module 337	GOBP_MAMMARY_GLAND_INVOLUTION	0.7606	0.0168
Module 338	GOBP_ANTIGEN_PROCESSING_AND_PRESENTATION_OF_ENDOGENOUS_ANTIGEN	0.7259	0.0169
Module 339	GOMF_GLUCOSE_BINDING	0.7931	0.0169
Module 340	GOBP_FC_RECEPTOR_MEDIATED_STIMULATORY_SIGNALING_PATHWAY	0.5878	0.0169
Module 341	GOBP_REGULATION_OF_NEUTROPHIL_DEGRANULATION	0.928	0.0169
Module 342	DURANTE_ADULT_OLFACTORY_NEUROEPITHELIUM_BOWMANS_GLAND	0.5909	0.0169
Module 343	GOBP_POSITIVE_REGULATION_OF_NUCLEOTIDE_BINDING_OLIGOMERIZATION_DOMAIN_CONTAINING_2_SIGNALING_PATHWAY	0.9419	0.017
Module 344	GOBP_REGULATION_OF_APOPTOTIC_PROCESS_INVOLVED_IN_DEVELOPMENT	0.8117	0.0171
Module 345	WU_CELL_MIGRATION	0.3812	0.0171
Module 346	GSE3982_DC_VS_BCELL_UP	0.554	0.0172
Module 347	GOBP_CELLULAR_TRANSITION_METAL_ION_HOMEOSTASIS	0.4173	0.0173
Module 348	GSE22935_WT_VS_MYD88_KO_MACROPHAGE_UP	0.5741	0.0174
Module 349	HADDAD_T_LYMPHOCYTE_AND_NK_PROGENITOR_DN	0.5566	0.0174
Module 350	MODULE_143	0.8245	0.0175
Module 351	GSE40274_CTRL_VS_IRF4_TRANSDUCED_ACTIVATED_CD4_TCELL_UP	0.5073	0.0175
Module 352	MULLIGHAN_MLL_SIGNATURE_1_UP	0.6327	0.0176
Module 353	HUMMERICH_MALIGNANT_SKIN_TUMOR_UP	0.6575	0.0177
Module 354	XU_HGF_TARGETS_INDUCED_BY_AKT1_48HR_UP	0.7438	0.0177
Module 355	MODULE_492	0.7389	0.0179
Module 356	CHIBA_RESPONSE_TO_TSA_UP	0.5673	0.0179
Module 357	GOBP_AXON_MIDLINE_CHOICE_POINT_RECOGNITION	0.8106	0.0179
Module 358	GOBP_POSITIVE_REGULATION_OF_EXOCYTOSIS	0.4489	0.0179
Module 359	REACTOME_CRMPS_IN_SEMA3A_SIGNALING	0.5477	0.0179
Module 360	GOBP_NUCLEOTIDE_SALVAGE	0.6929	0.018
Module 361	GOBP_NEUTROPHIL_MEDIATED_IMMUNITY	0.6677	0.018
Module 362	GSE3039_ALPHAALPHA_CD8_TCELL_VS_B2_BCELL_UP	0.489	0.0181
Module 363	HUMMERICH_MALIGNANT_SKIN_TUMOR_DN	0.6479	0.0181
Module 364	GOBP_MONOCYTE_ACTIVATION	0.663	0.0181
Module 365	WP_AEROBIC_GLYCOLYSIS	0.847	0.0182
Module 366	REACTOME_HYALURONAN_UPTAKE_AND_DEGRADATION	0.7823	0.0184
Module 367	TUOMISTO_TUMOR_SUPPRESSION_BY_COL13A1_UP	0.5564	0.0184
Module 368	HOSHIDA_LIVER_CANCER_SUBCLASS_S1	0.5571	0.0185
Module 369	REACTOME_TRANSFERRIN_ENDOCYTOSIS_AND_RECYCLING	0.5956	0.0185
Module 370	HUMMERICH_BENIGN_SKIN_TUMOR_DN	0.6619	0.0185
Module 371	GSE369_PRE_VS_POST_IL6_INJECTION_SOCS3_KO_LIVER_DN	0.7175	0.0186
Module 372	GOBP_REGULATION_OF_RECEPTOR_LOCALIZATION_TO_SYNAPSE	0.6508	0.0186
Module 373	CHEN_LUNG_CANCER_SURVIVAL	0.7509	0.0188
Module 374	REACTOME_LYSOSOME_VESICLE_BIOGENESIS	0.5838	0.0188
Module 375	REACTOME_AMINO_ACID_TRANSPORT_ACROSS_THE_PLASMA_MEMBRANE	0.5622	0.0188
Module 376	GOMF_MHC_CLASS_I_RECEPTOR_ACTIVITY	0.8294	0.0189
Module 377	GOBP_NEGATIVE_REGULATION_OF_GLYCOLYTIC_PROCESS	0.6893	0.0189
Module 378	MODULE_509	0.6355	0.019
Module 379	CUI_DEVELOPING_HEART_RIGHT_VENTRICULAR_CARDIOMYOCYTE	0.5169	0.019
Module 380	GOBP_PROTEIN_RETENTION_IN_ER_LUMEN	0.754	0.0191
Module 381	GOBP_PEPTIDE_ANTIGEN_ASSEMBLY_WITH_MHC_PROTEIN_COMPLEX	0.817	0.0191
Module 382	HP_ABNORMALITY_OF_TUMOR_NECROSIS_FACTOR_SECRETION	0.9329	0.0191
Module 383	GOBP_CELLULAR_METABOLIC_COMPOUND_SALVAGE	0.6089	0.0193
Module 384	GSE10325_CD4_TCELL_VS_MYELOID_DN	0.7977	0.0194
Module 385	VERHAAK_GLIOBLASTOMA_MESENCHYMAL	0.6323	0.0194
Module 386	GSE3982_MAST_CELL_VS_DC_DN	0.4754	0.0195
Module 387	GOMF_HYDROPEROXY_ICOSATETRAENOATE_DEHYDRATASE_ACTIVITY	0.7707	0.0196
Module 388	GOBP_POLYAMINE_TRANSPORT	0.673	0.0197
Module 389	GSE2405_HEAT_KILLED_LYSATE_VS_LIVE_A_PHAGOCYTOPHILUM_STIM_NEUTROPHIL_24H_UP	0.5304	0.0198
Module 390	GOBP_RUFFLE_ASSEMBLY	0.4869	0.0198
Module 391	GOMF_CALCIUM_DEPENDENT_PROTEIN_BINDING	0.4819	0.0198
Module 392	GOBP_EXOCYTOSIS	0.3882	0.0198
Module 393	GOBP_PRIMARY_ALCOHOL_CATABOLIC_PROCESS	0.676	0.0199
Module 394	HP_CERVICAL_MYELOPATHY	0.8828	0.0199
Module 395	GOCC_MYELIN_SHEATH_ADAXONAL_REGION	0.8532	0.0199
Module 396	GOBP_ALPHA_LINOLENIC_ACID_METABOLIC_PROCESS	0.7437	0.02
Module 397	PROVENZANI_METASTASIS_DN	0.4697	0.02
Module 398	CAVARD_LIVER_CANCER_MALIGNANT_VS_BENIGN	0.5441	0.0201
Module 399	HP_PROGRESSIVE_LEUKOENCEPHALOPATHY	0.8029	0.0202
Module 400	GOCC_TRANS_GOLGI_NETWORK_TRANSPORT_VESICLE	0.5902	0.0203
Module 401	GOBP_G_PROTEIN_COUPLED_ACETYLCHOLINE_RECEPTOR_SIGNALING_PATHWAY	0.5123	0.0203
Module 402	LI_PBMC_MENACTRA_AGE_18_45YO_CORRELATED_WITH_ANTI_DT_ANTIBODY_3DY_POSITIVE	0.821	0.0204
Module 403	REACTOME_SULFUR_AMINO_ACID_METABOLISM	0.5636	0.0204
Module 404	THAKAR_PBMC_INACTIVATED_INFLUENZA_AGE_70PLS_NONRESPONDER_2DY_DN	0.7627	0.0206
Module 405	GOBP_GRANULOCYTE_ACTIVATION	0.6861	0.0206
Module 406	KEGG_GLYCOSAMINOGLYCAN_DEGRADATION	0.7191	0.0207
Module 407	GOBP_REGULATION_OF_NEUTROPHIL_ACTIVATION	0.805	0.0208
Module 408	REACTOME_HYALURONAN_METABOLISM	0.6562	0.0208
Module 409	REACTOME_ERYTHROCYTES_TAKE_UP_CARBON_DIOXIDE_AND_RELEASE_OXYGEN	0.8136	0.021
Module 410	GOMF_PHOSPHOLIPASE_D_ACTIVITY	0.8324	0.0211
Module 411	GSE19401_UNSTIM_VS_RETINOIC_ACID_STIM_FOLLICULAR_DC_UP	0.6124	0.0212
Module 412	GOBP_NEGATIVE_REGULATION_OF_MACROPHAGE_CYTOKINE_PRODUCTION	0.797	0.0212
Module 413	GOBP_REGULATION_OF_NEUTROPHIL_EXTRAVASATION	0.7976	0.0213
Module 414	KENNEDY_PBMC_DRYVAX_AGE_18_40YO_STIMULATED_VS_UNSTIMULATED_1_TO_48MO_TOP_DEG_DN	0.6231	0.0213
Module 415	GOBP_AUTOCRINE_SIGNALING	0.783	0.0213
Module 416	HP_PRIMARY_HYPERCORTISOLISM	0.7227	0.0213
Module 417	HP_PROPORTIONATE_TALL_STATURE	0.6629	0.0213
Module 418	GOMF_MHC_CLASS_II_RECEPTOR_ACTIVITY	0.8631	0.0213
Module 419	LINDSTEDT_DENDRITIC_CELL_MATURATION_D	0.6207	0.0214
Module 420	RODWELL_AGING_KIDNEY_UP	0.48	0.0214
Module 421	HP_HYPERLIPIDEMIA	0.4814	0.0215
Module 422	REACTOME_ERKS_ARE_INACTIVATED	0.7615	0.0216
Module 423	GOBP_ACTIN_CYTOSKELETON_REORGANIZATION	0.4518	0.0216
Module 424	HINATA_NFKB_MATRIX	0.735	0.0217
Module 425	GOBP_RENAL_CONTROL_OF_PERIPHERAL_VASCULAR_RESISTANCE_INVOLVED_IN_REGULATION_OF_SYSTEMIC_ARTERIAL_BLOOD_PRESSURE	0.848	0.0217
Module 426	KEGG_GLYCOSPHINGOLIPID_BIOSYNTHESIS_GLOBO_SERIES	0.6649	0.0217
Module 427	GOBP_NEGATIVE_REGULATION_OF_MAST_CELL_DEGRANULATION	0.696	0.0218
Module 428	HP_SKELETAL_MYOPATHY	0.7924	0.0218
Module 429	BENPORATH_ES_CORE_NINE	0.6517	0.0218
Module 430	REACTOME_DEFECTIVE_INTRINSIC_PATHWAY_FOR_APOPTOSIS	0.4969	0.0218
Module 431	ABBUD_LIF_SIGNALING_1_UP	0.561	0.0219
Module 432	GOBP_CAVEOLIN_MEDIATED_ENDOCYTOSIS	0.7317	0.0219
Module 433	GSE29618_BCELL_VS_PDC_DAY7_FLU_VACCINE_DN	0.5039	0.0219
Module 434	HP_RIDGED_FINGERNAIL	0.7136	0.0219
Module 435	GOBP_CELLULAR_OXIDANT_DETOXIFICATION	0.431	0.0219
Module 436	GOBP_POSITIVE_REGULATION_OF_GLYCOPROTEIN_METABOLIC_PROCESS	0.4691	0.022
Module 437	GSE2405_0H_VS_1.5H_A_PHAGOCYTOPHILUM_STIM_NEUTROPHIL_UP	0.4049	0.022
Module 438	GOBP_NEGATIVE_REGULATION_OF_SMAD_PROTEIN_SIGNAL_TRANSDUCTION	0.7659	0.0221
Module 439	GOMF_STRUCTURAL_CONSTITUENT_OF_POSTSYNAPSE	0.6572	0.0221
Module 440	GOBP_REGULATION_OF_CAVEOLIN_MEDIATED_ENDOCYTOSIS	0.8209	0.0221
Module 441	CHIARADONNA_NEOPLASTIC_TRANSFORMATION_CDC25_DN	0.5626	0.0223
Module 442	GOBP_NADPH_REGENERATION	0.7036	0.0223
Module 443	GOMF_SIALIC_ACID_BINDING	0.6647	0.0223
Module 444	HP_CHOLESTATIC_LIVER_DISEASE	0.7163	0.0224
Module 445	MACLACHLAN_BRCA1_TARGETS_DN	0.73	0.0224
Module 446	GOBP_RESPIRATORY_BURST_INVOLVED_IN_INFLAMMATORY_RESPONSE	0.713	0.0224
Module 447	GOCC_POSTSYNAPTIC_CYTOSKELETON	0.8117	0.0224
Module 448	GOMF_CARBOHYDRATE_BINDING	0.4282	0.0224
Module 449	GOBP_TRANSITION_METAL_ION_HOMEOSTASIS	0.3809	0.0224
Module 450	REACTOME_SIGNAL_ATTENUATION	0.6621	0.0225
Module 451	GOBP_REGULATION_OF_MICROVILLUS_ORGANIZATION	0.6104	0.0225
Module 452	GOBP_NEGATIVE_REGULATION_OF_EXOCYTOSIS	0.5475	0.0225
Module 453	HP_PARKINSONISM_WITH_FAVORABLE_RESPONSE_TO_DOPAMINERGIC_MEDICATION	0.614	0.0226
Module 454	VALK_AML_CLUSTER_9	0.5658	0.0226
Module 455	GOBP_POSITIVE_REGULATION_OF_DEFENSE_RESPONSE_TO_BACTERIUM	0.7514	0.0227
Module 456	MODULE_419	0.5754	0.0227
Module 457	REACTOME_GAP_JUNCTION_DEGRADATION	0.6805	0.0227
Module 458	GOBP_SPHINGOLIPID_METABOLIC_PROCESS	0.4172	0.0227
Module 459	GSE27670_BLIMP1_VS_LMP1_TRANSDUCED_GC_BCELL_UP	0.5763	0.0228
Module 460	HOEK_NEUTROPHIL_2011_2012_TIV_ADULT_1DY_DN	0.5133	0.0228
Module 461	HP_ILEUS	0.651	0.0228
Module 462	RANKIN_ANGIOGENIC_TARGETS_OF_VHL_HIF2A_UP	0.8179	0.0229
Module 463	GOBP_VACUOLAR_LOCALIZATION	0.5294	0.023
Module 464	GOBP_RECEPTOR_INTERNALIZATION	0.4267	0.0231
Module 465	MATSUMIYA_PBMC_MODIFIED_VACCINIA_ANKARA_VACCINE_AGE_18_55YO_VACCINATED_VS_CONTROL_TREATED_IN_VITRO_WITH_MVA85A_6HR_UP	0.5539	0.0232
Module 466	GSE24142_EARLY_THYMIC_PROGENITOR_VS_DN3_THYMOCYTE_UP	0.5439	0.0232
Module 467	GOCC_VESICLE_LUMEN	0.57	0.0232
Module 468	GOBP_REGULATION_OF_INFLAMMATORY_RESPONSE_TO_WOUNDING	0.9062	0.0232
Module 469	DESCARTES_FETAL_THYMUS_ANTIGEN_PRESENTING_CELLS	0.59	0.0233
Module 470	SANCHEZ_MDM2_TARGETS	0.7174	0.0233
Module 471	GOCC_PHAGOLYSOSOME	0.8671	0.0233
Module 472	REACTOME_NONCANONICAL_ACTIVATION_OF_NOTCH3	0.8479	0.0233
Module 473	MODULE_275	0.6144	0.0233
Module 474	DESCARTES_FETAL_MUSCLE_MYELOID_CELLS	0.6719	0.0235
Module 475	GOCC_TETRASPANIN_ENRICHED_MICRODOMAIN	0.7612	0.0235
Module 476	GOBP_HYDROGEN_PEROXIDE_METABOLIC_PROCESS	0.5418	0.0235
Module 477	KHETCHOUMIAN_TRIM24_TARGETS_UP	0.5472	0.0235
Module 478	BROWN_MYELOID_CELL_DEVELOPMENT_UP	0.6176	0.0236
Module 479	GOBP_CERAMIDE_BIOSYNTHETIC_PROCESS	0.4466	0.0236
Module 480	MODULE_24	0.4404	0.0236
Module 481	HP_CHONDROSARCOMA	0.7813	0.0237
Module 482	SEMENZA_HIF1_TARGETS	0.5648	0.0238
Module 483	GOBP_NEGATIVE_REGULATION_OF_SEROTONIN_SECRETION	0.8017	0.0238
Module 484	GSE3337_CTRL_VS_16H_IFNG_IN_CD8POS_DC_UP	0.443	0.0238
Module 485	FERRARI_RESPONSE_TO_FENRETINIDE_DN	0.8018	0.0239
Module 486	GOCC_CLATHRIN_COATED_ENDOCYTIC_VESICLE	0.4441	0.0239
Module 487	HP_OSTEOPETROSIS	0.6669	0.024
Module 488	GOBP_DCMP_CATABOLIC_PROCESS	0.7914	0.024
Module 489	GOBP_ELASTIN_CATABOLIC_PROCESS	0.9448	0.024
Module 490	DESCARTES_FETAL_PANCREAS_MYELOID_CELLS	0.7014	0.0241
Module 491	HP_RECURRENT_BACTERIAL_SKIN_INFECTIONS	0.6144	0.0241
Module 492	GOBP_NEGATIVE_REGULATION_OF_FATTY_ACID_TRANSPORT	0.7786	0.0241
Module 493	MOOTHA_GLUCONEOGENESIS	0.5928	0.0242
Module 494	GOBP_CELLULAR_CARBOHYDRATE_CATABOLIC_PROCESS	0.5691	0.0242
Module 495	GOBP_PLASMA_MEMBRANE_TO_ENDOSOME_TRANSPORT	0.7246	0.0242
Module 496	HP_ATROPHIC_SCARS	0.5286	0.0242
Module 497	GSE40666_UNTREATED_VS_IFNA_STIM_EFFECTOR_CD8_TCELL_90MIN_UP	0.4929	0.0243
Module 498	GOBP_NEGATIVE_REGULATION_OF_CELL_ACTIVATION	0.4143	0.0243
Module 499	RUBENSTEIN_SKELETAL_MUSCLE_FAP_CELLS	0.429	0.0243
Module 500	HP_ACUTE_PHASE_RESPONSE	0.4895	0.0244
Module 501	GOBP_DERMATAN_SULFATE_BIOSYNTHETIC_PROCESS	0.8195	0.0244
Module 502	MODULE_165	0.4547	0.0244
Module 503	GOBP_NEGATIVE_REGULATION_OF_REGULATED_SECRETORY_PATHWAY	0.5706	0.0244
Module 504	GSE32901_NAIVE_VS_TH17_NEG_CD4_TCELL_UP	0.4314	0.0244
Module 505	GSE21546_SAP1A_KO_VS_SAP1A_KO_AND_ELK1_KO_ANTI_CD3_STIM_DP_THYMOCYTES_DN	0.5188	0.0245
Module 506	LIAN_NEUTROPHIL_GRANULE_CONSTITUENTS	0.792	0.0245
Module 507	WU_ALZHEIMER_DISEASE_UP	0.6622	0.0245
Module 508	GOBP_MICROGLIA_DIFFERENTIATION	0.8658	0.0245
Module 509	GSE23568_CTRL_TRANSDUCED_VS_WT_CD8_TCELL_UP	0.4972	0.0245
Module 510	GSE9988_LPS_VS_VEHICLE_TREATED_MONOCYTE_DN	0.6939	0.0246
Module 511	RUAN_RESPONSE_TO_TROGLITAZONE_DN	0.6355	0.0246
Module 512	GOBP_NEGATIVE_REGULATION_OF_TUMOR_NECROSIS_FACTOR_SUPERFAMILY_CYTOKINE_PRODUCTION	0.5073	0.0246
Module 513	GOBP_DEFENSE_RESPONSE_TO_GRAM_POSITIVE_BACTERIUM	0.4372	0.0246
Module 514	GSE3982_DC_VS_CENT_MEMORY_CD4_TCELL_UP	0.6014	0.0247
Module 515	HP_IMPAIRED_OXIDATIVE_BURST	0.9365	0.0247
Module 516	GSE2706_UNSTIM_VS_8H_R848_DC_UP	0.5331	0.0249
Module 517	FULLER_PBMC_F_TULARENSIS_VACCINE_LVS_AGE_22_54YO_18HR_TO_336HR_SUSTAINED_UP	0.8913	0.0249
Module 518	GOBP_REACTIVE_OXYGEN_SPECIES_METABOLIC_PROCESS	0.441	0.0249
Module 519	GOMF_EXOGENOUS_PROTEIN_BINDING	0.4737	0.0249
Module 520	GOCC_PROTON_TRANSPORTING_TWO_SECTOR_ATPASE_COMPLEX_PROTON_TRANSPORTING_DOMAIN	0.5887	0.025
Module 521	GOMF_IMMUNOGLOBULIN_BINDING	0.6213	0.025
Module 522	MAGRANGEAS_MULTIPLE_MYELOMA_IGG_VS_IGA_DN	0.5648	0.025
Module 523	HP_PROGRESSIVE_ENCEPHALOPATHY	0.7125	0.0251
Module 524	GSE14000_4H_VS_16H_LPS_DC_TRANSLATED_RNA_UP	0.4785	0.0251
Module 525	HP_PRECOCIOUS_PUBERTY_IN_FEMALES	0.729	0.0251
Module 526	HP_IMPAIRED_NEUTROPHIL_BACTERICIDAL_ACTIVITY	0.9093	0.0251
Module 527	BLANCO_MELO_COVID19_SARS_COV_2_INFECTION_A594_ACE2_EXPRESSING_CELLS_RUXOLITINIB_DN	0.5499	0.0251
Module 528	GSE21360_SECONDARY_VS_QUATERNARY_MEMORY_CD8_TCELL_DN	0.4328	0.0251
Module 529	JI_CARCINOGENESIS_BY_KRAS_AND_STK11_DN	0.6088	0.0251
Module 530	MORF_ARAF1	0.6288	0.0253
Module 531	HP_LIMITED_EXTRAOCULAR_MOVEMENTS	0.7527	0.0253
Module 532	RUBENSTEIN_SKELETAL_MUSCLE_PERICYTES	0.4977	0.0253
Module 533	MAINA_HYPOXIA_VHL_TARGETS_UP	0.7865	0.0254
Module 534	GOBP_REGULATION_OF_NEURONAL_ACTION_POTENTIAL	0.7316	0.0254
Module 535	GOBP_ADP_METABOLIC_PROCESS	0.506	0.0255
Module 536	GSE35685_CD34POS_CD38NEG_VS_CD34POS_CD10NEG_CD62LPOS_BONE_MARROW_DN	0.4525	0.0255
Module 537	GARCIA_PINERES_PBMC_HPV_16_L1_VLP_AGE_18_25YO_2MO_DN	0.4884	0.0255
Module 538	DESCARTES_FETAL_CEREBRUM_MICROGLIA	0.5083	0.0257
Module 539	GOBP_INTERLEUKIN_1_ALPHA_PRODUCTION	0.7497	0.0257
Module 540	GOCC_COATED_VESICLE	0.4289	0.0257
Module 541	GOCC_TRANSPORT_VESICLE_MEMBRANE	0.4097	0.0257
Module 542	MODULE_6	0.4045	0.0257
Module 543	GOCC_MEMBRANE_MICRODOMAIN	0.3839	0.0257
Module 544	REACTOME_UREA_CYCLE	0.6738	0.0258
Module 545	GOMF_INHIBITORY_MHC_CLASS_I_RECEPTOR_ACTIVITY	0.8821	0.0258
Module 546	MODULE_519	0.7591	0.0259
Module 547	MARKEY_RB1_CHRONIC_LOF_DN	0.4613	0.0259
Module 548	WANG_BARRETTS_ESOPHAGUS_AND_ESOPHAGUS_CANCER_UP	0.5252	0.026
Module 549	WP_CYSTEINE_AND_METHIONINE_CATABOLISM	0.6042	0.0261
Module 550	GOMF_VOLTAGE_GATED_CALCIUM_CHANNEL_ACTIVITY_INVOLVED_IN_REGULATION_OF_CYTOSOLIC_CALCIUM_LEVELS	0.7691	0.0261
Module 551	BIOCARTA_EGFR_SMRTE_PATHWAY	0.6627	0.0262
Module 552	HP_SACCADIC_OSCILLATION	0.7045	0.0262
Module 553	GOMF_CARBONYL_REDUCTASE_NADPH_ACTIVITY	0.8347	0.0263
Module 554	GOBP_MACROPINOCYTOSIS	0.6782	0.0264
Module 555	REACTOME_NOTCH3_ACTIVATION_AND_TRANSMISSION_OF_SIGNAL_TO_THE_NUCLEUS	0.6263	0.0264
Module 556	KEGG_FRUCTOSE_AND_MANNOSE_METABOLISM	0.6507	0.0265
Module 557	GOCC_GOLGI_ASSOCIATED_VESICLE	0.4868	0.0265
Module 558	GOBP_STABILIZATION_OF_MEMBRANE_POTENTIAL	0.6541	0.0265
Module 559	GOBP_NEGATIVE_REGULATION_OF_INTERLEUKIN_6_PRODUCTION	0.4807	0.0265
Module 560	GOBP_REGULATION_OF_MAST_CELL_ACTIVATION	0.5527	0.0267
Module 561	PARK_APL_PATHOGENESIS_DN	0.7112	0.0268
Module 562	TRAVAGLINI_LUNG_MYELOID_DENDRITIC_TYPE_1_CELL	0.796	0.0268
Module 563	DURANTE_ADULT_OLFACTORY_NEUROEPITHELIUM_RESPIRATORY_EPITHELIAL_CELLS	0.5896	0.0268
Module 564	GOBP_CERAMIDE_METABOLIC_PROCESS	0.4561	0.0269
Module 565	WP_TYROBP_CAUSAL_NETWORK_IN_MICROGLIA	0.6866	0.027
Module 566	GOMF_VINCULIN_BINDING	0.6113	0.027
Module 567	REACTOME_SIGNALING_BY_MST1	0.8567	0.027
Module 568	HP_OSTEOCHONDROSIS	0.595	0.027
Module 569	ACOSTA_PROLIFERATION_INDEPENDENT_MYC_TARGETS_DN	0.5595	0.0271
Module 570	NUTT_GBM_VS_AO_GLIOMA_UP	0.6119	0.0271
Module 571	BASSO_HAIRY_CELL_LEUKEMIA_UP	0.5425	0.0271
Module 572	NAKAMURA_METASTASIS_MODEL_UP	0.5572	0.0271
Module 573	VERRECCHIA_RESPONSE_TO_TGFB1_C1	0.6023	0.0271
Module 574	GSE8921_3H_VS_24H_TLR1_2_STIM_MONOCYTE_DN	0.3971	0.0271
Module 575	KEGG_REGULATION_OF_ACTIN_CYTOSKELETON	0.399	0.0271
Module 576	GOBP_FC_GAMMA_RECEPTOR_SIGNALING_PATHWAY	0.5997	0.0272
Module 577	GOBP_PYRIMIDINE_DEOXYRIBONUCLEOSIDE_MONOPHOSPHATE_METABOLIC_PROCESS	0.6852	0.0272
Module 578	GOBP_RESPONSE_TO_FOLIC_ACID	0.7588	0.0272
Module 579	GOCC_DENSE_BODY	0.8645	0.0272
Module 580	GSE15767_MED_VS_SCS_MAC_LN_UP	0.5335	0.0273
Module 581	GSE46606_IRF4HIGH_VS_WT_CD40L_IL2_IL5_DAY3_STIMULATED_BCELL_DN	0.495	0.0273
Module 582	GOMF_ATP_GATED_ION_CHANNEL_ACTIVITY	0.7715	0.0273
Module 583	GOMF_OXIDOREDUCTASE_ACTIVITY_ACTING_ON_PEROXIDE_AS_ACCEPTOR	0.4973	0.0273
Module 584	GSE1791_CTRL_VS_NEUROMEDINU_IN_T_CELL_LINE_0.8H_DN	0.4153	0.0274
Module 585	GOBP_ACTIN_FILAMENT_SEVERING	0.6519	0.0276
Module 586	BARRIER_CANCER_RELAPSE_TUMOR_SAMPLE_DN	0.6506	0.0276
Module 587	HUMMERICH_SKIN_CANCER_PROGRESSION_DN	0.4769	0.0276
Module 588	LEE_LIVER_CANCER_HEPATOBLAST	0.6356	0.0277
Module 589	CHIARADONNA_NEOPLASTIC_TRANSFORMATION_KRAS_DN	0.4785	0.0277
Module 590	GOMF_ANTIOXIDANT_ACTIVITY	0.4772	0.0277
Module 591	GOBP_REGULATION_OF_SYSTEMIC_ARTERIAL_BLOOD_PRESSURE_BY_RENIN_ANGIOTENSIN	0.5295	0.0277
Module 592	MODULE_164	0.4737	0.0277
Module 593	REACTOME_ALPHA_LINOLENIC_OMEGA3_AND_LINOLEIC_OMEGA6_ACID_METABOLISM	0.7614	0.0278
Module 594	HP_DYSESTHESIA	0.6459	0.028
Module 595	HP_RECURRENT_KLEBSIELLA_INFECTIONS	0.8443	0.0281
Module 596	WP_COMPLEMENT_SYSTEM	0.5009	0.0281
Module 597	BUSSLINGER_DUODENAL_BCHE_CELLS	0.5337	0.0282
Module 598	GOBP_INOSITOL_TRISPHOSPHATE_BIOSYNTHETIC_PROCESS	0.7463	0.0282
Module 599	CAIRO_LIVER_DEVELOPMENT_DN	0.4051	0.0282
Module 600	GSE2770_TGFB_AND_IL4_ACT_VS_ACT_CD4_TCELL_48H_DN	0.5535	0.0283
Module 601	WP_VITAMIN_D_METABOLISM	0.665	0.0283
Module 602	GOBP_BRANCHING_INVOLVED_IN_LABYRINTHINE_LAYER_MORPHOGENESIS	0.6897	0.0283
Module 603	GSE32164_RESTING_DIFFERENTIATED_VS_CMYC_INHIBITED_MACROPHAGE_UP	0.4068	0.0283
Module 604	GOMF_GALACTOSIDE_BINDING	0.8043	0.0284
Module 605	GOCC_SMOOTH_ENDOPLASMIC_RETICULUM	0.4939	0.0284
Module 606	GOCC_CLATHRIN_COATED_VESICLE	0.4116	0.0284
Module 607	KEGG_LYSOSOME	0.6428	0.0285
Module 608	MALONEY_RESPONSE_TO_17AAG_UP	0.5463	0.0285
Module 609	HP_EURYBLEPHARON	0.7147	0.0285
Module 610	GOBP_POSITIVE_REGULATION_OF_ACTIN_CYTOSKELETON_REORGANIZATION	0.525	0.0285
Module 611	REACTOME_NUCLEOTIDE_SALVAGE	0.6376	0.0286
Module 612	GOCC_VACUOLAR_MEMBRANE	0.4807	0.0286
Module 613	DESCARTES_FETAL_PLACENTA_MYELOID_CELLS	0.6609	0.0287
Module 614	GOBP_REGULATION_OF_SUPEROXIDE_ANION_GENERATION	0.7304	0.0287
Module 615	LANDIS_ERBB2_BREAST_TUMORS_324_DN	0.4321	0.0287
Module 616	SHETH_LIVER_CANCER_VS_TXNIP_LOSS_PAM1	0.3855	0.0287
Module 617	CHRYP11	0.7742	0.0288
Module 618	GOCC_LATE_ENDOSOME_LUMEN	0.741	0.0288
Module 619	TRAVAGLINI_LUNG_MACROPHAGE_CELL	0.7076	0.0289
Module 620	GOBP_LEUKOCYTE_MIGRATION	0.3883	0.0289
Module 621	HP_ADRENOCORTICAL_ABNORMALITY	0.6848	0.029
Module 622	GOBP_GLYCOSIDE_METABOLIC_PROCESS	0.5783	0.029
Module 623	HP_OSTEOCHONDROMA	0.7236	0.029
Module 624	GOBP_POSITIVE_REGULATION_OF_ANTIGEN_PROCESSING_AND_PRESENTATION	0.7687	0.0291
Module 625	AMIT_EGF_RESPONSE_480_HELA	0.5339	0.0292
Module 626	GOMF_OXIDOREDUCTASE_ACTIVITY_ACTING_ON_DIPHENOLS_AND_RELATED_SUBSTANCES_AS_DONORS	0.7056	0.0292
Module 627	BUSSLINGER_GASTRIC_MATURE_PIT_CELLS	0.4058	0.0292
Module 628	GOBP_TOLL_SIGNALING_PATHWAY	0.8086	0.0293
Module 629	LINDGREN_BLADDER_CANCER_HIGH_RECURRENCE	0.5602	0.0293
Module 630	BOYLAN_MULTIPLE_MYELOMA_PCA1_DN	0.6224	0.0294
Module 631	DESCARTES_FETAL_STOMACH_MYELOID_CELLS	0.7487	0.0295
Module 632	GOCC_CLATHRIN_COATED_ENDOCYTIC_VESICLE_MEMBRANE	0.4711	0.0295
Module 633	WANG_BARRETTS_ESOPHAGUS_UP	0.4763	0.0295
Module 634	HP_FINGERPRINT_INTRACELLULAR_ACCUMULATION_OF_AUTOFLUORESCENT_LIPOPIGMENT_STORAGE_MATERIAL	0.839	0.0296
Module 635	GSE10325_LUPUS_CD4_TCELL_VS_LUPUS_MYELOID_DN	0.8569	0.0297
Module 636	JOHNSTONE_PARVB_TARGETS_3_UP	0.4619	0.0297
Module 637	GOBP_SUPEROXIDE_METABOLIC_PROCESS	0.5052	0.0297
Module 638	DAZARD_UV_RESPONSE_CLUSTER_G4	0.7184	0.0298
Module 639	GOBP_MEMBRANE_RAFT_ASSEMBLY	0.7302	0.0298
Module 640	MODULE_16	0.4046	0.0298
Module 641	MODY_HIPPOCAMPUS_POSTNATAL	0.5521	0.0299
Module 642	HP_PROGRESSIVE_NEUROLOGIC_DETERIORATION	0.5435	0.0299
Module 643	MODULE_360	0.7617	0.0299
Module 644	REACTOME_AMYLOID_FIBER_FORMATION	0.4411	0.0299
Module 645	ZHAN_MULTIPLE_MYELOMA_DN	0.6171	0.03
Module 646	GOBP_SUPEROXIDE_ANION_GENERATION	0.6189	0.0301
Module 647	REACTOME_SIGNAL_TRANSDUCTION_BY_L1	0.6189	0.0301
Module 648	GOBP_KILLING_OF_CELLS_OF_ANOTHER_ORGANISM	0.5356	0.0301
Module 649	DESCARTES_MAIN_FETAL_MYELOID_CELLS	0.7035	0.0302
Module 650	GOBP_DETECTION_OF_BIOTIC_STIMULUS	0.6099	0.0302
Module 651	GOBP_REGULATION_OF_DEFENSE_RESPONSE_TO_BACTERIUM	0.5928	0.0302
Module 652	REACTOME_LDL_REMODELING	0.7342	0.0302
Module 653	GSE2128_CTRL_VS_MIMETOPE_NEGATIVE_SELECTION_DP_THYMOCYTE_C57BL6_UP	0.4097	0.0302
Module 654	HP_MYELOPATHY	0.6896	0.0304
Module 655	HP_IMPAIRED_LYMPHOCYTE_TRANSFORMATION_WITH_PHYTOHEMAGGLUTININ	0.7701	0.0304
Module 656	PID_ARF6_DOWNSTREAM_PATHWAY	0.5698	0.0304
Module 657	RICKMAN_TUMOR_DIFFERENTIATED_WELL_VS_POORLY_DN	0.3942	0.0304
Module 658	DESCARTES_FETAL_KIDNEY_MYELOID_CELLS	0.6351	0.0305
Module 659	HP_BONE_CYST	0.4945	0.0306
Module 660	GOBP_RECEPTOR_METABOLIC_PROCESS	0.3836	0.0306
Module 661	NIKOLSKY_BREAST_CANCER_7P22_AMPLICON	0.6517	0.0307
Module 662	GOCC_PHAGOCYTIC_VESICLE	0.5588	0.0307
Module 663	GOBP_PROTECTION_FROM_NATURAL_KILLER_CELL_MEDIATED_CYTOTOXICITY	0.9241	0.0307
Module 664	KAAB_FAILED_HEART_ATRIUM_UP	0.6171	0.0308
Module 665	GOBP_REGULATION_OF_MEMBRANE_REPOLARIZATION_DURING_CARDIAC_MUSCLE_CELL_ACTION_POTENTIAL	0.8087	0.0308
Module 666	GOBP_MONONUCLEAR_CELL_MIGRATION	0.3945	0.0309
Module 667	WELCH_GATA1_TARGETS	0.5974	0.031
Module 668	GOBP_FRUCTOSE_TRANSMEMBRANE_TRANSPORT	0.7854	0.031
Module 669	GOBP_OSTEOCLAST_DEVELOPMENT	0.5204	0.031
Module 670	GOCC_CORTICAL_ACTIN_CYTOSKELETON	0.461	0.031
Module 671	GOBP_GLYCOSPHINGOLIPID_METABOLIC_PROCESS	0.4424	0.031
Module 672	OZANNE_AP1_TARGETS_UP	0.7301	0.0311
Module 673	GOMF_MACROLIDE_BINDING	0.5482	0.0311
Module 674	REACTOME_THROMBIN_SIGNALLING_THROUGH_PROTEINASE_ACTIVATED_RECEPTORS_PARS	0.4803	0.0311
Module 675	REACTOME_SEMA3A_PAK_DEPENDENT_AXON_REPULSION	0.5273	0.0311
Module 676	KEGG_PENTOSE_PHOSPHATE_PATHWAY	0.6584	0.0312
Module 677	HALLMARK_HYPOXIA	0.3991	0.0312
Module 678	GOBP_REGULATION_OF_NUCLEOTIDE_METABOLIC_PROCESS	0.4672	0.0313
Module 679	GOBP_POSITIVE_REGULATION_OF_SUBSTRATE_ADHESION_DEPENDENT_CELL_SPREADING	0.5168	0.0314
Module 680	WP_STRIATED_MUSCLE_CONTRACTION_PATHWAY	0.5107	0.0314
Module 681	GOBP_NEGATIVE_REGULATION_OF_ENDOCYTOSIS	0.5013	0.0316
Module 682	GSE7831_UNSTIM_VS_INFLUENZA_STIM_PDC_4H_UP	0.432	0.0316
Module 683	GOBP_NEUTROPHIL_DEGRANULATION	0.8056	0.0317
Module 684	GOBP_DUMP_METABOLIC_PROCESS	0.7365	0.0317
Module 685	BOYAULT_LIVER_CANCER_SUBCLASS_G23_DN	0.663	0.0317
Module 686	GOBP_NUCLEOTIDE_PHOSPHORYLATION	0.4757	0.0317
Module 687	REACTOME_RHO_GTPASES_ACTIVATE_WASPS_AND_WAVES	0.5978	0.0318
Module 688	GOBP_POSITIVE_REGULATION_OF_URINE_VOLUME	0.7077	0.0319
Module 689	GSE34156_UNTREATED_VS_24H_TLR1_TLR2_LIGAND_TREATED_MONOCYTE_UP	0.4405	0.0319
Module 690	GOMF_FATTY_ACID_TRANSMEMBRANE_TRANSPORTER_ACTIVITY	0.6769	0.0321
Module 691	GOBP_GLUCOSE_6_PHOSPHATE_METABOLIC_PROCESS	0.7803	0.0322
Module 692	HP_HYDRANENCEPHALY	0.7326	0.0322
Module 693	GSE360_CTRL_VS_L_DONOVANI_MAC_UP	0.6062	0.0323
Module 694	GOBP_DEOXYRIBONUCLEOSIDE_MONOPHOSPHATE_METABOLIC_PROCESS	0.62	0.0323
Module 695	LINDVALL_IMMORTALIZED_BY_TERT_UP	0.4491	0.0323
Module 696	CUI_DEVELOPING_HEART_C4_ENDOTHELIAL_CELL	0.4427	0.0323
Module 697	GOBP_NEGATIVE_REGULATION_OF_TRANSPORT	0.343	0.0324
Module 698	GOBP_REGULATION_OF_RUFFLE_ASSEMBLY	0.4999	0.0325
Module 699	GOBP_NEGATIVE_REGULATION_OF_ANTIGEN_PROCESSING_AND_PRESENTATION	0.8296	0.0326
Module 700	GOBP_NEUTROPHIL_EXTRAVASATION	0.7455	0.0326
Module 701	HUMMERICH_SKIN_CANCER_PROGRESSION_UP	0.4847	0.0327
Module 702	GOBP_REGULATION_OF_PEPTIDASE_ACTIVITY	0.3583	0.0327
Module 703	GOBP_UREA_CYCLE	0.6376	0.0328
Module 704	GOMF_TAP_BINDING	0.8466	0.0328
Module 705	REACTOME_OTHER_SEMAPHORIN_INTERACTIONS	0.5502	0.0329
Module 706	BURTON_ADIPOGENESIS_PEAK_AT_0HR	0.4729	0.0329
Module 707	GSE4748_CYANOBACTERIUM_LPSLIKE_VS_LPS_AND_CYANOBACTERIUM_LPSLIKE_STIM_DC_3H_DN	0.5705	0.033
Module 708	GOBP_SPHINGOMYELIN_CATABOLIC_PROCESS	0.7671	0.033
Module 709	GOBP_INTEGRIN_MEDIATED_SIGNALING_PATHWAY	0.4915	0.033
Module 710	GSE34156_NOD2_LIGAND_VS_TLR1_TLR2_LIGAND_6H_TREATED_MONOCYTE_DN	0.6928	0.0331
Module 711	GSE3982_DC_VS_NKCELL_UP	0.5091	0.0331
Module 712	GSE34156_UNTREATED_VS_6H_NOD2_LIGAND_TREATED_MONOCYTE_UP	0.5089	0.0332
Module 713	GOBP_TYROSINE_CATABOLIC_PROCESS	0.7751	0.0332
Module 714	GOBP_KILLING_BY_HOST_OF_SYMBIONT_CELLS	0.6713	0.0333
Module 715	GSE3982_DC_VS_BASOPHIL_UP	0.4731	0.0335
Module 716	GOBP_GLYCOSAMINOGLYCAN_CATABOLIC_PROCESS	0.5977	0.0335
Module 717	DESCARTES_FETAL_LUNG_MYELOID_CELLS	0.6925	0.0336
Module 718	GOBP_DENDRITIC_CELL_MIGRATION	0.4999	0.0336
Module 719	GOBP_ALDITOL_CATABOLIC_PROCESS	0.7754	0.0337
Module 720	HP_PERIVENTRICULAR_WHITE_MATTER_HYPERINTENSITIES	0.6673	0.0338
Module 721	GOMF_CYTOCHROME_B5_REDUCTASE_ACTIVITY_ACTING_ON_NAD_P_H	0.8283	0.0338
Module 722	MODULE_522	0.5254	0.0339
Module 723	HP_RECURRENT_TONSILLITIS	0.6825	0.034
Module 724	GOBP_LEUKOCYTE_MEDIATED_CYTOTOXICITY	0.4949	0.034
Module 725	GOCC_CLATHRIN_COATED_VESICLE_MEMBRANE	0.4438	0.034
Module 726	GOBP_CELLULAR_ALDEHYDE_METABOLIC_PROCESS	0.4709	0.034
Module 727	DESCARTES_FETAL_INTESTINE_MYELOID_CELLS	0.6653	0.0341
Module 728	GOBP_PINOCYTOSIS	0.566	0.0341
Module 729	GOBP_ACTIN_FILAMENT_POLYMERIZATION	0.3956	0.0341
Module 730	GOBP_MEMBRANE_LIPID_METABOLIC_PROCESS	0.4005	0.0342
Module 731	GOBP_NEGATIVE_REGULATION_OF_INFLAMMATORY_RESPONSE_TO_ANTIGENIC_STIMULUS	0.6203	0.0343
Module 732	KEGG_SPHINGOLIPID_METABOLISM	0.4778	0.0343
Module 733	GSE9988_ANTI_TREM1_VS_LPS_MONOCYTE_UP	0.5077	0.0344
Module 734	HP_VASCULITIS	0.5023	0.0344
Module 735	LOPEZ_MESOTHELIOMA_SURVIVAL_WORST_VS_BEST_UP	0.6674	0.0344
Module 736	GSE24142_DN2_VS_DN3_THYMOCYTE_UP	0.469	0.0345
Module 737	GOCC_COPII_COATED_ER_TO_GOLGI_TRANSPORT_VESICLE	0.5231	0.0345
Module 738	GOBP_HYDROGEN_SULFIDE_METABOLIC_PROCESS	0.685	0.0345
Module 739	GSE15735_CTRL_VS_HDAC_INHIBITOR_TREATED_CD4_TCELL_2H_UP	0.4162	0.0345
Module 740	GOBP_REGULATION_OF_CELLULAR_AMINO_ACID_METABOLIC_PROCESS	0.5732	0.0345
Module 741	REACTOME_MAP2K_AND_MAPK_ACTIVATION	0.5234	0.0347
Module 742	HP_KNEE_JOINT_HYPERMOBILITY	0.8055	0.0347
Module 743	SMIRNOV_CIRCULATING_ENDOTHELIOCYTES_IN_CANCER_UP	0.587	0.0348
Module 744	GOBP_GLYOXYLATE_METABOLIC_PROCESS	0.7202	0.0348
Module 745	GOBP_ANTIGEN_PROCESSING_AND_PRESENTATION_OF_PEPTIDE_OR_POLYSACCHARIDE_ANTIGEN_VIA_MHC_CLASS_II	0.6729	0.0349
Module 746	GOCC_FLOTILLIN_COMPLEX	0.6546	0.0349
Module 747	GOBP_BIOLOGICAL_PROCESS_INVOLVED_IN_SYMBIOTIC_INTERACTION	0.4128	0.0349
Module 748	GOBP_POSITIVE_REGULATION_OF_SYNAPTIC_VESICLE_EXOCYTOSIS	0.7454	0.0349
Module 749	GOBP_MYELOID_LEUKOCYTE_ACTIVATION	0.4564	0.035
Module 750	REACTOME_METABOLISM_OF_ANGIOTENSINOGEN_TO_ANGIOTENSINS	0.5602	0.035
Module 751	HP_CRUMPLED_LONG_BONES	0.7536	0.035
Module 752	GOBP_RESPONSE_TO_TUMOR_CELL	0.4672	0.0351
Module 753	GSE42088_2H_VS_24H_LEISHMANIA_INF_DC_UP	0.6512	0.0352
Module 754	HP_THYMUS_HYPERPLASIA	0.7653	0.0353
Module 755	GOBP_REGULATION_OF_PLASMA_MEMBRANE_ORGANIZATION	0.5774	0.0353
Module 756	GSE44649_WT_VS_MIR155_KO_NAIVE_CD8_TCELL_UP	0.4572	0.0353
Module 757	WP_PROTEOGLYCAN_BIOSYNTHESIS	0.6517	0.0354
Module 758	BCAT_BILD_ET_AL_UP	0.5573	0.0354
Module 759	GOBP_POSITIVE_REGULATION_OF_MONOCYTE_DIFFERENTIATION	0.725	0.0355
Module 760	GOBP_POSITIVE_REGULATION_OF_LEUKOCYTE_TETHERING_OR_ROLLING	0.6071	0.0355
Module 761	HAMAI_APOPTOSIS_VIA_TRAIL_DN	0.5359	0.0356
Module 762	HP_ECHOLALIA	0.5425	0.0356
Module 763	GOMF_HYDROLASE_ACTIVITY_ACTING_ON_CARBON_NITROGEN_BUT_NOT_PEPTIDE_BONDS_IN_LINEAR_AMIDINES	0.6885	0.0356
Module 764	HP_ABNORMAL_TRANSFERRIN_SATURATION	0.7056	0.0357
Module 765	HOFFMANN_SMALL_PRE_BII_TO_IMMATURE_B_LYMPHOCYTE_UP	0.5556	0.0359
Module 766	GOBP_PYRUVATE_METABOLIC_PROCESS	0.4713	0.0359
Module 767	GOMF_LIPOPROTEIN_PARTICLE_RECEPTOR_ACTIVITY	0.6065	0.0359
Module 768	GOBP_REGULATION_OF_MAST_CELL_ACTIVATION_INVOLVED_IN_IMMUNE_RESPONSE	0.6076	0.036
Module 769	MODULE_38	0.479	0.036
Module 770	GOBP_REGULATION_OF_CARDIAC_VASCULAR_SMOOTH_MUSCLE_CELL_DIFFERENTIATION	0.8554	0.0361
Module 771	GOBP_NEUROMUSCULAR_PROCESS_CONTROLLING_BALANCE	0.4783	0.0362
Module 772	MARTENS_BOUND_BY_PML_RARA_FUSION	0.5068	0.0363
Module 773	VALK_AML_CLUSTER_5	0.8565	0.0363
Module 774	GSE360_DC_VS_MAC_B_MALAYI_HIGH_DOSE_DN	0.5002	0.0363
Module 775	GSE17301_CTRL_VS_48H_ACD3_ACD28_STIM_CD8_TCELL_DN	0.4447	0.0363
Module 776	GOBP_RIBONUCLEOSIDE_DIPHOSPHATE_METABOLIC_PROCESS	0.459	0.0363
Module 777	GOBP_REGULATION_OF_CALCIUM_ION_TRANSPORT_INTO_CYTOSOL	0.4176	0.0363
Module 778	GOBP_NEGATIVE_REGULATION_OF_INTERLEUKIN_1_PRODUCTION	0.5431	0.0364
Module 779	HP_GENERALIZED_AMYLOID_DEPOSITION	0.7093	0.0364
Module 780	HP_ABNORMALITY_OF_THE_RADIOULNAR_JOINTS	0.7799	0.0365
Module 781	REACTOME_NEUTROPHIL_DEGRANULATION	0.6567	0.0366
Module 782	VERRECCHIA_RESPONSE_TO_TGFB1_C3	0.6039	0.0366
Module 783	HP_DECREASED_LIBIDO	0.7473	0.0367
Module 784	GOBP_REGULATION_OF_NMDA_RECEPTOR_ACTIVITY	0.5592	0.0367
Module 785	GOMF_CYSTEINE_TYPE_ENDOPEPTIDASE_INHIBITOR_ACTIVITY	0.3533	0.0367
Module 786	LEIN_OLIGODENDROCYTE_MARKERS	0.3798	0.0367
Module 787	GOBP_LYTIC_VACUOLE_ORGANIZATION	0.5766	0.0368
Module 788	HALLMARK_ANGIOGENESIS	0.5812	0.0368
Module 789	NIKOLSKY_BREAST_CANCER_19Q13.4_AMPLICON	0.8059	0.0368
Module 790	HP_SPOKEN_WORD_RECOGNITION_DEFICIT	0.6468	0.0371
Module 791	MODULE_128	0.5327	0.0373
Module 792	CHRXQ28	0.397	0.0373
Module 793	GOCC_MULTIVESICULAR_BODY_MEMBRANE	0.4741	0.0373
Module 794	GOBP_REGULATION_OF_CYSTEINE_TYPE_ENDOPEPTIDASE_ACTIVITY_INVOLVED_IN_APOPTOTIC_SIGNALING_PATHWAY	0.6134	0.0374
Module 795	HOFFMANN_IMMATURE_TO_MATURE_B_LYMPHOCYTE_DN	0.5305	0.0375
Module 796	GSE45365_NK_CELL_VS_CD11B_DC_MCMV_INFECTION_DN	0.4547	0.0375
Module 797	STEARMAN_TUMOR_FIELD_EFFECT_UP	0.631	0.0376
Module 798	GOBP_MONOACYLGLYCEROL_METABOLIC_PROCESS	0.6825	0.0376
Module 799	GOCC_TRANSPORT_VESICLE	0.3853	0.0377
Module 800	HP_ABNORMAL_CIRCULATING_FERRITIN_CONCENTRATION	0.5471	0.0378
Module 801	GOBP_PHAGOSOME_LYSOSOME_FUSION	0.6811	0.0378
Module 802	GSE2706_2H_VS_8H_R848_STIM_DC_UP	0.5253	0.0379
Module 803	GOBP_REGULATION_OF_EXOSOMAL_SECRETION	0.6042	0.0379
Module 804	DIAZ_CHRONIC_MYELOGENOUS_LEUKEMIA_DN	0.4819	0.0379
Module 805	GOCC_ACTIN_CYTOSKELETON	0.393	0.0379
Module 806	GOBP_ANTIGEN_PROCESSING_AND_PRESENTATION_VIA_MHC_CLASS_IB	0.7106	0.038
Module 807	GOCC_COATED_VESICLE_MEMBRANE	0.4392	0.038
Module 808	GSE21360_NAIVE_VS_PRIMARY_MEMORY_CD8_TCELL_UP	0.4435	0.038
Module 809	BYSTRYKH_SCP2_QTL	0.7963	0.038
Module 810	GSE9988_ANTI_TREM1_AND_LPS_VS_VEHICLE_TREATED_MONOCYTES_DN	0.649	0.0381
Module 811	GSE32255_UNSTIM_VS_4H_LPS_STIM_DC_DN	0.4732	0.0381
Module 812	GSE22282_HYPOXIA_VS_NORMOXIA_MYELOID_DC_UP	0.4172	0.0382
Module 813	GOBP_POSITIVE_REGULATION_OF_PROTEIN_GLYCOSYLATION	0.5744	0.0382
Module 814	GOBP_REGULATION_OF_PH	0.4612	0.0382
Module 815	MODULE_79	0.5201	0.0384
Module 816	HP_HYPERINTENSITY_OF_CEREBRAL_WHITE_MATTER_ON_MRI	0.4958	0.0386
Module 817	GOBP_NEGATIVE_REGULATION_OF_LYMPHOCYTE_ACTIVATION	0.4058	0.0386
Module 818	HP_ABNORMAL_BLOOD_ZINC_CONCENTRATION	0.8063	0.0387
Module 819	GOBP_LYMPHOCYTE_AGGREGATION	0.7793	0.0387
Module 820	GSE3039_B2_VS_B1_BCELL_DN	0.475	0.0388
Module 821	GOBP_CELL_ACTIVATION_INVOLVED_IN_IMMUNE_RESPONSE	0.4016	0.0388
Module 822	HP_THICKENED_RIBS	0.7939	0.0389
Module 823	GOBP_BARBED_END_ACTIN_FILAMENT_CAPPING	0.5032	0.0389
Module 824	GOBP_BIOLOGICAL_PROCESS_INVOLVED_IN_INTERACTION_WITH_SYMBIONT	0.3741	0.039
Module 825	HP_HYPERTRIGLYCERIDEMIA	0.4773	0.0391
Module 826	MODULE_324	0.4553	0.0391
Module 827	GOBP_REGULATION_OF_INFLAMMATORY_RESPONSE_TO_ANTIGENIC_STIMULUS	0.5413	0.0392
Module 828	HUTTMANN_B_CLL_POOR_SURVIVAL_UP	0.4969	0.0392
Module 829	GOCC_ANCHORED_COMPONENT_OF_POSTSYNAPTIC_MEMBRANE	0.7575	0.0392
Module 830	GSE36888_STAT5_AB_KNOCKIN_VS_WT_TCELL_IL2_TREATED_2H_DN	0.6178	0.0393
Module 831	GOBP_CELLULAR_RESPONSE_TO_INCREASED_OXYGEN_LEVELS	0.5479	0.0394
Module 832	GSE11057_CD4_CENT_MEM_VS_PBMC_DN	0.7136	0.0395
Module 833	GSE24634_IL4_VS_CTRL_TREATED_NAIVE_CD4_TCELL_DAY3_UP	0.4835	0.0395
Module 834	GOBP_INFLAMMATORY_RESPONSE_TO_WOUNDING	0.7485	0.0397
Module 835	GOBP_POSITIVE_REGULATION_OF_SYNCYTIUM_FORMATION_BY_PLASMA_MEMBRANE_FUSION	0.5702	0.0397
Module 836	MODULE_133	0.9851	0.0397
Module 837	REACTOME_ERYTHROCYTES_TAKE_UP_OXYGEN_AND_RELEASE_CARBON_DIOXIDE	0.8455	0.0398
Module 838	GOBP_ENDOCANNABINOID_SIGNALING_PATHWAY	0.82	0.0398
Module 839	GSE10325_LUPUS_CD4_TCELL_VS_LUPUS_BCELL_DN	0.5537	0.0399
Module 840	GOBP_POSITIVE_REGULATION_OF_DENDRITIC_CELL_ANTIGEN_PROCESSING_AND_PRESENTATION	0.738	0.0399
Module 841	REACTOME_RHO_GTPASES_ACTIVATE_NADPH_OXIDASES	0.6116	0.0399
Module 842	TRAVAGLINI_LUNG_ALVEOLAR_EPITHELIAL_TYPE_2_CELL	0.413	0.0399
Module 843	GOBP_REGULATION_OF_RELEASE_OF_SEQUESTERED_CALCIUM_ION_INTO_CYTOSOL	0.4343	0.0399
Module 844	GOMF_ASPARTIC_ENDOPEPTIDASE_ACTIVITY_INTRAMEMBRANE_CLEAVING	0.7166	0.04
Module 845	GOCC_PROTON_TRANSPORTING_TWO_SECTOR_ATPASE_COMPLEX	0.5325	0.04
Module 846	GSE27434_WT_VS_DNMT1_KO_TREG_UP	0.5829	0.0402
Module 847	GSE43863_NAIVE_VS_LY6C_LOW_CXCR5NEG_CD4_EFF_TCELL_D6_LCMV_DN	0.5565	0.0403
Module 848	HP_TALIPES_EQUINOVALGUS	0.6346	0.0403
Module 849	GOBP_ANTIGEN_PROCESSING_AND_PRESENTATION_OF_ENDOGENOUS_PEPTIDE_ANTIGEN	0.6904	0.0404
Module 850	TONKS_TARGETS_OF_RUNX1_RUNX1T1_FUSION_ERYTHROCYTE_UP	0.4746	0.0404
Module 851	GOCC_CELL_SUBSTRATE_JUNCTION	0.3974	0.0404
Module 852	GOBP_REGULATION_OF_INFLAMMATORY_RESPONSE	0.3734	0.0404
Module 853	REACTOME_IRON_UPTAKE_AND_TRANSPORT	0.4494	0.0404
Module 854	WP_GLYCOLYSIS_AND_GLUCONEOGENESIS	0.6032	0.0405
Module 855	GSE17721_0.5H_VS_24H_CPG_BMDC_UP	0.5388	0.0405
Module 856	GOBP_REGULATION_OF_POST_TRANSLATIONAL_PROTEIN_MODIFICATION	0.7892	0.0405
Module 857	GSE2585_CTEC_VS_MTEC_THYMUS_UP	0.3918	0.0405
Module 858	REACTOME_GLYCOSPHINGOLIPID_METABOLISM	0.5411	0.0406
Module 859	HP_INCREASED_INTERVERTEBRAL_SPACE	0.782	0.0406
Module 860	GOBP_FRUCTOSE_1_6_BISPHOSPHATE_METABOLIC_PROCESS	0.6314	0.0406
Module 861	GSE9988_LOW_LPS_VS_VEHICLE_TREATED_MONOCYTE_DN	0.6338	0.0407
Module 862	HP_OPTIC_NERVE_COMPRESSION	0.7878	0.0407
Module 863	GOBP_CELLULAR_RESPONSE_TO_ZINC_ION	0.6075	0.0407
Module 864	GOBP_PYRIMIDINE_NUCLEOSIDE_TRANSPORT	0.7013	0.0407
Module 865	GOMF_URIDINE_TRANSMEMBRANE_TRANSPORTER_ACTIVITY	0.7013	0.0407
Module 866	GOBP_ANTIGEN_PROCESSING_AND_PRESENTATION_OF_EXOGENOUS_ANTIGEN	0.6415	0.0408
Module 867	REACTOME_METABOLISM_OF_CARBOHYDRATES	0.457	0.0408
Module 868	GOCC_TERTIARY_GRANULE_LUMEN	0.7476	0.0409
Module 869	ITO_PTTG1_TARGETS_DN	0.8752	0.0409
Module 870	HP_AMYLOIDOSIS	0.4658	0.0409
Module 871	REACTOME_GLUCONEOGENESIS	0.6714	0.041
Module 872	GSE11057_PBMC_VS_MEM_CD4_TCELL_UP	0.7387	0.041
Module 873	GOBP_ACTIN_NUCLEATION	0.4888	0.041
Module 874	HP_BONE_PAIN	0.4198	0.041
Module 875	GOBP_HISTONE_CITRULLINATION	0.8645	0.041
Module 876	GOMF_PROTEIN_ARGININE_DEIMINASE_ACTIVITY	0.8645	0.041
Module 877	GSE8921_UNSTIM_VS_TLR1_2_STIM_MONOCYTE_24H_DN	0.4955	0.0411
Module 878	GSE21360_TERTIARY_VS_QUATERNARY_MEMORY_CD8_TCELL_UP	0.492	0.0411
Module 879	GOBP_REGULATION_OF_SUBSTRATE_ADHESION_DEPENDENT_CELL_SPREADING	0.458	0.0411
Module 880	GSE23568_ID3_KO_VS_WT_CD8_TCELL_DN	0.4867	0.0412
Module 881	GOBP_UMP_CATABOLIC_PROCESS	0.7674	0.0413
Module 882	NAKAMURA_METASTASIS_MODEL_DN	0.4548	0.0413
Module 883	GSE2826_WT_VS_BTK_KO_BCELL_DN	0.3961	0.0413
Module 884	TSUNODA_CISPLATIN_RESISTANCE_DN	0.4661	0.0413
Module 885	DESCARTES_FETAL_LIVER_MYELOID_CELLS	0.6169	0.0414
Module 886	GSE3982_EFF_MEMORY_CD4_TCELL_VS_NKCELL_DN	0.473	0.0415
Module 887	GOMF_CADHERIN_BINDING_INVOLVED_IN_CELL_CELL_ADHESION	0.5616	0.0415
Module 888	GOCC_PSEUDOPODIUM	0.5873	0.0415
Module 889	CROONQUIST_NRAS_VS_STROMAL_STIMULATION_UP	0.4369	0.0415
Module 890	LEE_LIVER_CANCER_CIPROFIBRATE_UP	0.4383	0.0415
Module 891	HP_DECREASED_CIRCULATING_GABA_CONCENTRATION	0.8521	0.0416
Module 892	GOBP_ACTIN_POLYMERIZATION_OR_DEPOLYMERIZATION	0.384	0.0416
Module 893	GSE6269_FLU_VS_STAPH_AUREUS_INF_PBMC_DN	0.8003	0.0417
Module 894	CREIGHTON_AKT1_SIGNALING_VIA_MTOR_DN	0.8458	0.0417
Module 895	GOBP_MYELOID_LEUKOCYTE_CYTOKINE_PRODUCTION	0.5364	0.0418
Module 896	GOMF_OXIDOREDUCTASE_ACTIVITY_ACTING_ON_NAD_P_H_HEME_PROTEIN_AS_ACCEPTOR	0.7276	0.0419
Module 897	GOBP_RESPONSE_TO_ESTRADIOL	0.3858	0.0419
Module 898	WANG_CLASSIC_ADIPOGENIC_TARGETS_OF_PPARG	0.5569	0.0421
Module 899	LANDIS_BREAST_CANCER_PROGRESSION_DN	0.4311	0.0422
Module 900	GOBP_ANTIGEN_PROCESSING_AND_PRESENTATION_OF_EXOGENOUS_PEPTIDE_ANTIGEN_VIA_MHC_CLASS_II	0.6809	0.0423
Module 901	HP_VEGETATIVE_STATE	0.7352	0.0423
Module 902	GOBP_NEUTROPHIL_MEDIATED_CYTOTOXICITY	0.7514	0.0424
Module 903	GOBP_NEGATIVE_REGULATION_OF_VASCULAR_ASSOCIATED_SMOOTH_MUSCLE_CELL_PROLIFERATION	0.5088	0.0424
Module 904	GOBP_SUBSTANTIA_NIGRA_DEVELOPMENT	0.465	0.0424
Module 905	GOBP_REGULATION_OF_PEPTIDYL_THREONINE_PHOSPHORYLATION	0.4097	0.0424
Module 906	GSE2405_0H_VS_3H_A_PHAGOCYTOPHILUM_STIM_NEUTROPHIL_UP	0.4232	0.0424
Module 907	GSE29618_BCELL_VS_MDC_DAY7_FLU_VACCINE_DN	0.7499	0.0425
Module 908	HP_GALACTORRHEA	0.7161	0.0425
Module 909	HP_HYPERACUSIS	0.6171	0.0425
Module 910	HP_CARDIOMEGALY	0.4472	0.0425
Module 911	GOBP_APOPTOTIC_PROCESS_INVOLVED_IN_MORPHOGENESIS	0.5347	0.0425
Module 912	GSE9960_GRAM_POS_VS_GRAM_NEG_AND_POS_SEPSIS_PBMC_DN	0.329	0.0425
Module 913	GOBP_RENAL_PROTEIN_ABSORPTION	0.7549	0.0426
Module 914	PETROVA_ENDOTHELIUM_LYMPHATIC_VS_BLOOD_DN	0.4201	0.0426
Module 915	GOBP_PYRIMIDINE_RIBONUCLEOSIDE_MONOPHOSPHATE_METABOLIC_PROCESS	0.5995	0.0427
Module 916	GOBP_OLIGOSACCHARIDE_METABOLIC_PROCESS	0.4946	0.0428
Module 917	GOBP_DETECTION_OF_OTHER_ORGANISM	0.7044	0.0429
Module 918	GSE3039_CD4_TCELL_VS_ALPHAALPHA_CD8_TCELL_UP	0.4916	0.0429
Module 919	GOBP_POSITIVE_REGULATION_OF_STEROL_TRANSPORT	0.4694	0.0429
Module 920	MODULE_170	0.5204	0.043
Module 921	GOCC_SPECIFIC_GRANULE_LUMEN	0.7165	0.0431
Module 922	GOMF_GANGLIOSIDE_BINDING	0.8208	0.0431
Module 923	GOBP_REGULATION_OF_CELLULAR_PH	0.4692	0.0433
Module 924	POMEROY_MEDULLOBLASTOMA_DESMOPLASIC_VS_CLASSIC_UP	0.4395	0.0433
Module 925	GOCC_ENDOPLASMIC_RETICULUM_GOLGI_INTERMEDIATE_COMPARTMENT	0.4923	0.0434
Module 926	GOBP_CONVERGENT_EXTENSION_INVOLVED_IN_AXIS_ELONGATION	0.7331	0.0434
Module 927	GSE40274_CTRL_VS_GATA1_TRANSDUCED_ACTIVATED_CD4_TCELL_UP	0.4669	0.0435
Module 928	REACTOME_ALPHA_DEFENSINS	0.8094	0.0436
Module 929	GOBP_ETHANOL_METABOLIC_PROCESS	0.557	0.0436
Module 930	GSE26030_TH1_VS_TH17_DAY15_POST_POLARIZATION_DN	0.5021	0.0436
Module 931	GOBP_POSITIVE_REGULATION_OF_LEUKOCYTE_DEGRANULATION	0.6537	0.0437
Module 932	HWANG_PROSTATE_CANCER_MARKERS	0.5292	0.0437
Module 933	GOBP_MAINTENANCE_OF_LOCATION_IN_CELL	0.3588	0.0437
Module 934	LEI_HOXC8_TARGETS_UP	0.5513	0.0438
Module 935	KOBAYASHI_EGFR_SIGNALING_24HR_UP	0.4105	0.0438
Module 936	GOBP_TRANSCYTOSIS	0.5754	0.0439
Module 937	GOBP_CELLULAR_MONOVALENT_INORGANIC_CATION_HOMEOSTASIS	0.4355	0.0439
Module 938	MODULE_264	0.6067	0.044
Module 939	GOCC_MHC_CLASS_II_PROTEIN_COMPLEX	0.8074	0.0441
Module 940	GSE28737_BCL6_HET_VS_BCL6_KO_FOLLICULAR_BCELL_DN	0.4566	0.0444
Module 941	GSE7831_UNSTIM_VS_CPG_STIM_PDC_4H_DN	0.4286	0.0444
Module 942	HP_VISUAL_HALLUCINATIONS	0.5238	0.0444
Module 943	GOBP_LIPOPHAGY	0.786	0.0446
Module 944	GOCC_ER_MEMBRANE_INSERTION_COMPLEX	0.8215	0.0446
Module 945	GOBP_LEUKOCYTE_AGGREGATION	0.6146	0.0447
Module 946	GOBP_REGULATION_OF_METALLOPEPTIDASE_ACTIVITY	0.5872	0.0447
Module 947	GSE45881_CXCR6HI_VS_CXCR1LO_COLONIC_LAMINA_PROPRIA_DN	0.5049	0.0448
Module 948	GOBP_ANTIGEN_PROCESSING_AND_PRESENTATION_OF_EXOGENOUS_PEPTIDE_ANTIGEN	0.6335	0.0449
Module 949	GOBP_INTERLEUKIN_6_PRODUCTION	0.4768	0.0449
Module 950	GOMF_COMPLEMENT_BINDING	0.5175	0.0449
Module 951	MORF_GPX4	0.8457	0.0451
Module 952	BLANCO_MELO_INFLUENZA_A_INFECTION_A594_CELLS_DN	0.5487	0.0451
Module 953	GOBP_TRANSFERRIN_TRANSPORT	0.6434	0.0451
Module 954	GOBP_MESANGIAL_CELL_DEVELOPMENT	0.7514	0.0451
Module 955	GSE34156_TLR1_TLR2_LIGAND_VS_NOD2_AND_TLR1_TLR2_LIGAND_24H_TREATED_MONOCYTE_UP	0.7172	0.0452
Module 956	GOCC_DYNACTIN_COMPLEX	0.5697	0.0452
Module 957	GOBP_DENDRITIC_CELL_ANTIGEN_PROCESSING_AND_PRESENTATION	0.7459	0.0453
Module 958	GOBP_ALDEHYDE_CATABOLIC_PROCESS	0.6098	0.0453
Module 959	GSE18893_TCONV_VS_TREG_24H_CULTURE_UP	0.4086	0.0453
Module 960	GOMF_PHOSPHOLIPASE_INHIBITOR_ACTIVITY	0.7111	0.0454
Module 961	GOBP_POSITIVE_REGULATION_OF_PEPTIDASE_ACTIVITY	0.3908	0.0454
Module 962	GSE29618_BCELL_VS_MONOCYTE_DAY7_FLU_VACCINE_DN	0.7811	0.0455
Module 963	HP_PHALANGEAL_DISLOCATION	0.7749	0.0455
Module 964	GOBP_REGULATION_OF_T_CELL_MEDIATED_CYTOTOXICITY	0.558	0.0456
Module 965	GOBP_NUCLEOSIDE_DIPHOSPHATE_METABOLIC_PROCESS	0.4403	0.0456
Module 966	GSE6269_HEALTHY_VS_STAPH_PNEUMO_INF_PBMC_DN	0.7786	0.0457
Module 967	GOBP_CELLULAR_IRON_ION_HOMEOSTASIS	0.4312	0.0457
Module 968	GOBP_REGULATION_OF_PENILE_ERECTION	0.6335	0.0458
Module 969	HP_DERMOID_CYST	0.7657	0.0459
Module 970	GOCC_PHAGOCYTIC_VESICLE_MEMBRANE	0.5802	0.0459
Module 971	GOBP_REGULATION_OF_CELL_SHAPE	0.4193	0.0459
Module 972	GOMF_FERRIC_IRON_BINDING	0.671	0.0462
Module 973	GOBP_REGULATION_OF_T_CELL_EXTRAVASATION	0.9058	0.0462
Module 974	GOBP_POSITIVE_REGULATION_OF_REGULATORY_T_CELL_DIFFERENTIATION	0.6431	0.0463
Module 975	GOBP_FATTY_ACID_BETA_OXIDATION_USING_ACYL_COA_OXIDASE	0.6577	0.0463
Module 976	NIKOLSKY_BREAST_CANCER_16Q24_AMPLICON	0.6123	0.0463
Module 977	REACTOME_SEMA3A_PLEXIN_REPULSION_SIGNALING_BY_INHIBITING_INTEGRIN_ADHESION	0.6136	0.0463
Module 978	GSE40274_CTRL_VS_SATB1_TRANSDUCED_ACTIVATED_CD4_TCELL_UP	0.4087	0.0463
Module 979	RUBENSTEIN_SKELETAL_MUSCLE_FBN1_FAP_CELLS	0.4056	0.0464
Module 980	REACTOME_FREE_FATTY_ACIDS_REGULATE_INSULIN_SECRETION	0.6962	0.0465
Module 981	GSE6269_HEALTHY_VS_FLU_INF_PBMC_DN	0.6527	0.0466
Module 982	GOMF_EXTRACELLULARLY_ATP_GATED_CATION_CHANNEL_ACTIVITY	0.7662	0.0466
Module 983	HP_SEVERE_PHOTOSENSITIVITY	0.7672	0.0466
Module 984	GOBP_MATURE_CONVENTIONAL_DENDRITIC_CELL_DIFFERENTIATION	0.7506	0.0466
Module 985	GOCC_ACTIN_FILAMENT_BUNDLE	0.4772	0.0466
Module 986	GOMF_GLUTATHIONE_PEROXIDASE_ACTIVITY	0.5877	0.0467
Module 987	HP_LONG_TRACT_SIGNS	0.6642	0.0467
Module 988	GOMF_NARROW_PORE_CHANNEL_ACTIVITY	0.6225	0.0467
Module 989	GOBP_MACROPHAGE_ACTIVATION	0.4422	0.0467
Module 990	GSE360_L_DONOVANI_VS_B_MALAYI_LOW_DOSE_MAC_DN	0.496	0.0468
Module 991	HP_HEPARAN_SULFATE_EXCRETION_IN_URINE	0.7959	0.0468
Module 992	HALLMARK_ADIPOGENESIS	0.4888	0.0468
Module 993	HP_ABNORMAL_CIRCULATING_GLUTAMINE_FAMILY_AMINO_ACID_CONCENTRATION	0.5986	0.0468
Module 994	GOBP_REGULATION_OF_PLASMA_LIPOPROTEIN_PARTICLE_LEVELS	0.46	0.0468
Module 995	WINNEPENNINCKX_MELANOMA_METASTASIS_DN	0.5496	0.0469
Module 996	REACTOME_CREATINE_METABOLISM	0.6865	0.0469
Module 997	GSE10325_LUPUS_BCELL_VS_LUPUS_MYELOID_DN	0.8275	0.047
Module 998	GOBP_TUMOR_NECROSIS_FACTOR_SUPERFAMILY_CYTOKINE_PRODUCTION	0.4711	0.047
Module 999	GOBP_MEMBRANE_DISRUPTION_IN_ANOTHER_ORGANISM	0.7706	0.0472
Module 1000	HP_ERLENMEYER_FLASK_DEFORMITY_OF_THE_FEMURS	0.7744	0.0472
Module 1001	GOMF_ANGIOTENSIN_RECEPTOR_BINDING	0.7239	0.0472
Module 1002	GOBP_REGULATION_OF_FIBROBLAST_MIGRATION	0.4967	0.0472
Module 1003	GOBP_HEMIDESMOSOME_ASSEMBLY	0.7762	0.0472
Module 1004	HP_ABNORMAL_THROMBOSIS	0.3606	0.0473
Module 1005	GOBP_NEGATIVE_REGULATION_OF_INTERLEUKIN_12_PRODUCTION	0.6214	0.0474
Module 1006	GOMF_PROTON_TRANSMEMBRANE_TRANSPORTER_ACTIVITY	0.3969	0.0474
Module 1007	FAN_EMBRYONIC_CTX_BIG_GROUPS_BRAIN_ENDOTHELIAL	0.4051	0.0474
Module 1008	JOHNSTONE_PARVB_TARGETS_2_UP	0.5463	0.0475
Module 1009	GNF2_TNFRSF1B	0.8779	0.0475
Module 1010	GOBP_NEGATIVE_REGULATION_OF_PEPTIDE_SECRETION	0.4684	0.0475
Module 1011	MENON_FETAL_KIDNEY_10_IMMUNE_CELLS	0.701	0.0476
Module 1012	HP_INTRACELLULAR_ACCUMULATION_OF_AUTOFLUORESCENT_LIPOPIGMENT_STORAGE_MATERIAL	0.7823	0.0476
Module 1013	BIOCARTA_UCALPAIN_PATHWAY	0.6449	0.0476
Module 1014	GSE19888_ADENOSINE_A3R_ACT_VS_TCELL_MEMBRANES_ACT_IN_MAST_CELL_UP	0.462	0.0476
Module 1015	MODULE_223	0.413	0.0476
Module 1016	ZHONG_PFC_MAJOR_TYPES_MICROGLIA	0.6009	0.0477
Module 1017	GOCC_HEMIDESMOSOME	0.6993	0.0477
Module 1018	GOBP_NEGATIVE_REGULATION_OF_MAST_CELL_ACTIVATION	0.6103	0.0478
Module 1019	GOMF_ARGININE_BINDING	0.7186	0.0478
Module 1020	GSE360_L_DONOVANI_VS_B_MALAYI_HIGH_DOSE_MAC_DN	0.5882	0.0479
Module 1021	GOBP_REGULATION_OF_DENDRITIC_CELL_DIFFERENTIATION	0.7724	0.0479
Module 1022	GOBP_NEGATIVE_REGULATION_OF_LEUKOCYTE_MEDIATED_IMMUNITY	0.4987	0.0479
Module 1023	GOBP_POSITIVE_REGULATION_OF_SUPRAMOLECULAR_FIBER_ORGANIZATION	0.3796	0.0479
Module 1024	WANG_RESPONSE_TO_BEXAROTENE_DN	0.4563	0.048
Module 1025	GOBP_FRUCTOSE_6_PHOSPHATE_METABOLIC_PROCESS	0.7097	0.0481
Module 1026	GSE37301_PRO_BCELL_VS_RAG2_KO_NK_CELL_UP	0.4653	0.0482
Module 1027	GOBP_FIBROBLAST_MIGRATION	0.4994	0.0482
Module 1028	GUENTHER_GROWTH_SPHERICAL_VS_ADHERENT_DN	0.5621	0.0483
Module 1029	GOBP_MONOVALENT_INORGANIC_CATION_HOMEOSTASIS	0.4153	0.0483
Module 1030	GOCC_ANCHORED_COMPONENT_OF_SYNAPTIC_VESICLE_MEMBRANE	0.6288	0.0484
Module 1031	GOBP_IRON_ION_HOMEOSTASIS	0.3964	0.0484
Module 1032	GOBP_INTERLEUKIN_1_PRODUCTION	0.4854	0.0486
Module 1033	GSE360_CTRL_VS_T_GONDII_DC_UP	0.4353	0.0486
Module 1034	MIKHAYLOVA_OXIDATIVE_STRESS_RESPONSE_VIA_VHL_UP	0.8882	0.0486
Module 1035	FAN_OVARY_CL6_PUTATIVE_EARLY_ATRETIC_FOLLICLE_THECAL_CELL_2	0.4193	0.0486
Module 1036	KLEIN_PRIMARY_EFFUSION_LYMPHOMA_UP	0.5612	0.0489
Module 1037	GOBP_SEQUESTERING_OF_IRON_ION	0.8575	0.0489
Module 1038	GOMF_OPSONIN_BINDING	0.5724	0.0489
Module 1039	GOBP_POSITIVE_REGULATION_OF_PHAGOCYTOSIS	0.4669	0.0489
Module 1040	GOBP_PHOSPHATIDYLSERINE_METABOLIC_PROCESS	0.5392	0.0489
Module 1041	GOBP_REGULATION_OF_CELLULAR_EXTRAVASATION	0.4839	0.0489
Module 1042	GOBP_RECEPTOR_MEDIATED_ENDOCYTOSIS	0.4038	0.0489
Module 1043	GOBP_NEGATIVE_REGULATION_OF_IMMUNE_EFFECTOR_PROCESS	0.4482	0.0489
Module 1044	MIR4485_5P	0.657	0.049
Module 1045	KEGG_AUTOIMMUNE_THYROID_DISEASE	0.4836	0.0491
Module 1046	GOBP_POSITIVE_REGULATION_OF_LYMPHOCYTE_MIGRATION	0.4859	0.0491
Module 1047	GOBP_POSITIVE_REGULATION_OF_VIRAL_LIFE_CYCLE	0.625	0.0492
Module 1048	GSE3039_ALPHAALPHA_VS_ALPHABETA_CD8_TCELL_UP	0.4663	0.0492
Module 1049	REACTOME_FATTY_ACIDS_BOUND_TO_GPR40_FFAR1_REGULATE_INSULIN_SECRETION	0.6477	0.0492
Module 1050	KEGG_AMYOTROPHIC_LATERAL_SCLEROSIS_ALS	0.4419	0.0493
Module 1051	DESCARTES_FETAL_EYE_CORNEAL_AND_CONJUNCTIVAL_EPITHELIAL_CELLS	0.405	0.0493
Module 1052	GSE3039_CD4_TCELL_VS_B1_BCELL_DN	0.474	0.0494
Module 1053	GOBP_CELLULAR_RESPONSE_TO_UV_B	0.7318	0.0494
Module 1054	GOBP_REGULATION_OF_ENDOCYTOSIS	0.3908	0.0494
Module 1055	ZAK_PBMC_MRKAD5_HIV_1_GAG_POL_NEF_AGE_20_50YO_AD5_NAB_TITERS_GT_200_VS_LTE_200_1DY_DN	0.6233	0.0495
Module 1056	GAL_LEUKEMIC_STEM_CELL_DN	0.4853	0.0495
Module 1057	NAKAYA_PBMC_FLUARIX_FLUVIRIN_AGE_18_50YO_CORRELATED_WITH_HAI_28DY_RESPONSE_AT_3DY_POSITIVE	0.7056	0.0497
Module 1058	HP_INCREASED_C_PEPTIDE_LEVEL	0.6368	0.0497
Module 1059	WANG_METHYLATED_IN_BREAST_CANCER	0.4583	0.0497
Module 1060	GSE4590_SMALL_VS_LARGE_PRE_BCELL_DN	0.3507	0.0498
Module 1061	GOMF_PHOSPHOTYROSINE_RESIDUE_BINDING	0.468	0.0499
Module 1062	SIG_REGULATION_OF_THE_ACTIN_CYTOSKELETON_BY_RHO_GTPASES	0.4677	0.0499
Module 1063	REACTOME_DISSOLUTION_OF_FIBRIN_CLOT	0.7078	0.05
Module 1064	HP_ABNORMAL_HDL_CHOLESTEROL_CONCENTRATION	0.4972	0.05
Module 1065	GSE5589_WT_VS_IL10_KO_LPS_STIM_MACROPHAGE_180MIN_DN	0.366	0.05
Module 1066	GSE22886_NAIVE_CD8_TCELL_VS_MONOCYTE_DN	0.8287	0.0502
Module 1067	AIZARANI_LIVER_C6_KUPFFER_CELLS_2	0.7441	0.0504
Module 1068	CHIBA_RESPONSE_TO_TSA	0.5394	0.0504
Module 1069	HU_FETAL_RETINA_BLOOD	0.4436	0.0504
Module 1070	MCGOWAN_RSP6_TARGETS_UP	0.4895	0.0504
Module 1071	HP_NARROW_FORAMEN_OBTURATORIUM	0.743	0.0505
Module 1072	BIOCARTA_MPR_PATHWAY	0.4835	0.0506
Module 1073	GOBP_POSITIVE_REGULATION_OF_BLOOD_VESSEL_REMODELING	0.888	0.0506
Module 1074	HP_ANAL_FISSURE	0.7566	0.0507
Module 1075	HP_CUTIS_LAXA	0.4167	0.0507
Module 1076	GOBP_GLOMERULAR_MESANGIAL_CELL_DEVELOPMENT	0.7985	0.0507
Module 1077	LIN_APC_TARGETS	0.6255	0.0508
Module 1078	GSE360_HIGH_DOSE_B_MALAYI_VS_M_TUBERCULOSIS_MAC_UP	0.521	0.0509
Module 1079	HP_SPOTTY_HYPERPIGMENTATION	0.6295	0.0509
Module 1080	HP_ELEVATED_CIRCULATING_ASPARTATE_AMINOTRANSFERASE_CONCENTRATION	0.6016	0.051
Module 1081	GOBP_LAMELLIPODIUM_MORPHOGENESIS	0.6386	0.051
Module 1082	GOBP_REGULATION_OF_NEUTROPHIL_MIGRATION	0.4813	0.051
Module 1083	GSE22886_IGM_MEMORY_BCELL_VS_BM_PLASMA_CELL_DN	0.5555	0.0511
Module 1084	HP_ELEVATED_SERUM_ACID_PHOSPHATASE	0.7723	0.0511
Module 1085	FERREIRA_EWINGS_SARCOMA_UNSTABLE_VS_STABLE_DN	0.4985	0.0513
Module 1086	GOBP_NOTCH_RECEPTOR_PROCESSING	0.7766	0.0514
Module 1087	LANDIS_ERBB2_BREAST_PRENEOPLASTIC_DN	0.5176	0.0514
Module 1088	GSE19198_1H_VS_24H_IL21_TREATED_TCELL_UP	0.4183	0.0516
Module 1089	GSE42021_CD24LO_TREG_VS_CD24LO_TCONV_THYMUS_DN	0.5959	0.0517
Module 1090	LANDIS_ERBB2_BREAST_TUMORS_65_DN	0.509	0.0517
Module 1091	GOBP_NEGATIVE_REGULATION_OF_VASCULAR_ENDOTHELIAL_GROWTH_FACTOR_RECEPTOR_SIGNALING_PATHWAY	0.6094	0.0518
Module 1092	HP_SPONDYLOMETAPHYSEAL_DYSPLASIA	0.6962	0.0519
Module 1093	HP_VARICOSE_VEINS	0.5383	0.0519
Module 1094	URS_ADIPOCYTE_DIFFERENTIATION_DN	0.5149	0.0519
Module 1095	WP_FLUOROPYRIMIDINE_ACTIVITY	0.5795	0.052
Module 1096	HP_PERICARDITIS	0.4965	0.052
Module 1097	DELASERNA_TARGETS_OF_MYOD_AND_SMARCA4	0.6372	0.052
Module 1098	GSE5099_UNSTIM_VS_MCSF_TREATED_MONOCYTE_DAY3_DN	0.5031	0.0521
Module 1099	HP_NEUROFIBRILLARY_TANGLES	0.4904	0.0521
Module 1100	HP_HYPERTENSIVE_CRISIS	0.6306	0.0522
Module 1101	HP_ABNORMALITY_OF_ALKALINE_PHOSPHATASE_LEVEL	0.426	0.0522
Module 1102	GSE2770_IL12_AND_TGFB_ACT_VS_ACT_CD4_TCELL_2H_DN	0.5162	0.0524
Module 1103	GOCC_BLEB	0.6687	0.0524
Module 1104	FAN_OVARY_CL16_LYMPHATIC_ENDOTHELIAL_CELL	0.425	0.0524
Module 1105	GOBP_NEGATIVE_REGULATION_OF_NUCLEOTIDE_BIOSYNTHETIC_PROCESS	0.7048	0.0524
Module 1106	WP_THIAMINE_METABOLIC_PATHWAYS	0.7618	0.0525
Module 1107	GSE3337_CTRL_VS_4H_IFNG_IN_CD8POS_DC_UP	0.4452	0.0525
Module 1108	GOBP_RUFFLE_ORGANIZATION	0.4389	0.0525
Module 1109	GOBP_UMP_BIOSYNTHETIC_PROCESS	0.6129	0.0526
Module 1110	GOBP_MEMBRANE_FUSION_INVOLVED_IN_VIRAL_ENTRY_INTO_HOST_CELL	0.877	0.0526
Module 1111	CHEN_HOXA5_TARGETS_9HR_DN	0.6696	0.0527
Module 1112	GOBP_SPHINGOMYELIN_METABOLIC_PROCESS	0.5886	0.0527
Module 1113	GSE5589_LPS_AND_IL10_VS_LPS_AND_IL6_STIM_IL10_KO_MACROPHAGE_45MIN_UP	0.3457	0.0527
Module 1114	LEE_METASTASIS_AND_ALTERNATIVE_SPLICING_UP	0.4829	0.0528
Module 1115	GOBP_BRANCHED_CHAIN_AMINO_ACID_BIOSYNTHETIC_PROCESS	0.8564	0.0529
Module 1116	REACTOME_SPHINGOLIPID_METABOLISM	0.4342	0.0529
Module 1117	MODULE_93	0.4886	0.053
Module 1118	GOBP_POSITIVE_REGULATION_OF_NEUTROPHIL_EXTRAVASATION	0.7501	0.053
Module 1119	GSE15330_MEGAKARYOCYTE_ERYTHROID_VS_GRANULOCYTE_MONOCYTE_PROGENITOR_IKAROS_KO_DN	0.4674	0.053
Module 1120	GSE24634_TREG_VS_TCONV_POST_DAY5_IL4_CONVERSION_DN	0.4815	0.053
Module 1121	HP_NEOPLASM_OF_THE_ADRENAL_CORTEX	0.5228	0.053
Module 1122	KIM_ALL_DISORDERS_CALB1_CORR_DN	0.4965	0.053
Module 1123	WP_EBOLA_VIRUS_INFECTION_IN_HOST	0.5058	0.0531
Module 1124	GSE360_L_DONOVANI_VS_M_TUBERCULOSIS_DC_UP	0.47	0.0532
Module 1125	REACTOME_GLYCOGEN_METABOLISM	0.5052	0.0532
Module 1126	CLASPER_LYMPHATIC_VESSELS_DURING_METASTASIS_DN	0.5482	0.0532
Module 1127	GOBP_MEMBRANE_RAFT_ORGANIZATION	0.5613	0.0533
Module 1128	GSE10325_BCELL_VS_MYELOID_DN	0.79	0.0534
Module 1129	GOBP_PEPTIDE_ANTIGEN_ASSEMBLY_WITH_MHC_CLASS_II_PROTEIN_COMPLEX	0.7876	0.0534
Module 1130	GOCC_GAMMA_SECRETASE_COMPLEX	0.8751	0.0534
Module 1131	GOBP_NEGATIVE_REGULATION_OF_LOW_DENSITY_LIPOPROTEIN_RECEPTOR_ACTIVITY	0.696	0.0534
Module 1132	REACTOME_ARACHIDONATE_PRODUCTION_FROM_DAG	0.8869	0.0534
Module 1133	GSE360_CTRL_VS_B_MALAYI_HIGH_DOSE_DC_DN	0.3512	0.0534
Module 1134	FAN_OVARY_CL14_MATURE_SMOOTH_MUSCLE_CELL	0.496	0.0535
Module 1135	GOBP_LEUKOTRIENE_BIOSYNTHETIC_PROCESS	0.5838	0.0535
Module 1136	HP_POSTEXERTIONAL_MALAISE	0.6892	0.0536
Module 1137	HP_PUSTULE	0.5437	0.0536
Module 1138	GSE15624_CTRL_VS_6H_HALOFUGINONE_TREATED_CD4_TCELL_UP	0.3695	0.0538
Module 1139	REACTOME_DERMATAN_SULFATE_BIOSYNTHESIS	0.6381	0.0539
Module 1140	GOCC_AZUROPHIL_GRANULE	0.6877	0.054
Module 1141	PU1_Q6	0.39	0.054
Module 1142	GOBP_NEGATIVE_REGULATION_OF_CHEMOKINE_PRODUCTION	0.5606	0.0541
Module 1143	GOBP_PENTOSE_PHOSPHATE_SHUNT	0.7586	0.0542
Module 1144	GSE21360_NAIVE_VS_SECONDARY_MEMORY_CD8_TCELL_UP	0.4232	0.0542
Module 1145	REACTOME_G_PROTEIN_ACTIVATION	0.4553	0.0542
Module 1146	PID_AMB2_NEUTROPHILS_PATHWAY	0.504	0.0543
Module 1147	GSE46025_WT_VS_FOXO1_KO_KLRG1_LOW_CD8_EFFECTOR_TCELL_UP	0.4667	0.0544
Module 1148	GOBP_ACTIN_FILAMENT_BASED_TRANSPORT	0.5449	0.0544
Module 1149	HOFT_CD4_POSITIVE_ALPHA_BETA_MEMORY_T_CELL_BCG_VACCINE_AGE_18_45YO_ID_56D_TOP_100_DEG_AFTER_IN_VITRO_RE_STIMULATION_UP	0.6318	0.0545
Module 1150	GSE22886_NAIVE_BCELL_VS_MONOCYTE_DN	0.7999	0.0546
Module 1151	GOBP_REGULATION_OF_LAMELLIPODIUM_ORGANIZATION	0.4068	0.0546
Module 1152	GOBP_ORGANIC_HYDROXY_COMPOUND_CATABOLIC_PROCESS	0.4088	0.0546
Module 1153	GSE3982_DC_VS_TH1_UP	0.5136	0.0547
Module 1154	ZHONG_SECRETOME_OF_LUNG_CANCER_AND_ENDOTHELIUM	0.4716	0.0548
Module 1155	GOERING_BLOOD_HDL_CHOLESTEROL_QTL_TRANS	0.5823	0.0548
Module 1156	KEGG_GALACTOSE_METABOLISM	0.6429	0.0549
Module 1157	HP_ELEVATED_CIRCULATING_ALANINE_AMINOTRANSFERASE_CONCENTRATION	0.574	0.055
Module 1158	GHO_ATF5_TARGETS_DN	0.6426	0.0551
Module 1159	HP_ABNORMAL_SACROILIAC_JOINT_MORPHOLOGY	0.6966	0.0551
Module 1160	GOMF_STRUCTURAL_CONSTITUENT_OF_SYNAPSE	0.5928	0.0551
Module 1161	REACTOME_RSK_ACTIVATION	0.6992	0.0552
Module 1162	HELLEBREKERS_SILENCED_DURING_TUMOR_ANGIOGENESIS	0.4614	0.0553
Module 1163	RUAN_RESPONSE_TO_TNF_DN	0.4009	0.0553
Module 1164	HP_KERATOCONJUNCTIVITIS	0.3858	0.0553
Module 1165	GSE360_T_GONDII_VS_B_MALAYI_LOW_DOSE_DC_DN	0.4628	0.0554
Module 1166	GOBP_T_CELL_MEDIATED_CYTOTOXICITY	0.526	0.0555
Module 1167	GOBP_POSITIVE_REGULATION_OF_CYSTEINE_TYPE_ENDOPEPTIDASE_ACTIVITY_INVOLVED_IN_APOPTOTIC_SIGNALING_PATHWAY	0.6111	0.0555
Module 1168	HP_ALOPECIA_OF_SCALP	0.4979	0.0555
Module 1169	MODULE_431	0.6018	0.0557
Module 1170	OVSYANNIKOVA_PBMC_FLUARIX_AGE_55_64YO_RESPONDERS_VS_NONRESPONDERS_0DY_DN	0.6751	0.0558
Module 1171	GOBP_BIOLOGICAL_PROCESS_INVOLVED_IN_INTERACTION_WITH_HOST	0.4278	0.0559
Module 1172	FAN_EMBRYONIC_CTX_IN_6_INTERNEURON	0.7494	0.0559
Module 1173	HP_NONSPHEROCYTIC_HEMOLYTIC_ANEMIA	0.7276	0.0559
Module 1174	GOMF_PEPTIDASE_REGULATOR_ACTIVITY	0.3384	0.0559
Module 1175	REACTOME_ERK_MAPK_TARGETS	0.6233	0.056
Module 1176	REACTOME_SULFIDE_OXIDATION_TO_SULFATE	0.8523	0.056
Module 1177	HP_ARTHRALGIA	0.3991	0.056
Module 1178	MODULE_70	0.5743	0.0561
Module 1179	BURTON_ADIPOGENESIS_7	0.4967	0.0561
Module 1180	GOBP_ALCOHOL_CATABOLIC_PROCESS	0.4281	0.0561
Module 1181	LI_INDUCED_T_TO_NATURAL_KILLER_UP	0.4736	0.0562
Module 1182	GOBP_ACTOMYOSIN_CONTRACTILE_RING_ORGANIZATION	0.6808	0.0562
Module 1183	GSE15330_WT_VS_IKAROS_KO_GRANULOCYTE_MONOCYTE_PROGENITOR_DN	0.4049	0.0562
Module 1184	SANSOM_APC_TARGETS_DN	0.4019	0.0562
Module 1185	HP_ABNORMAL_BLOOD_TRANSITION_ELEMENT_CATION_CONCENTRATION	0.4501	0.0564
Module 1186	REACTOME_RECYCLING_PATHWAY_OF_L1	0.5647	0.0565
Module 1187	GOBP_TRIF_DEPENDENT_TOLL_LIKE_RECEPTOR_SIGNALING_PATHWAY	0.7889	0.0565
Module 1188	SHETH_LIVER_CANCER_VS_TXNIP_LOSS_PAM2	0.372	0.0567
Module 1189	GOBP_NEGATIVE_REGULATION_OF_HYDROLASE_ACTIVITY	0.3153	0.0567
Module 1190	HP_ORTHOSTATIC_HYPOTENSION_DUE_TO_AUTONOMIC_DYSFUNCTION	0.6388	0.0568
Module 1191	GOCC_TRANS_GOLGI_NETWORK_TRANSPORT_VESICLE_MEMBRANE	0.555	0.0569
Module 1192	GOMF_ENDOPEPTIDASE_REGULATOR_ACTIVITY	0.3469	0.0571
Module 1193	GSE369_PRE_VS_POST_IL6_INJECTION_IFNG_KO_LIVER_UP	0.4052	0.0572
Module 1194	GOCC_FICOLIN_1_RICH_GRANULE	0.6531	0.0573
Module 1195	GOMF_CD4_RECEPTOR_BINDING	0.734	0.0573
Module 1196	GOBP_REGULATION_OF_SYNCYTIUM_FORMATION_BY_PLASMA_MEMBRANE_FUSION	0.5191	0.0573
Module 1197	GSE37301_HEMATOPOIETIC_STEM_CELL_VS_CD4_TCELL_UP	0.4695	0.0573
Module 1198	WU_SILENCED_BY_METHYLATION_IN_BLADDER_CANCER	0.447	0.0573
Module 1199	HP_SOUND_SENSITIVITY	0.5209	0.0574
Module 1200	GSE29618_BCELL_VS_PDC_DN	0.4559	0.0575
Module 1201	TRAVAGLINI_LUNG_CAPILLARY_INTERMEDIATE_1_CELL	0.4376	0.0575
Module 1202	GSE10856_CTRL_VS_TNFRSF6B_IN_MACROPHAGE_UP	0.461	0.0578
Module 1203	WP_INCLUSION_BODY_MYOSITIS	0.6087	0.0578
Module 1204	REACTOME_MYOCLONIC_EPILEPSY_OF_LAFORA	0.5965	0.0578
Module 1205	HP_EEG_WITH_GENERALIZED_SLOW_ACTIVITY	0.4749	0.0578
Module 1206	REACTOME_CD28_DEPENDENT_VAV1_PATHWAY	0.5227	0.0578
Module 1207	GOBP_NEGATIVE_REGULATION_OF_CELLULAR_AMINE_METABOLIC_PROCESS	0.7976	0.0579
Module 1208	GSE17721_ALL_VS_24H_PAM3CSK4_BMDC_UP	0.4543	0.0579
Module 1209	GOBP_NEGATIVE_REGULATION_OF_MACROPHAGE_CHEMOTAXIS	0.6802	0.0579
Module 1210	HP_ABNORMAL_PROTEIN_O_LINKED_GLYCOSYLATION	0.8398	0.058
Module 1211	GOMF_EUKARYOTIC_INITIATION_FACTOR_4E_BINDING	0.6308	0.058
Module 1212	GOBP_AMINOGLYCAN_CATABOLIC_PROCESS	0.518	0.058
Module 1213	HP_ABNORMALITY_OF_URINE_CALCIUM_CONCENTRATION	0.4287	0.058
Module 1214	GOCC_ER_TO_GOLGI_TRANSPORT_VESICLE_MEMBRANE	0.5135	0.0581
Module 1215	HP_CORTICOSPINAL_TRACT_HYPOPLASIA	0.7418	0.0581
Module 1216	MODULE_293	0.815	0.0582
Module 1217	HP_IRREGULAR_ILIAC_CREST	0.7884	0.0582
Module 1218	GSE29618_LAIV_VS_TIV_FLU_VACCINE_DAY7_MONOCYTE_DN	0.5028	0.0583
Module 1219	GSE22140_GERMFREE_VS_SPF_MOUSE_CD4_TCELL_DN	0.4871	0.0583
Module 1220	KEGG_FC_GAMMA_R_MEDIATED_PHAGOCYTOSIS	0.4563	0.0583
Module 1221	GOBP_EXOCYTIC_PROCESS	0.4085	0.0583
Module 1222	GSE43955_TH0_VS_TGFB_IL6_IL23_TH17_ACT_CD4_TCELL_52H_DN	0.4088	0.0585
Module 1223	GOBP_PROTEIN_CATABOLIC_PROCESS_IN_THE_VACUOLE	0.5508	0.0586
Module 1224	HP_ADRENOCORTICOTROPIC_HORMONE_DEFICIENCY	0.7818	0.0586
Module 1225	GSE15733_BM_VS_SPLEEN_MEMORY_CD4_TCELL_UP	0.3916	0.0586
Module 1226	MARKEY_RB1_ACUTE_LOF_DN	0.4967	0.0587
Module 1227	GOMF_THREONINE_TYPE_PEPTIDASE_ACTIVITY	0.5894	0.0589
Module 1228	HOFT_CD4_POSITIVE_ALPHA_BETA_MEMORY_T_CELL_BCG_VACCINE_AGE_18_45YO_7DY_UP	0.5468	0.0589
Module 1229	LIEN_BREAST_CARCINOMA_METAPLASTIC_VS_DUCTAL_UP	0.4097	0.0589
Module 1230	GSE39820_CTRL_VS_TGFBETA1_IL6_IL23A_CD4_TCELL_DN	0.4913	0.059
Module 1231	GOBP_NEGATIVE_REGULATION_OF_NEUTROPHIL_ACTIVATION	0.8644	0.059
Module 1232	HP_UNILATERAL_PRIMARY_PULMONARY_DYSGENESIS	0.829	0.059
Module 1233	GOBP_NEGATIVE_REGULATION_OF_T_CELL_PROLIFERATION	0.4341	0.059
Module 1234	GOBP_MATERNAL_PLACENTA_DEVELOPMENT	0.454	0.0591
Module 1235	LI_PBMC_MENACTRA_AGE_18_45YO_ANTI_DT_ANTIBODY_CORRELATION_PROFILE_3DY_UP	0.5558	0.0592
Module 1236	GOBP_REGULATION_OF_MACROPHAGE_FUSION	0.7835	0.0592
Module 1237	MIKHAYLOVA_OXIDATIVE_STRESS_RESPONSE_VIA_VHL_DN	0.8586	0.0593
Module 1238	REACTOME_SYNTHESIS_OF_BILE_ACIDS_AND_BILE_SALTS_VIA_7ALPHA_HYDROXYCHOLESTEROL	0.4997	0.0593
Module 1239	GERHOLD_ADIPOGENESIS_UP	0.4168	0.0594
Module 1240	GSE34156_UNTREATED_VS_6H_TLR1_TLR2_LIGAND_TREATED_MONOCYTE_UP	0.6834	0.0595
Module 1241	GOBP_REGULATION_OF_BIOLOGICAL_PROCESS_INVOLVED_IN_SYMBIOTIC_INTERACTION	0.4987	0.0596
Module 1242	GOBP_PYRIMIDINE_NUCLEOSIDE_MONOPHOSPHATE_CATABOLIC_PROCESS	0.7277	0.0597
Module 1243	GOBP_REGULATION_OF_PLASMINOGEN_ACTIVATION	0.6069	0.0597
Module 1244	SWEET_LUNG_CANCER_KRAS_UP	0.421	0.0597
Module 1245	KEGG_SYSTEMIC_LUPUS_ERYTHEMATOSUS	0.5041	0.0598
Module 1246	DURANTE_ADULT_OLFACTORY_NEUROEPITHELIUM_RESPIRATORY_COLUMNAR_CELLS	0.4287	0.0598
Module 1247	GSE25123_CTRL_VS_ROSIGLITAZONE_STIM_PPARG_KO_MACROPHAGE_UP	0.5445	0.0599
Module 1248	GOCC_CELL_LEADING_EDGE	0.3623	0.06
Module 1249	GOCC_ROUGH_ENDOPLASMIC_RETICULUM	0.3712	0.0601
Module 1250	WP_DEGRADATION_PATHWAY_OF_SPHINGOLIPIDS_INCLUDING_DISEASES	0.7977	0.0602
Module 1251	GOBP_REGULATION_OF_DENDRITIC_CELL_ANTIGEN_PROCESSING_AND_PRESENTATION	0.7063	0.0603
Module 1252	GOBP_CELLULAR_RESPONSE_TO_TOXIC_SUBSTANCE	0.3693	0.0603
Module 1253	AIZARANI_LIVER_C29_MVECS_2	0.374	0.0603
Module 1254	GOCC_AZUROPHIL_GRANULE_MEMBRANE	0.7186	0.0604
Module 1255	GOBP_PH_REDUCTION	0.4866	0.0604
Module 1256	GSE11057_CD4_EFF_MEM_VS_PBMC_DN	0.7443	0.0605
Module 1257	WP_MAMMARY_GLAND_DEVELOPMENT_PATHWAY_PUBERTY_STAGE_2_OF_4	0.5522	0.0605
Module 1258	GOCC_VARICOSITY	0.7295	0.0606
Module 1259	WINTER_HYPOXIA_UP	0.4448	0.0606
Module 1260	GOBP_PYRIMIDINE_NUCLEOSIDE_MONOPHOSPHATE_METABOLIC_PROCESS	0.5599	0.0606
Module 1261	GSE41176_UNSTIM_VS_ANTI_IGM_STIM_TAK1_KO_BCELL_24H_DN	0.4155	0.0607
Module 1262	GSE40274_CTRL_VS_FOXP3_AND_GATA1_TRANSDUCED_ACTIVATED_CD4_TCELL_DN	0.4012	0.0607
Module 1263	GNF2_FGR	0.8828	0.0608
Module 1264	GOBP_NEUTROPHIL_MEDIATED_KILLING_OF_SYMBIONT_CELL	0.779	0.0608
Module 1265	GNF2_ITGB2	0.8059	0.0609
Module 1266	BIOCARTA_VOBESITY_PATHWAY	0.6487	0.0609
Module 1267	GOBP_ENTRY_INTO_HOST	0.4356	0.0609
Module 1268	GSE37563_WT_VS_CTLA4_KO_CD4_TCELL_D4_POST_IMMUNIZATION_DN	0.432	0.061
Module 1269	GOBP_LIPOSACCHARIDE_METABOLIC_PROCESS	0.3971	0.061
Module 1270	HO_LIVER_CANCER_VASCULAR_INVASION	0.6053	0.0611
Module 1271	GSE46242_TH1_VS_ANERGIC_TH1_CD4_TCELL_UP	0.4419	0.0613
Module 1272	HP_LABIAL_HYPERTROPHY	0.7015	0.0613
Module 1273	GSE22886_IGG_IGA_MEMORY_BCELL_VS_BM_PLASMA_CELL_DN	0.4681	0.0614
Module 1274	HP_BILIARY_TRACT_NEOPLASM	0.6428	0.0614
Module 1275	DACOSTA_UV_RESPONSE_VIA_ERCC3_TTD_UP	0.6256	0.0615
Module 1276	REACTOME_SYNTHESIS_OF_PG	0.7571	0.0615
Module 1277	GOBP_DUMP_CATABOLIC_PROCESS	0.7129	0.0615
Module 1278	GOBP_CORTICAL_CYTOSKELETON_ORGANIZATION	0.4187	0.0615
Module 1279	QUEREC_MODEL_PBMC_YF_17D_VACCINE_AGE_18_45YO_3DY_PREDICTIVE	0.6046	0.0616
Module 1280	GSE4590_SMALL_VS_LARGE_PRE_BCELL_UP	0.3792	0.0617
Module 1281	GOBP_NEGATIVE_REGULATION_OF_PEPTIDASE_ACTIVITY	0.3342	0.0617
Module 1282	GOBP_MYELOID_LEUKOCYTE_DIFFERENTIATION	0.3546	0.0619
Module 1283	GOBP_REGULATION_OF_ACTIN_FILAMENT_LENGTH	0.3629	0.0619
Module 1284	HP_FRAGMENTED_EPIPHYSES	0.7368	0.062
Module 1285	HP_URINARY_GLYCOSAMINOGLYCAN_EXCRETION	0.6869	0.0621
Module 1286	GSE26030_UNSTIM_VS_RESTIM_TH17_DAY5_POST_POLARIZATION_DN	0.3811	0.0621
Module 1287	GOBP_LEUKOCYTE_MIGRATION_INVOLVED_IN_INFLAMMATORY_RESPONSE	0.599	0.0622
Module 1288	GOMF_FAD_BINDING	0.5203	0.0622
Module 1289	GOBP_AMINO_ACID_IMPORT	0.4816	0.0622
Module 1290	BUSSLINGER_DUODENAL_TUFT_CELLS	0.3854	0.0622
Module 1291	BUSSLINGER_DUODENAL_MATURE_ENTEROCYTES	0.4375	0.0624
Module 1292	CARDOSO_RESPONSE_TO_GAMMA_RADIATION_AND_3AB	0.6414	0.0625
Module 1293	GSE360_T_GONDII_VS_B_MALAYI_LOW_DOSE_MAC_DN	0.4942	0.0626
Module 1294	KIM_RESPONSE_TO_TSA_AND_DECITABINE_DN	0.6218	0.0626
Module 1295	MORI_LARGE_PRE_BII_LYMPHOCYTE_DN	0.5034	0.0626
Module 1296	GSE22196_HEALTHY_VS_OBESE_MOUSE_SKIN_GAMMADELTA_TCELL_DN	0.4998	0.0627
Module 1297	MODULE_321	0.5064	0.0627
Module 1298	MIR483_5P	0.7104	0.0627
Module 1299	OHM_METHYLATED_IN_ADULT_CANCERS	0.4868	0.0627
Module 1300	HP_RADIOULNAR_DISLOCATION	0.7623	0.0628
Module 1301	GOBP_POSITIVE_REGULATION_OF_PROTEIN_MATURATION	0.5215	0.0628
Module 1302	HP_PARKINSONISM	0.3879	0.0628
Module 1303	KIM_ALL_DISORDERS_DURATION_CORR_DN	0.6519	0.0629
Module 1304	FAN_EMBRYONIC_CTX_BIG_GROUPS_MICROGLIA	0.6088	0.0629
Module 1305	JIANG_AGING_HYPOTHALAMUS_DN	0.522	0.0629
Module 1306	REACTOME_THROMBOXANE_SIGNALLING_THROUGH_TP_RECEPTOR	0.4371	0.0629
Module 1307	GOBP_POSITIVE_REGULATION_OF_EXOSOMAL_SECRETION	0.5849	0.063
Module 1308	GOBP_NEGATIVE_REGULATION_OF_INTERLEUKIN_1_BETA_PRODUCTION	0.5136	0.063
Module 1309	GOMF_PHOSPHOLIPASE_A2_INHIBITOR_ACTIVITY	0.8303	0.0631
Module 1310	BIOCARTA_NOTCH_PATHWAY	0.8271	0.0631
Module 1311	BUSSLINGER_ESOPHAGEAL_DENDRITIC_CELLS	0.5871	0.0632
Module 1312	BUSSLINGER_GASTRIC_ISTHMUS_CELLS	0.4357	0.0632
Module 1313	GOBP_REGULATION_OF_LEUKOCYTE_MIGRATION	0.3694	0.0632
Module 1314	GOMF_PROTEASE_BINDING	0.3704	0.0632
Module 1315	KEGG_LEUKOCYTE_TRANSENDOTHELIAL_MIGRATION	0.3856	0.0633
Module 1316	HP_PROGRESSIVE_PERIPHERAL_NEUROPATHY	0.8501	0.0634
Module 1317	GSE18804_SPLEEN_MACROPHAGE_VS_COLON_TUMORAL_MACROPHAGE_UP	0.4904	0.0636
Module 1318	MODULE_524	0.5019	0.0636
Module 1319	GOBP_REGULATION_OF_NEUROTRANSMITTER_RECEPTOR_LOCALIZATION_TO_POSTSYNAPTIC_SPECIALIZATION_MEMBRANE	0.616	0.0636
Module 1320	GOBP_ANTIGEN_PROCESSING_AND_PRESENTATION_ENDOGENOUS_LIPID_ANTIGEN_VIA_MHC_CLASS_IB	0.9291	0.0636
Module 1321	GOMF_LIPID_ANTIGEN_BINDING	0.9291	0.0636
Module 1322	BANDRES_RESPONSE_TO_CARMUSTIN_MGMT_48HR_DN	0.4502	0.0637
Module 1323	GOMF_AMYLOID_BETA_BINDING	0.4092	0.0637
Module 1324	HAY_BONE_MARROW_MONOCYTE	0.7031	0.0638
Module 1325	MIR1225_3P	0.4205	0.0638
Module 1326	TRAVAGLINI_LUNG_ALVEOLAR_EPITHELIAL_TYPE_1_CELL	0.3487	0.0638
Module 1327	REACTOME_FORMYL_PEPTIDE_RECEPTORS_BIND_FORMYL_PEPTIDES_AND_MANY_OTHER_LIGANDS	0.8102	0.0639
Module 1328	HP_VENOUS_THROMBOSIS	0.3767	0.0639
Module 1329	GSE9960_HEALTHY_VS_GRAM_NEG_SEPSIS_PBMC_UP	0.4886	0.064
Module 1330	GOBP_CEREBELLAR_PURKINJE_CELL_GRANULE_CELL_PRECURSOR_CELL_SIGNALING_INVOLVED_IN_REGULATION_OF_GRANULE_CELL_PRECURSOR_CELL_PROLIFERATION	0.7905	0.064
Module 1331	HP_RECURRENT_GRAM_NEGATIVE_BACTERIAL_INFECTIONS	0.5316	0.0641
Module 1332	GSE22886_NAIVE_CD4_TCELL_VS_MONOCYTE_DN	0.8186	0.0642
Module 1333	GOCC_SECONDARY_LYSOSOME	0.7131	0.0642
Module 1334	GSE26912_TUMORICIDAL_VS_CTRL_MACROPHAGE_DN	0.4301	0.0642
Module 1335	GSE32034_UNTREATED_VS_ROSIGLIZATONE_TREATED_LY6C_HIGH_MONOCYTE_UP	0.3736	0.0642
Module 1336	GSE40274_CTRL_VS_FOXP3_AND_XBP1_TRANSDUCED_ACTIVATED_CD4_TCELL_DN	0.4512	0.0644
Module 1337	GOBP_LEUCINE_IMPORT_ACROSS_PLASMA_MEMBRANE	0.819	0.0644
Module 1338	CROONQUIST_NRAS_SIGNALING_UP	0.5467	0.0645
Module 1339	GOBP_POSITIVE_REGULATION_OF_CELLULAR_EXTRAVASATION	0.5829	0.0645
Module 1340	NIKOLSKY_BREAST_CANCER_20P13_AMPLICON	0.642	0.0645
Module 1341	GOBP_REGULATION_OF_OSTEOCLAST_DEVELOPMENT	0.5658	0.0645
Module 1342	CHIARADONNA_NEOPLASTIC_TRANSFORMATION_KRAS_CDC25_UP	0.4677	0.0646
Module 1343	ATOH8_TARGET_GENES	0.5353	0.0646
Module 1344	GSE16266_CTRL_VS_LPS_STIM_MEF_UP	0.4211	0.0646
Module 1345	GAUTAM_EYE_CORNEA_CONJUNCTIVAL_CELLS	0.392	0.0646
Module 1346	HP_SPLENOMEGALY	0.4061	0.0647
Module 1347	HENDRICKS_SMARCA4_TARGETS_UP	0.4742	0.0647
Module 1348	REACTOME_DETOXIFICATION_OF_REACTIVE_OXYGEN_SPECIES	0.5411	0.065
Module 1349	GSE9988_ANTI_TREM1_VS_LOW_LPS_MONOCYTE_UP	0.4686	0.065
Module 1350	REACTOME_MATURATION_OF_SARS_COV_1_SPIKE_PROTEIN	0.8794	0.065
Module 1351	GSE8678_IL7R_LOW_VS_HIGH_EFF_CD8_TCELL_UP	0.4095	0.0651
Module 1352	HELLER_HDAC_TARGETS_UP	0.3879	0.0651
Module 1353	MODULE_43	0.5079	0.0652
Module 1354	DURANTE_ADULT_OLFACTORY_NEUROEPITHELIUM_RESPIRATORY_HORIZONTAL_BASAL_CELLS	0.4489	0.0652
Module 1355	GOBP_NEGATIVE_REGULATION_OF_PROTEIN_TARGETING_TO_MEMBRANE	0.7735	0.0653
Module 1356	GOBP_REGULATION_OF_INOSITOL_PHOSPHATE_BIOSYNTHETIC_PROCESS	0.5824	0.0653
Module 1357	GOBP_HYALURONAN_CATABOLIC_PROCESS	0.6197	0.0653
Module 1358	GOCC_CORTICAL_CYTOSKELETON	0.4223	0.0653
Module 1359	WP_MICROGLIA_PATHOGEN_PHAGOCYTOSIS_PATHWAY	0.6656	0.0655
Module 1360	CHEN_HOXA5_TARGETS_6HR_DN	0.6792	0.0655
Module 1361	GSE21546_SAP1A_KO_VS_SAP1A_KO_AND_ELK1_KO_DP_THYMOCYTES_UP	0.3807	0.0656
Module 1362	HALLMARK_UV_RESPONSE_UP	0.4227	0.0657
Module 1363	GSE21063_CTRL_VS_ANTI_IGM_STIM_BCELL_NFATC1_KO_16H_UP	0.3943	0.0657
Module 1364	HP_BACTERIAL_ENDOCARDITIS	0.6563	0.0658
Module 1365	QI_PBMC_ZOSTAVAX_AGE_50_75YO_CORRELATED_WITH_T_CELL_RESPONSES_1D_INFORMATIVE_OF_LONG_TERM_RESPONSES_NEGATIVE	0.6476	0.0661
Module 1366	FERRANDO_LYL1_NEIGHBORS	0.6122	0.0661
Module 1367	WP_AMYOTROPHIC_LATERAL_SCLEROSIS_ALS	0.4741	0.0661
Module 1368	GOBP_DENTINOGENESIS	0.6945	0.0661
Module 1369	GOBP_DEOXYRIBOSE_PHOSPHATE_CATABOLIC_PROCESS	0.5665	0.0662
Module 1370	GOBP_REGULATION_OF_MICROVILLUS_LENGTH	0.646	0.0663
Module 1371	GOBP_REGULATION_OF_LIPID_TRANSPORT	0.3643	0.0663
Module 1372	GOBP_NEGATIVE_REGULATION_OF_RYANODINE_SENSITIVE_CALCIUM_RELEASE_CHANNEL_ACTIVITY	0.5426	0.0664
Module 1373	GSE40666_UNTREATED_VS_IFNA_STIM_STAT4_KO_EFFECTOR_CD8_TCELL_90MIN_UP	0.4884	0.0665
Module 1374	HP_ABNORMALITY_OF_THE_VESTIBULOCOCHLEAR_NERVE	0.7827	0.0665
Module 1375	GSE3039_CD4_TCELL_VS_B1_BCELL_UP	0.4122	0.0665
Module 1376	REACTOME_PHENYLALANINE_AND_TYROSINE_METABOLISM	0.6842	0.0665
Module 1377	GOBP_REGULATION_OF_ACTIN_FILAMENT_ORGANIZATION	0.3504	0.0665
Module 1378	GOBP_LIPID_GLYCOSYLATION	0.6484	0.0668
Module 1379	GSE22140_HEALTHY_VS_ARTHRITIC_MOUSE_CD4_TCELL_UP	0.5124	0.067
Module 1380	BIOCARTA_CDK5_PATHWAY	0.6095	0.067
Module 1381	HP_FINGER_AGNOSIA	0.7037	0.067
Module 1382	MCBRYAN_PUBERTAL_TGFB1_TARGETS_UP	0.3641	0.067
Module 1383	HP_INCREASED_CIRCULATING_CORTISOL_LEVEL	0.5418	0.0671
Module 1384	HALLMARK_COAGULATION	0.4332	0.0671
Module 1385	GSE3565_DUSP1_VS_WT_SPLENOCYTES_POST_LPS_INJECTION_DN	0.3537	0.0671
Module 1386	GOBP_DECIDUALIZATION	0.5538	0.0674
Module 1387	HP_ACNE	0.4411	0.0674
Module 1388	GSE17721_ALL_VS_24H_PAM3CSK4_BMDC_DN	0.3644	0.0674
Module 1389	BRUECKNER_TARGETS_OF_MIRLET7A3_DN	0.3568	0.0675
Module 1390	GOBP_IMMUNE_RESPONSE_INHIBITING_SIGNAL_TRANSDUCTION	0.7078	0.0677
Module 1391	GOBP_NEGATIVE_REGULATION_OF_DEFENSE_RESPONSE	0.4086	0.0677
Module 1392	GSE9878_CTRL_VS_EBF_TRANSDUCED_PAX5_KO_PRO_BCELL_UP	0.4123	0.0677
Module 1393	PID_UPA_UPAR_PATHWAY	0.4959	0.0677
Module 1394	BURTON_ADIPOGENESIS_6	0.388	0.0677
Module 1395	GSE9988_ANTI_TREM1_VS_VEHICLE_TREATED_MONOCYTES_DN	0.6126	0.0679
Module 1396	GSE15330_WT_VS_IKAROS_KO_HSC_DN	0.4199	0.0679
Module 1397	REACTOME_HEME_DEGRADATION	0.5837	0.0679
Module 1398	SCIAN_CELL_CYCLE_TARGETS_OF_TP53_AND_TP73_UP	0.7626	0.068
Module 1399	GSE32533_MIR17_KO_VS_MIR17_OVEREXPRESS_ACT_CD4_TCELL_UP	0.42	0.068
Module 1400	HP_PETECHIAE	0.5769	0.0682
Module 1401	GOMF_OXIDOREDUCTASE_ACTIVITY_ACTING_ON_OTHER_NITROGENOUS_COMPOUNDS_AS_DONORS	0.7065	0.0682
Module 1402	GOBP_GANGLIOSIDE_METABOLIC_PROCESS	0.4978	0.0682
Module 1403	GOBP_INTERLEUKIN_12_PRODUCTION	0.4432	0.0682
Module 1404	GSE43863_LY6C_INT_CXCR5POS_VS_LY6C_LOW_CXCR5NEG_EFFECTOR_CD4_TCELL_DN	0.354	0.0683
Module 1405	GOBP_ANTIFUNGAL_HUMORAL_RESPONSE	0.7794	0.0684
Module 1406	GSE35543_IN_VITRO_ITREG_VS_CONVERTED_EX_ITREG_DN	0.4128	0.0684
Module 1407	GOMF_ACTIN_FILAMENT_BINDING	0.3875	0.0684
Module 1408	GSE44955_MCSF_VS_MCSF_AND_IL27_STIM_MACROPHAGE_DN	0.4564	0.0685
Module 1409	GOMF_HEXOSAMINIDASE_ACTIVITY	0.6187	0.0685
Module 1410	GOBP_REGULATION_OF_PROTEIN_LOCALIZATION_TO_PLASMA_MEMBRANE	0.4307	0.0685
Module 1411	KEGG_ASTHMA	0.5664	0.0686
Module 1412	ZHU_CMV_24_HR_DN	0.4333	0.0686
Module 1413	REACTOME_WNT5A_DEPENDENT_INTERNALIZATION_OF_FZD4	0.5513	0.0687
Module 1414	GOBP_EXTRACELLULAR_MATRIX_DISASSEMBLY	0.4393	0.0687
Module 1415	GOBP_RESPONSE_TO_BACTERIAL_LIPOPROTEIN	0.7449	0.0689
Module 1416	FULLER_PBMC_F_TULARENSIS_VACCINE_LVS_AGE_22_54YO_336HR_DN	0.438	0.069
Module 1417	GSE22886_NAIVE_TCELL_VS_DC_DN	0.6851	0.0691
Module 1418	GOBP_RESPONSE_TO_PEPTIDOGLYCAN	0.6845	0.0691
Module 1419	GOBP_ENDOSOME_TO_LYSOSOME_TRANSPORT_VIA_MULTIVESICULAR_BODY_SORTING_PATHWAY	0.7595	0.0692
Module 1420	KEGG_GLYCOSAMINOGLYCAN_BIOSYNTHESIS_CHONDROITIN_SULFATE	0.5216	0.0693
Module 1421	GOMF_CARBOHYDRATE_PHOSPHATASE_ACTIVITY	0.766	0.0694
Module 1422	ZHAN_V1_LATE_DIFFERENTIATION_GENES_UP	0.6238	0.0694
Module 1423	ZHONG_SECRETOME_OF_LUNG_CANCER_AND_MACROPHAGE	0.5144	0.0695
Module 1424	GOBP_L_ARGININE_TRANSMEMBRANE_TRANSPORT	0.7358	0.0695
Module 1425	GSE6259_FLT3L_INDUCED_VS_WT_SPLENIC_DC_33D1_POS_UP	0.4334	0.0697
Module 1426	MODULE_175	0.4224	0.0697
Module 1427	FAN_EMBRYONIC_CTX_BRAIN_MYELOID	0.6879	0.0698
Module 1428	GOMF_PATTERN_RECOGNITION_RECEPTOR_ACTIVITY	0.6731	0.0698
Module 1429	HP_ABNORMAL_STOOL_COMPOSITION	0.7171	0.0698
Module 1430	HP_AVASCULAR_NECROSIS	0.3945	0.0698
Module 1431	GOMF_1_4_ALPHA_OLIGOGLUCAN_PHOSPHORYLASE_ACTIVITY	0.712	0.0699
Module 1432	HP_SUBCUTANEOUS_HEMORRHAGE	0.3992	0.07
Module 1433	GOMF_VIRION_BINDING	0.6125	0.0701
Module 1434	VAN_DEN_BIGGELAAR_PBMC_PREVNAR_9MO_INFANT_STIMULATED_VS_UNSTIMULATED_9MO_DN	0.8714	0.0701
Module 1435	MIR151A_5P_MIR151B	0.6168	0.0702
Module 1436	KEGG_ADHERENS_JUNCTION	0.3971	0.0702
Module 1437	GOBP_MAINTENANCE_OF_LOCATION	0.3395	0.0703
Module 1438	GSE41176_WT_VS_TAK1_KO_ANTI_IGM_STIM_BCELL_3H_DN	0.5124	0.0704
Module 1439	GOBP_PROTON_TRANSMEMBRANE_TRANSPORT	0.3887	0.0704
Module 1440	GOBP_POSITIVE_REGULATION_OF_INTERLEUKIN_6_PRODUCTION	0.4865	0.0705
Module 1441	GOCC_CELL_TRAILING_EDGE	0.7999	0.0707
Module 1442	HP_FLARING_OF_RIB_CAGE	0.8178	0.0707
Module 1443	HP_ABNORMAL_CIRCULATING_LIPID_CONCENTRATION	0.4142	0.0707
Module 1444	GSE2770_TGFB_AND_IL4_VS_IL4_TREATED_ACT_CD4_TCELL_48H_DN	0.534	0.0708
Module 1445	GSE21927_SPLEEN_VS_BONE_MARROW_MONOCYTE_BALBC_DN	0.4061	0.0712
Module 1446	GSE22886_NAIVE_TCELL_VS_MONOCYTE_DN	0.8214	0.0713
Module 1447	GSE22886_NAIVE_CD8_TCELL_VS_DC_DN	0.7025	0.0713
Module 1448	ZNF354B_TARGET_GENES	0.481	0.0713
Module 1449	GOBP_UREA_METABOLIC_PROCESS	0.5349	0.0714
Module 1450	GOBP_PROTEIN_POLYMERIZATION	0.3479	0.0714
Module 1451	GOBP_REGULATION_OF_PROTEIN_LOCALIZATION_TO_MEMBRANE	0.3936	0.0715
Module 1452	KEGG_GLYCOLYSIS_GLUCONEOGENESIS	0.5397	0.0716
Module 1453	GOBP_NEGATIVE_REGULATION_OF_INTERLEUKIN_2_PRODUCTION	0.529	0.0716
Module 1454	GOBP_MAST_CELL_ACTIVATION_INVOLVED_IN_IMMUNE_RESPONSE	0.4725	0.0717
Module 1455	GOBP_REGULATION_OF_IMMUNE_EFFECTOR_PROCESS	0.3908	0.0717
Module 1456	ZHENG_IL22_SIGNALING_UP	0.4935	0.0718
Module 1457	HP_SECRETORY_DIARRHEA	0.6474	0.0718
Module 1458	GOBP_PENTOSE_PHOSPHATE_SHUNT_NON_OXIDATIVE_BRANCH	0.7108	0.0719
Module 1459	GOBP_DEOXYRIBONUCLEOSIDE_MONOPHOSPHATE_CATABOLIC_PROCESS	0.6524	0.072
Module 1460	GOBP_CARBOHYDRATE_DERIVATIVE_CATABOLIC_PROCESS	0.3973	0.072
Module 1461	REACTOME_GLYCOSAMINOGLYCAN_METABOLISM	0.4084	0.072
Module 1462	GOBP_CELLULAR_RESPONSE_TO_LOW_DENSITY_LIPOPROTEIN_PARTICLE_STIMULUS	0.5433	0.0721
Module 1463	GSE29618_PDC_VS_MDC_DAY7_FLU_VACCINE_DN	0.6592	0.0723
Module 1464	HP_HYPOPLASTIC_HIPPOCAMPUS	0.6027	0.0723
Module 1465	GOBP_PHAGOSOME_MATURATION	0.626	0.0724
Module 1466	GSE2770_TGFB_AND_IL4_VS_TGFB_AND_IL12_TREATED_ACT_CD4_TCELL_48H_DN	0.4936	0.0724
Module 1467	GOBP_REGULATION_OF_ARACHIDONIC_ACID_SECRETION	0.7282	0.0724
Module 1468	GSE27786_LSK_VS_MONO_MAC_DN	0.3665	0.0725
Module 1469	DESCARTES_FETAL_EYE_MICROGLIA	0.4976	0.0726
Module 1470	VILLANUEVA_LIVER_CANCER_KRT19_DN	0.4687	0.0726
Module 1471	GOBP_NEGATIVE_REGULATION_OF_CYTOKINE_PRODUCTION	0.3651	0.0726
Module 1472	GOBP_ANTIGEN_PROCESSING_AND_PRESENTATION_OF_PEPTIDE_ANTIGEN_VIA_MHC_CLASS_I	0.5818	0.0727
Module 1473	GOBP_REGULATION_OF_VIRAL_ENTRY_INTO_HOST_CELL	0.5182	0.0727
Module 1474	HP_FRONTOTEMPORAL_CEREBRAL_ATROPHY	0.6164	0.0729
Module 1475	REACTOME_ORGANIC_CATION_TRANSPORT	0.6793	0.0729
Module 1476	GOBP_MICROGLIAL_CELL_MEDIATED_CYTOTOXICITY	0.8274	0.0729
Module 1477	REACTOME_BETA_OXIDATION_OF_PRISTANOYL_COA	0.6769	0.073
Module 1478	REACTOME_MET_RECEPTOR_ACTIVATION	0.7071	0.073
Module 1479	PID_INTEGRIN2_PATHWAY	0.5629	0.073
Module 1480	YAO_TEMPORAL_RESPONSE_TO_PROGESTERONE_CLUSTER_12	0.4852	0.0731
Module 1481	GOCC_AZUROPHIL_GRANULE_LUMEN	0.6627	0.0732
Module 1482	GOBP_INTERLEUKIN_8_PRODUCTION	0.4967	0.0732
Module 1483	GOBP_NEURON_PROJECTION_MAINTENANCE	0.6306	0.0732
Module 1484	HP_CEREBRAL_AMYLOID_ANGIOPATHY	0.6763	0.0732
Module 1485	BIOCARTA_RHO_PATHWAY	0.547	0.0733
Module 1486	HP_HYPERCALCEMIA	0.4324	0.0733
Module 1487	GOBP_POSITIVE_REGULATION_OF_MYELOID_LEUKOCYTE_MEDIATED_IMMUNITY	0.5974	0.0734
Module 1488	GSE21546_WT_VS_SAP1A_KO_ANTI_CD3_STIM_DP_THYMOCYTES_UP	0.3672	0.0734
Module 1489	PID_ARF_3PATHWAY	0.7129	0.0736
Module 1490	MARTINELLI_IMMATURE_NEUTROPHIL_UP	0.9664	0.0736
Module 1491	GOBP_RESPONSE_TO_MERCURY_ION	0.6141	0.0736
Module 1492	GOBP_POSITIVE_REGULATION_OF_INTERLEUKIN_8_PRODUCTION	0.5177	0.0737
Module 1493	HP_CELLULITIS	0.4614	0.0738
Module 1494	HP_HYPERMAGNESEMIA	0.7394	0.0738
Module 1495	GOBP_PHAGOCYTOSIS	0.4641	0.0739
Module 1496	HP_RIGHT_AORTIC_ARCH_WITH_MIRROR_IMAGE_BRANCHING	0.7738	0.074
Module 1497	WP_REGULATION_OF_ACTIN_CYTOSKELETON	0.3622	0.074
Module 1498	GSE29164_UNTREATED_VS_CD8_TCELL_TREATED_MELANOMA_DAY7_UP	0.5148	0.0741
Module 1499	MIR128_1_5P	0.6163	0.0741
Module 1500	WP_UREA_CYCLE_AND_METABOLISM_OF_AMINO_GROUPS	0.5035	0.0741
Module 1501	WP_OXIDATIVE_STRESS_RESPONSE	0.4607	0.0741
Module 1502	HP_FRAGILE_SKIN	0.525	0.0741
Module 1503	GSE2585_AIRE_KO_VS_WT_CD80_LOW_MTEC_DN	0.4268	0.0742
Module 1504	GOBP_POSITIVE_REGULATION_OF_CYSTEINE_TYPE_ENDOPEPTIDASE_ACTIVITY	0.3788	0.0742
Module 1505	GOBP_ARGININE_CATABOLIC_PROCESS	0.5154	0.0742
Module 1506	GNF2_FOS	0.851	0.0743
Module 1507	GSE13411_NAIVE_VS_IGM_MEMORY_BCELL_DN	0.5077	0.0743
Module 1508	HP_ABNORMAL_TISSUE_METABOLITE_CONCENTRATION	0.5472	0.0743
Module 1509	GOBP_NEGATIVE_REGULATION_OF_HYPOXIA_INDUCED_INTRINSIC_APOPTOTIC_SIGNALING_PATHWAY	0.768	0.0743
Module 1510	GOBP_UBIQUITIN_DEPENDENT_ENDOCYTOSIS	0.8045	0.0743
Module 1511	GOCC_INTEGRAL_COMPONENT_OF_CYTOPLASMIC_SIDE_OF_ENDOPLASMIC_RETICULUM_MEMBRANE	0.6499	0.0744
Module 1512	REACTOME_RHOQ_GTPASE_CYCLE	0.4128	0.0744
Module 1513	GSE2128_CTRL_VS_MIMETOPE_NEGATIVE_SELECTION_DP_THYMOCYTE_NOD_UP	0.3763	0.0744
Module 1514	HP_HYPERGLUTAMINEMIA	0.7274	0.0745
Module 1515	BUFFA_HYPOXIA_METAGENE	0.5553	0.0745
Module 1516	GSE32423_CTRL_VS_IL7_IL4_MEMORY_CD8_TCELL_DN	0.4413	0.0745
Module 1517	GOMF_POTASSIUM_ION_LEAK_CHANNEL_ACTIVITY	0.6197	0.0745
Module 1518	GOBP_SPHINGOLIPID_BIOSYNTHETIC_PROCESS	0.3489	0.0745
Module 1519	REACTOME_RHO_GTPASES_ACTIVATE_IQGAPS	0.576	0.0746
Module 1520	CHR16Q24	0.5104	0.0746
Module 1521	GOBP_REGULATION_OF_CYSTEINE_TYPE_ENDOPEPTIDASE_ACTIVITY	0.3747	0.0746
Module 1522	GOBP_LYSOSOMAL_PROTEIN_CATABOLIC_PROCESS	0.5759	0.0747
Module 1523	GOBP_MATING_BEHAVIOR	0.4855	0.0747
Module 1524	GOBP_POSITIVE_REGULATION_OF_CELL_ADHESION_MEDIATED_BY_INTEGRIN	0.4939	0.0747
Module 1525	GSE9509_LPS_VS_LPS_AND_IL10_STIM_IL10_KO_MACROPHAGE_30MIN_UP	0.362	0.0747
Module 1526	LAMB_CCND1_TARGETS	0.6217	0.0748
Module 1527	HP_ACNE_INVERSA	0.6943	0.0748
Module 1528	REACTOME_ANTIMICROBIAL_PEPTIDES	0.4779	0.0748
Module 1529	HP_NEONATAL_ASPHYXIA	0.5844	0.0748
Module 1530	REACTOME_CELL_EXTRACELLULAR_MATRIX_INTERACTIONS	0.5924	0.0749
Module 1531	GOMF_ALANINE_TRANSMEMBRANE_TRANSPORTER_ACTIVITY	0.6651	0.0749
Module 1532	GOBP_REGULATION_OF_CARBOHYDRATE_CATABOLIC_PROCESS	0.4539	0.0749
Module 1533	GOMF_GLYCOLIPID_BINDING	0.4935	0.0749
Module 1534	GOBP_NEGATIVE_REGULATION_OF_INTERFERON_GAMMA_PRODUCTION	0.4188	0.0749
Module 1535	GOBP_NEGATIVE_REGULATION_OF_CALCIUM_ION_TRANSPORT_INTO_CYTOSOL	0.4816	0.0749
Module 1536	REACTOME_INTESTINAL_ABSORPTION	0.7872	0.0749
Module 1537	KANNAN_TP53_TARGETS_UP	0.4819	0.075
Module 1538	GOBP_REGULATION_OF_ACTIN_NUCLEATION	0.5173	0.075
Module 1539	DAVICIONI_MOLECULAR_ARMS_VS_ERMS_DN	0.4336	0.075
Module 1540	WP_PI3KAKTMTOR_VITD3_SIGNALING	0.5307	0.0751
Module 1541	FAELT_B_CLL_WITH_VH3_21_UP	0.6337	0.0752
Module 1542	GSE41176_WT_VS_TAK1_KO_ANTI_IGM_STIM_BCELL_24H_UP	0.484	0.0752
Module 1543	GOBP_REACTIVE_OXYGEN_SPECIES_BIOSYNTHETIC_PROCESS	0.3877	0.0752
Module 1544	GOBP_POSITIVE_REGULATION_OF_CELL_KILLING	0.4929	0.0753
Module 1545	GOBP_NEGATIVE_REGULATION_OF_LEUKOCYTE_PROLIFERATION	0.4146	0.0753
Module 1546	GOMF_SPHINGOMYELIN_PHOSPHODIESTERASE_ACTIVITY	0.7151	0.0754
Module 1547	GSE22103_UNSTIM_VS_GMCSF_AND_IFNG_STIM_NEUTROPHIL_DN	0.4604	0.0754
Module 1548	GSE43955_1H_VS_60H_ACT_CD4_TCELL_UP	0.439	0.0754
Module 1549	HOXB7_TARGET_GENES	0.519	0.0754
Module 1550	GOBP_REGULATION_OF_ANTIGEN_PROCESSING_AND_PRESENTATION_OF_PEPTIDE_OR_POLYSACCHARIDE_ANTIGEN_VIA_MHC_CLASS_II	0.7586	0.0754
Module 1551	REACTOME_VLDL_ASSEMBLY	0.7722	0.0754
Module 1552	HP_SEROSITIS	0.3947	0.0755
Module 1553	GOUYER_TUMOR_INVASIVENESS	0.5687	0.0756
Module 1554	INGRAM_SHH_TARGETS_DN	0.4415	0.0756
Module 1555	GOBP_MESANGIAL_CELL_DIFFERENTIATION	0.6943	0.0757
Module 1556	HOSHIDA_LIVER_CANCER_SUBCLASS_S3	0.3516	0.0758
Module 1557	GSE44732_UNSTIM_VS_IL27_STIM_IMATURE_DC_DN	0.4497	0.0759
Module 1558	GOBP_REGULATION_OF_PROTEIN_LOCALIZATION_TO_CELL_PERIPHERY	0.4041	0.0759
Module 1559	VALK_AML_WITH_CEBPA	0.4504	0.0759
Module 1560	GOBP_RESPIRATORY_BURST	0.5982	0.0761
Module 1561	HP_ERYTHEMA_NODOSUM	0.6954	0.0761
Module 1562	HP_PURPURA	0.477	0.0762
Module 1563	WEINMANN_ADAPTATION_TO_HYPOXIA_UP	0.4615	0.0763
Module 1564	CHYLA_CBFA2T3_TARGETS_UP	0.3405	0.0763
Module 1565	MODULE_116	0.635	0.0764
Module 1566	HUANG_GATA2_TARGETS_UP	0.4944	0.0764
Module 1567	PID_PTP1B_PATHWAY	0.4314	0.0764
Module 1568	HP_DYSPHASIA	0.414	0.0764
Module 1569	GOBP_DETOXIFICATION	0.3467	0.0764
Module 1570	MAGRANGEAS_MULTIPLE_MYELOMA_IGG_VS_IGA_UP	0.5621	0.0765
Module 1571	FRIDMAN_SENESCENCE_UP	0.4641	0.0765
Module 1572	REACTOME_DOPAMINE_CLEARANCE_FROM_THE_SYNAPTIC_CLEFT	0.8031	0.0765
Module 1573	GOBP_INFLAMMATORY_RESPONSE_TO_ANTIGENIC_STIMULUS	0.4073	0.0765
Module 1574	GNF2_S100A4	0.8463	0.0766
Module 1575	GOCC_PODOSOME	0.4909	0.0766
Module 1576	DASU_IL6_SIGNALING_UP	0.4517	0.0766
Module 1577	VERRECCHIA_RESPONSE_TO_TGFB1_C5	0.499	0.0767
Module 1578	TRAVAGLINI_LUNG_NONCLASSICAL_MONOCYTE_CELL	0.7511	0.0768
Module 1579	HP_CHERRY_RED_SPOT_OF_THE_MACULA	0.8029	0.0768
Module 1580	WP_GLUTATHIONE_METABOLISM	0.5049	0.0768
Module 1581	BERENJENO_TRANSFORMED_BY_RHOA_DN	0.3561	0.0768
Module 1582	GSE40666_WT_VS_STAT1_KO_CD8_TCELL_DN	0.3894	0.0769
Module 1583	GALE_APL_WITH_FLT3_MUTATED_DN	0.7782	0.077
Module 1584	PID_TXA2PATHWAY	0.4563	0.077
Module 1585	KEGG_GLYCOSPHINGOLIPID_BIOSYNTHESIS_GANGLIO_SERIES	0.5608	0.0771
Module 1586	LIU_CDX2_TARGETS_UP	0.4857	0.0771
Module 1587	HP_RAPIDLY_PROGRESSIVE	0.4818	0.0772
Module 1588	GSE360_CTRL_VS_M_TUBERCULOSIS_MAC_UP	0.4154	0.0772
Module 1589	GOBP_POSITIVE_REGULATION_OF_INTERLEUKIN_13_PRODUCTION	0.5364	0.0772
Module 1590	GOBP_RESPONSE_TO_CADMIUM_ION	0.4325	0.0772
Module 1591	MIR4520_5P	0.797	0.0775
Module 1592	GSE26030_TH1_VS_TH17_RESTIMULATED_DAY15_POST_POLARIZATION_DN	0.5316	0.0776
Module 1593	GOBP_DETECTION_OF_EXTERNAL_BIOTIC_STIMULUS	0.6236	0.0776
Module 1594	HP_GASTROINTESTINAL_OBSTRUCTION	0.3974	0.0776
Module 1595	GOBP_CELLULAR_RESPONSE_TO_TEMPERATURE_STIMULUS	0.5958	0.0776
Module 1596	DELASERNA_MYOD_TARGETS_UP	0.4142	0.0776
Module 1597	GSE22886_NAIVE_BCELL_VS_DC_DN	0.6473	0.0777
Module 1598	GSE46242_CTRL_VS_EGR2_DELETED_ANERGIC_TH1_CD4_TCELL_UP	0.4258	0.0777
Module 1599	MODULE_40	0.4144	0.0777
Module 1600	JOSEPH_RESPONSE_TO_SODIUM_BUTYRATE_UP	0.611	0.0778
Module 1601	KEGG_PPAR_SIGNALING_PATHWAY	0.4299	0.0778
Module 1602	GOBP_MACROPHAGE_CHEMOTAXIS	0.4475	0.078
Module 1603	HARALAMBIEVA_PBMC_FLUARIX_AGE_50_74YO_CORR_WITH_28D_MEM_B_CELL_RESPONSE_AT_0DY_NEGATIVE	0.4865	0.0781
Module 1604	GOBP_CELLULAR_COPPER_ION_HOMEOSTASIS	0.5704	0.0781
Module 1605	REACTOME_SIGNALING_BY_NOTCH1_HD_DOMAIN_MUTANTS_IN_CANCER	0.5369	0.0781
Module 1606	GOBP_CELLULAR_RESPONSE_TO_ESTROGEN_STIMULUS	0.5313	0.0781
Module 1607	HP_ABNORMAL_URINE_CARBOHYDRATE_LEVEL	0.5405	0.0782
Module 1608	BIOCARTA_ALTERNATIVE_PATHWAY	0.6499	0.0782
Module 1609	MODULE_33	0.3907	0.0782
Module 1610	GSE34156_UNTREATED_VS_24H_NOD2_LIGAND_TREATED_MONOCYTE_DN	0.6658	0.0783
Module 1611	GOBP_INTESTINAL_HEXOSE_ABSORPTION	0.7541	0.0783
Module 1612	WEST_ADRENOCORTICAL_CARCINOMA_VS_ADENOMA_DN	0.5054	0.0783
Module 1613	REACTOME_MHC_CLASS_II_ANTIGEN_PRESENTATION	0.4746	0.0784
Module 1614	GOBP_REGULATION_OF_T_CELL_MEDIATED_IMMUNITY	0.4814	0.0784
Module 1615	GSE26030_UNSTIM_VS_RESTIM_TH1_DAY5_POST_POLARIZATION_DN	0.4465	0.0784
Module 1616	GSE6674_UNSTIM_VS_CPG_STIM_BCELL_UP	0.4204	0.0786
Module 1617	HP_MICROCYTIC_ANEMIA	0.479	0.0786
Module 1618	CAHOY_ASTROGLIAL	0.3964	0.0786
Module 1619	WILENSKY_RESPONSE_TO_DARAPLADIB	0.7539	0.0787
Module 1620	GOBP_APOPTOTIC_CELL_CLEARANCE	0.5049	0.0787
Module 1621	GSE3039_NKT_CELL_VS_B1_BCELL_UP	0.405	0.0787
Module 1622	GOBP_CARBOHYDRATE_DERIVATIVE_TRANSPORT	0.4471	0.0787
Module 1623	GOBP_POSITIVE_REGULATION_BY_SYMBIONT_OF_ENTRY_INTO_HOST	0.7229	0.0788
Module 1624	GSE2405_S_AUREUS_VS_A_PHAGOCYTOPHILUM_NEUTROPHIL_UP	0.3926	0.0788
Module 1625	PID_IL8_CXCR1_PATHWAY	0.5572	0.0789
Module 1626	GOBP_PYRIMIDINE_NUCLEOTIDE_CATABOLIC_PROCESS	0.5688	0.0791
Module 1627	GSE3982_BCELL_VS_CENT_MEMORY_CD4_TCELL_UP	0.4437	0.0791
Module 1628	GOBP_LEUKOCYTE_CHEMOTAXIS	0.383	0.0791
Module 1629	GOBP_POSITIVE_REGULATION_OF_LIPID_TRANSPORT	0.3653	0.0791
Module 1630	GSE37533_UNTREATED_VS_PIOGLIZATONE_TREATED_CD4_TCELL_PPARG1_AND_FOXP3_TRASDUCED_UP	0.3845	0.0791
Module 1631	GOBP_POSITIVE_REGULATION_OF_EXTRINSIC_APOPTOTIC_SIGNALING_PATHWAY	0.4917	0.0792
Module 1632	GOBP_ADHESION_OF_SYMBIONT_TO_HOST	0.579	0.0792
Module 1633	GOBP_REGULATION_OF_PROTEIN_POLYMERIZATION	0.3585	0.0792
Module 1634	GOBP_REGULATION_OF_GLUCOCORTICOID_METABOLIC_PROCESS	0.5913	0.0793
Module 1635	GSE7509_DC_VS_MONOCYTE_UP	0.4386	0.0794
Module 1636	LEE_LIVER_CANCER_MYC_E2F1_UP	0.4543	0.0795
Module 1637	GOBP_MUSCULAR_SEPTUM_MORPHOGENESIS	0.7069	0.0796
Module 1638	HP_UPPER_AIRWAY_OBSTRUCTION	0.5233	0.0796
Module 1639	GOBP_RESPIRATORY_BURST_INVOLVED_IN_DEFENSE_RESPONSE	0.622	0.0797
Module 1640	ABE_VEGFA_TARGETS_2HR	0.4479	0.0797
Module 1641	GOBP_POSITIVE_REGULATION_OF_LEUKOCYTE_MIGRATION	0.3769	0.0798
Module 1642	GSE13887_HEALTHY_VS_LUPUS_RESTING_CD4_TCELL_UP	0.3773	0.0798
Module 1643	GOBP_RESPONSE_TO_METHYLMERCURY	0.6707	0.0799
Module 1644	GSE360_T_GONDII_VS_B_MALAYI_HIGH_DOSE_DC_DN	0.4397	0.08
Module 1645	HP_PULMONARY_FIBROSIS	0.3626	0.08
Module 1646	MODULE_350	0.5942	0.0801
Module 1647	GSE17721_0.5H_VS_8H_CPG_BMDC_UP	0.4885	0.0801
Module 1648	GOCC_LATE_ENDOSOME	0.4152	0.0802
Module 1649	GSE7509_DC_VS_MONOCYTE_DN	0.4292	0.0802
Module 1650	DARWICHE_SKIN_TUMOR_PROMOTER_UP	0.3331	0.0802
Module 1651	GOCC_CLATHRIN_VESICLE_COAT	0.5002	0.0803
Module 1652	WP_ALANINE_AND_ASPARTATE_METABOLISM	0.6098	0.0803
Module 1653	KANNAN_BLOOD_2012_2013_TIV_AGE_65PLS_REVACCINATED_IN_6_9_MO_VS_REVACCINATED_IN_12_13_MOS_DN	0.4951	0.0804
Module 1654	GSE16697_CD4_TCELL_VS_TFH_CD4_TCELL_UP	0.462	0.0805
Module 1655	YAGI_AML_RELAPSE_PROGNOSIS	0.5458	0.0806
Module 1656	TSUDA_ALVEOLAR_SOFT_PART_SARCOMA	0.6673	0.0806
Module 1657	HP_LOW_ALKALINE_PHOSPHATASE	0.6521	0.0806
Module 1658	GOBP_REGULATION_OF_SODIUM_PROTON_ANTIPORTER_ACTIVITY	0.7574	0.0808
Module 1659	GOMF_UBIQUITIN_SPECIFIC_PROTEASE_BINDING	0.61	0.0809
Module 1660	GOBP_ACTIN_FILAMENT_ORGANIZATION	0.3415	0.0809
Module 1661	REACTOME_CLATHRIN_MEDIATED_ENDOCYTOSIS	0.3594	0.081
Module 1662	GOBP_PRODUCTION_OF_MOLECULAR_MEDIATOR_INVOLVED_IN_INFLAMMATORY_RESPONSE	0.4624	0.0811
Module 1663	GSE9650_NAIVE_VS_EFF_CD8_TCELL_DN	0.4816	0.0811
Module 1664	GOBP_POSITIVE_REGULATION_OF_MICROTUBULE_POLYMERIZATION_OR_DEPOLYMERIZATION	0.4454	0.0811
Module 1665	PASINI_SUZ12_TARGETS_DN	0.3426	0.0811
Module 1666	TRAVAGLINI_LUNG_CLASSICAL_MONOCYTE_CELL	0.806	0.0812
Module 1667	GSE15330_MEGAKARYOCYTE_ERYTHROID_PROGENITOR_VS_PRO_BCELL_UP	0.3806	0.0812
Module 1668	GOBP_REGULATION_OF_MACROPHAGE_PROLIFERATION	0.6382	0.0813
Module 1669	SWEET_KRAS_ONCOGENIC_SIGNATURE	0.4897	0.0813
Module 1670	AIZARANI_LIVER_C31_KUPFFER_CELLS_5	0.5077	0.0814
Module 1671	GSE3982_CENT_MEMORY_CD4_TCELL_VS_NKCELL_DN	0.455	0.0814
Module 1672	GOBP_REGULATION_OF_LIPID_LOCALIZATION	0.3631	0.0814
Module 1673	KEGG_OTHER_GLYCAN_DEGRADATION	0.7146	0.0816
Module 1674	HP_PITUITARY_PROLACTIN_CELL_ADENOMA	0.6688	0.0816
Module 1675	GOBP_POSITIVE_REGULATION_OF_NAD_P_H_OXIDASE_ACTIVITY	0.6228	0.0817
Module 1676	LEE_LIVER_CANCER_ACOX1_UP	0.4266	0.0817
Module 1677	TARTE_PLASMA_CELL_VS_PLASMABLAST_UP	0.3869	0.0817
Module 1678	DACOSTA_UV_RESPONSE_VIA_ERCC3_UP	0.5243	0.0818
Module 1679	REACTOME_ADVANCED_GLYCOSYLATION_ENDPRODUCT_RECEPTOR_SIGNALING	0.6224	0.0818
Module 1680	GSE2770_TGFB_AND_IL4_VS_IL12_TREATED_ACT_CD4_TCELL_48H_UP	0.4661	0.0819
Module 1681	MAINA_VHL_TARGETS_UP	0.6269	0.0819
Module 1682	GOBP_T_CELL_ACTIVATION_INVOLVED_IN_IMMUNE_RESPONSE	0.3582	0.0819
Module 1683	GOCC_ACTOMYOSIN	0.4624	0.0821
Module 1684	KIM_GLIS2_TARGETS_UP	0.4589	0.0822
Module 1685	GOBP_BEHAVIORAL_RESPONSE_TO_PAIN	0.4848	0.0823
Module 1686	GNF2_ICAM3	0.7603	0.0824
Module 1687	GOBP_SPINAL_CORD_ASSOCIATION_NEURON_DIFFERENTIATION	0.6219	0.0824
Module 1688	GOBP_MODIFICATION_OF_POSTSYNAPTIC_STRUCTURE	0.6015	0.0824
Module 1689	SCHUHMACHER_MYC_TARGETS_DN	0.8103	0.0825
Module 1690	GOCC_RUFFLE	0.3693	0.0825
Module 1691	GOMF_HYDROLASE_ACTIVITY_ACTING_ON_GLYCOSYL_BONDS	0.3993	0.0827
Module 1692	GSE3982_MAC_VS_BASOPHIL_UP	0.3905	0.0827
Module 1693	GSE6259_FLT3L_INDUCED_33D1_POS_DC_VS_CD8_TCELL_UP	0.3731	0.083
Module 1694	JIANG_TIP30_TARGETS_DN	0.6268	0.0831
Module 1695	MODULE_20	0.5371	0.0831
Module 1696	GOBP_ONE_CARBON_COMPOUND_TRANSPORT	0.576	0.0831
Module 1697	ZHONG_SECRETOME_OF_LUNG_CANCER_AND_FIBROBLAST	0.4949	0.0833
Module 1698	GOMF_CELL_CELL_ADHESION_MEDIATOR_ACTIVITY	0.484	0.0833
Module 1699	GOBP_SULFATION	0.5398	0.0833
Module 1700	GSE34006_WT_VS_A2AR_KO_TREG_UP	0.4283	0.0834
Module 1701	GOBP_REGULATION_OF_LEUKOCYTE_MEDIATED_CYTOTOXICITY	0.4614	0.0834
Module 1702	BRUNO_HEMATOPOIESIS	0.4402	0.0834
Module 1703	AKT_UP_MTOR_DN.V1_UP	0.3921	0.0834
Module 1704	REACTOME_INSERTION_OF_TAIL_ANCHORED_PROTEINS_INTO_THE_ENDOPLASMIC_RETICULUM_MEMBRANE	0.6358	0.0835
Module 1705	AIZARANI_LIVER_C23_KUPFFER_CELLS_3	0.7702	0.0836
Module 1706	GOBP_PODOSOME_ASSEMBLY	0.5557	0.0836
Module 1707	GSE15330_LYMPHOID_MULTIPOTENT_VS_GRANULOCYTE_MONOCYTE_PROGENITOR_IKAROS_KO_DN	0.408	0.0836
Module 1708	CREIGHTON_AKT1_SIGNALING_VIA_MTOR_UP	0.6653	0.0837
Module 1709	GOBP_EXTRACELLULAR_VESICLE_BIOGENESIS	0.531	0.0837
Module 1710	KLEIN_TARGETS_OF_BCR_ABL1_FUSION	0.4829	0.0838
Module 1711	GOBP_REGULATION_OF_KILLING_OF_CELLS_OF_ANOTHER_ORGANISM	0.6714	0.0839
Module 1712	PID_RAC1_PATHWAY	0.4966	0.0839
Module 1713	DESCARTES_FETAL_SPLEEN_MYELOID_CELLS	0.5358	0.0841
Module 1714	GOBP_REGULATION_OF_PROTEIN_MATURATION	0.3938	0.0841
Module 1715	LEI_MYB_TARGETS	0.3764	0.0843
Module 1716	WP_SELENIUM_MICRONUTRIENT_NETWORK	0.3811	0.0843
Module 1717	LI_PBMC_MENACTRA_AGE_18_45YO_CORRELATED_WITH_ANTI_POLYSACCHARIDE_ANTIBODY_3DY_POSITIVE	0.6717	0.0844
Module 1718	GOBP_NUCLEAR_MEMBRANE_REASSEMBLY	0.6211	0.0844
Module 1719	MCLACHLAN_DENTAL_CARIES_UP	0.4954	0.0844
Module 1720	GSE15930_STIM_VS_STIM_AND_TRICHOSTATINA_48H_CD8_T_CELL_UP	0.408	0.0844
Module 1721	HP_DYSGRAPHIA	0.4061	0.0844
Module 1722	GSE42021_CD24HI_TREG_VS_CD24HI_TCONV_THYMUS_UP	0.5591	0.0845
Module 1723	GOBP_NEGATIVE_REGULATION_OF_AUTOPHAGY_OF_MITOCHONDRION	0.7539	0.0845
Module 1724	HP_PERIORBITAL_EDEMA	0.4062	0.0845
Module 1725	HP_TISSUE_ISCHEMIA	0.3583	0.0845
Module 1726	HELLER_HDAC_TARGETS_SILENCED_BY_METHYLATION_UP	0.3186	0.0846
Module 1727	GSE24634_TREG_VS_TCONV_POST_DAY7_IL4_CONVERSION_DN	0.5256	0.0847
Module 1728	GSE45365_NK_CELL_VS_CD8A_DC_UP	0.4151	0.0848
Module 1729	BYSTROEM_CORRELATED_WITH_IL5_UP	0.4876	0.0849
Module 1730	GOBP_CHEMOKINE_PRODUCTION	0.4565	0.085
Module 1731	GOBP_HEPATOCYTE_GROWTH_FACTOR_RECEPTOR_SIGNALING_PATHWAY	0.5255	0.085
Module 1732	MUELLER_COMMON_TARGETS_OF_AML_FUSIONS_UP	0.6785	0.0851
Module 1733	GSE4984_UNTREATED_VS_GALECTIN1_TREATED_DC_UP	0.5882	0.0852
Module 1734	REACTOME_NOTCH4_ACTIVATION_AND_TRANSMISSION_OF_SIGNAL_TO_THE_NUCLEUS	0.6742	0.0852
Module 1735	GOBP_TRYPTOPHAN_TRANSPORT	0.7081	0.0852
Module 1736	GOBP_REGULATION_OF_ATP_METABOLIC_PROCESS	0.427	0.0853
Module 1737	REACTOME_PRE_NOTCH_PROCESSING_IN_GOLGI	0.5902	0.0854
Module 1738	GOMF_CALMODULIN_DEPENDENT_PROTEIN_KINASE_ACTIVITY	0.4998	0.0854
Module 1739	HAY_BONE_MARROW_NEUTROPHIL	0.7716	0.0855
Module 1740	GSE7831_1H_VS_4H_INFLUENZA_STIM_PDC_UP	0.4308	0.0855
Module 1741	REACTOME_LINOLEIC_ACID_LA_METABOLISM	0.7256	0.0856
Module 1742	HUPER_BREAST_BASAL_VS_LUMINAL_DN	0.42	0.0856
Module 1743	GOMF_ACTIN_BINDING	0.364	0.0856
Module 1744	GSE24142_EARLY_THYMIC_PROGENITOR_VS_DN3_THYMOCYTE_ADULT_UP	0.3736	0.0857
Module 1745	GOMF_SULFURIC_ESTER_HYDROLASE_ACTIVITY	0.6079	0.0859
Module 1746	PETRETTO_BLOOD_PRESSURE_UP	0.5391	0.0859
Module 1747	ROSS_AML_WITH_PML_RARA_FUSION	0.4019	0.0859
Module 1748	GOBP_CELLULAR_RESPONSE_TO_EPINEPHRINE_STIMULUS	0.5809	0.086
Module 1749	GSE5099_UNSTIM_VS_MCSF_TREATED_MONOCYTE_DAY7_DN	0.4355	0.086
Module 1750	HP_THORACOLUMBAR_KYPHOSIS	0.4953	0.0861
Module 1751	GOBP_MAST_CELL_ACTIVATION	0.4278	0.0862
Module 1752	GSE339_CD8POS_VS_CD4CD8DN_DC_IN_CULTURE_UP	0.444	0.0863
Module 1753	REACTOME_NEUROTRANSMITTER_CLEARANCE	0.6182	0.0863
Module 1754	PID_IL8_CXCR2_PATHWAY	0.5821	0.0864
Module 1755	GOBP_DENDRITIC_CELL_DIFFERENTIATION	0.5183	0.0865
Module 1756	MIKKELSEN_MCV6_LCP_WITH_H3K4ME3	0.4219	0.0865
Module 1757	SRF_Q5_01	0.3405	0.0865
Module 1758	GOBP_NEGATIVE_REGULATION_OF_PROTEOLYSIS	0.2976	0.0867
Module 1759	GSE15330_HSC_VS_MEGAKARYOCYTE_ERYTHROID_PROGENITOR_IKAROS_KO_UP	0.402	0.0868
Module 1760	GOCC_LATE_ENDOSOME_MEMBRANE	0.4401	0.087
Module 1761	GOBP_CELL_CHEMOTAXIS	0.3545	0.087
Module 1762	DELACROIX_RAR_TARGETS_DN	0.5042	0.0872
Module 1763	HP_STROKE	0.381	0.0872
Module 1764	GOBP_CELLULAR_EXTRAVASATION	0.4045	0.0874
Module 1765	GOMF_PHOSPHOFRUCTOKINASE_ACTIVITY	0.6977	0.0875
Module 1766	GOBP_AMINO_ACID_IMPORT_ACROSS_PLASMA_MEMBRANE	0.4678	0.0875
Module 1767	BIOCARTA_MHC_PATHWAY	0.7555	0.0876
Module 1768	GOBP_NEGATIVE_REGULATION_OF_INTERLEUKIN_8_PRODUCTION	0.6145	0.0876
Module 1769	SCHLOSSER_SERUM_RESPONSE_UP	0.4828	0.0876
Module 1770	GOMF_PHOSPHOTRANSFERASE_ACTIVITY_NITROGENOUS_GROUP_AS_ACCEPTOR	0.6885	0.0876
Module 1771	GOBP_DEFENSE_RESPONSE_TO_BACTERIUM	0.377	0.0878
Module 1772	HP_ANGINA_PECTORIS	0.4234	0.0878
Module 1773	GOBP_NEGATIVE_REGULATION_OF_MESENCHYMAL_CELL_PROLIFERATION	0.7048	0.0879
Module 1774	LI_AMPLIFIED_IN_LUNG_CANCER	0.4257	0.088
Module 1775	GOBP_PEPTIDYL_LYSINE_HYDROXYLATION	0.6372	0.0881
Module 1776	BROWNE_HCMV_INFECTION_18HR_DN	0.4292	0.0881
Module 1777	HP_LYMPHADENITIS	0.7471	0.0882
Module 1778	GOBP_ESTABLISHMENT_OF_LYMPHOCYTE_POLARITY	0.5629	0.0883
Module 1779	GOMF_OXIDOREDUCTASE_ACTIVITY_ACTING_ON_SINGLE_DONORS_WITH_INCORPORATION_OF_MOLECULAR_OXYGEN	0.4764	0.0883
Module 1780	HP_LIVER_ABSCESS	0.6635	0.0884
Module 1781	GOBP_MITOTIC_CYTOKINETIC_PROCESS	0.528	0.0884
Module 1782	GOBP_REGULATION_OF_CELL_KILLING	0.4481	0.0884
Module 1783	CYCLIN_D1_UP.V1_UP	0.4361	0.0884
Module 1784	ABDULRAHMAN_KIDNEY_CANCER_VHL_DN	0.5277	0.0884
Module 1785	MENON_FETAL_KIDNEY_9_ENDOTHELIAL_CELLS	0.3999	0.0884
Module 1786	GSE17721_4_VS_24H_GARDIQUIMOD_BMDC_UP	0.3699	0.0884
Module 1787	GOBP_STEROL_IMPORT	0.6251	0.0886
Module 1788	GNF2_MYD88	0.7943	0.0887
Module 1789	GOBP_PHOSPHATIDYLCHOLINE_ACYL_CHAIN_REMODELING	0.6202	0.0887
Module 1790	HP_ABNORMAL_MACROPHAGE_MORPHOLOGY	0.6066	0.0887
Module 1791	GSE9037_CTRL_VS_LPS_4H_STIM_IRAK4_KO_BMDM_UP	0.4145	0.0887
Module 1792	GOCC_STRIATED_MUSCLE_THIN_FILAMENT	0.4928	0.0887
Module 1793	GNF2_CEBPA	0.4979	0.0887
Module 1794	GSE24634_IL4_VS_CTRL_TREATED_NAIVE_CD4_TCELL_DAY10_DN	0.5582	0.0891
Module 1795	GOBP_GENERATION_OF_PRECURSOR_METABOLITES_AND_ENERGY	0.3782	0.0891
Module 1796	GOBP_MACROPHAGE_MIGRATION	0.4035	0.0891
Module 1797	GSE29618_BCELL_VS_MDC_DN	0.6884	0.0892
Module 1798	GOCC_MHC_CLASS_I_PROTEIN_COMPLEX	0.8082	0.0892
Module 1799	GSE9988_ANTI_TREM1_VS_ANTI_TREM1_AND_LPS_MONOCYTE_UP	0.5642	0.0894
Module 1800	BUSSLINGER_GASTRIC_REG3A_POSITIVE_CELLS	0.4682	0.0894
Module 1801	MODULE_27	0.3604	0.0894
Module 1802	GOMF_CARDIOLIPIN_BINDING	0.5928	0.0895
Module 1803	HP_ABNORMAL_VASCULAR_PHYSIOLOGY	0.3431	0.0895
Module 1804	GOBP_CYTOKINE_PRODUCTION_INVOLVED_IN_INFLAMMATORY_RESPONSE	0.4749	0.0896
Module 1805	GOBP_DOPAMINE_METABOLIC_PROCESS	0.4064	0.0897
Module 1806	GOBP_POSITIVE_REGULATION_OF_TUMOR_NECROSIS_FACTOR_SUPERFAMILY_CYTOKINE_PRODUCTION	0.4792	0.0898
Module 1807	REACTOME_ALTERNATIVE_COMPLEMENT_ACTIVATION	0.7625	0.0898
Module 1808	GOBP_POSITIVE_REGULATION_OF_CELL_ADHESION	0.3222	0.0898
Module 1809	NIKOLSKY_BREAST_CANCER_16P13_AMPLICON	0.5667	0.0899
Module 1810	GSE2770_IL4_ACT_VS_ACT_CD4_TCELL_6H_UP	0.4674	0.0899
Module 1811	HP_ABNORMAL_CIRCULATING_CERULOPLASMIN_CONCENTRATION	0.7166	0.0899
Module 1812	JAZAG_TGFB1_SIGNALING_VIA_SMAD4_UP	0.4319	0.0899
Module 1813	GOBP_POSITIVE_REGULATION_OF_MONONUCLEAR_CELL_MIGRATION	0.4141	0.0899
Module 1814	GSE22886_NAIVE_BCELL_VS_BM_PLASMA_CELL_DN	0.5035	0.0902
Module 1815	GOMF_PYROPHOSPHATE_HYDROLYSIS_DRIVEN_PROTON_TRANSMEMBRANE_TRANSPORTER_ACTIVITY	0.5716	0.0903
Module 1816	GOBP_MEMBRANE_PROTEIN_PROTEOLYSIS	0.4498	0.0904
Module 1817	GOCC_HEMOGLOBIN_COMPLEX	0.7676	0.0905
Module 1818	GSE27859_MACROPHAGE_VS_CD11C_INT_F480_HI_MACROPHAGE_DN	0.4948	0.0906
Module 1819	GOBP_NEGATIVE_REGULATION_OF_CYTOKINE_PRODUCTION_INVOLVED_IN_IMMUNE_RESPONSE	0.5515	0.0906
Module 1820	REACTOME_GLYCOGEN_BREAKDOWN_GLYCOGENOLYSIS	0.534	0.0906
Module 1821	GOBP_POSITIVE_REGULATION_OF_SYNAPTIC_VESICLE_ENDOCYTOSIS	0.622	0.0906
Module 1822	GOBP_POSITIVE_REGULATION_OF_SODIUM_ION_TRANSPORT	0.5041	0.0906
Module 1823	CAIRO_PML_TARGETS_BOUND_BY_MYC_DN	0.6274	0.0907
Module 1824	TSAI_DNAJB4_TARGETS_DN	0.7503	0.0907
Module 1825	GOBP_INTERLEUKIN_13_PRODUCTION	0.4862	0.0908
Module 1826	GOBP_REGULATION_OF_LEUKOCYTE_MEDIATED_IMMUNITY	0.4054	0.0909
Module 1827	HP_OCULOMOTOR_NERVE_PALSY	0.5407	0.091
Module 1828	GSE36826_WT_VS_IL1R_KO_SKIN_UP	0.4017	0.0911
Module 1829	HP_SCARRING_ALOPECIA_OF_SCALP	0.5248	0.0911
Module 1830	GOBP_POSITIVE_REGULATION_OF_LEUKOCYTE_ADHESION_TO_VASCULAR_ENDOTHELIAL_CELL	0.4831	0.0911
Module 1831	MIR615_5P	0.5152	0.0912
Module 1832	GSE34006_UNTREATED_VS_A2AR_AGONIST_TREATED_TREG_DN	0.4355	0.0913
Module 1833	SA_B_CELL_RECEPTOR_COMPLEXES	0.5329	0.0913
Module 1834	REACTOME_EPHRIN_SIGNALING	0.4838	0.0913
Module 1835	QIU_PBMC_HEPTATITIS_B_SURFACE_ANTIGEN_AGE_UNDER50_NON_RESPONDERS_VS_RESPONDERS_28DY_DN	0.6295	0.0914
Module 1836	WP_INTEGRINMEDIATED_CELL_ADHESION	0.4082	0.0914
Module 1837	GOBP_TRANSITION_METAL_ION_TRANSPORT	0.3823	0.0914
Module 1838	GSE8621_UNSTIM_VS_LPS_STIM_MACROPHAGE_UP	0.3776	0.0915
Module 1839	SCHLOSSER_SERUM_RESPONSE_AUGMENTED_BY_MYC	0.5493	0.0916
Module 1840	GOBP_POSITIVE_REGULATION_OF_PLASMINOGEN_ACTIVATION	0.6957	0.0916
Module 1841	HP_PARTIAL_ALBINISM	0.6426	0.0916
Module 1842	GOCC_INTRINSIC_COMPONENT_OF_THE_CYTOPLASMIC_SIDE_OF_THE_PLASMA_MEMBRANE	0.633	0.0916
Module 1843	GOMF_IMMUNE_RECEPTOR_ACTIVITY	0.3883	0.0916
Module 1844	FULLER_PBMC_F_TULARENSIS_VACCINE_LVS_AGE_22_54YO_192HR_UP	0.5249	0.0917
Module 1845	PARK_TRETINOIN_RESPONSE_AND_RARA_PLZF_FUSION	0.6114	0.0918
Module 1846	GOBP_GLYCOLYTIC_PROCESS_THROUGH_FRUCTOSE_6_PHOSPHATE	0.6379	0.0918
Module 1847	HP_DECREASED_CIRCULATING_COPPER_CONCENTRATION	0.6885	0.0919
Module 1848	HP_URTICARIA	0.4449	0.092
Module 1849	GOBP_LYMPHOCYTE_MIGRATION	0.378	0.092
Module 1850	SMID_BREAST_CANCER_ERBB2_UP	0.3963	0.092
Module 1851	REACTOME_INTEGRIN_SIGNALING	0.4668	0.0921
Module 1852	GOBP_ALCOHOL_BIOSYNTHETIC_PROCESS	0.3475	0.0921
Module 1853	HUMMERICH_BENIGN_SKIN_TUMOR_UP	0.5143	0.0922
Module 1854	KEGG_ALZHEIMERS_DISEASE	0.4329	0.0922
Module 1855	REACTOME_RAC2_GTPASE_CYCLE	0.394	0.0923
Module 1856	GOBP_RESPONSE_TO_TOXIC_SUBSTANCE	0.3138	0.0923
Module 1857	FRANCO_BLOOD_SANOFI_PASTEUR_SA_INACTIVATED_INFLUENZA_VACCINE_CORRELATED_WITH_ANTIBODY_RESPONSE_AGE_18_40YO_0DY_NEGATIVE	0.6024	0.0924
Module 1858	RPS14_DN.V1_UP	0.4799	0.0925
Module 1859	HP_ERYTHEMATOUS_PAPULE	0.7064	0.0925
Module 1860	HP_INTRAALVEOLAR_PHOSPHOLIPID_ACCUMULATION	0.6838	0.0926
Module 1861	IZADPANAH_STEM_CELL_ADIPOSE_VS_BONE_UP	0.3621	0.0926
Module 1862	GOBP_NEGATIVE_REGULATION_OF_RESPIRATORY_BURST_INVOLVED_IN_INFLAMMATORY_RESPONSE	0.7679	0.0927
Module 1863	MIR4781_5P	0.6658	0.0927
Module 1864	GOBP_REGULATION_OF_CARDIAC_MUSCLE_CONTRACTION_BY_CALCIUM_ION_SIGNALING	0.4226	0.0927
Module 1865	REACTOME_SEMA4D_MEDIATED_INHIBITION_OF_CELL_ATTACHMENT_AND_MIGRATION	0.6497	0.0928
Module 1866	GOMF_PEPTIDASE_ACTIVATOR_ACTIVITY	0.439	0.0929
Module 1867	GOBP_POSITIVE_REGULATION_OF_IMMUNE_EFFECTOR_PROCESS	0.385	0.0929
Module 1868	GOBP_REGULATION_OF_STEROL_TRANSPORT	0.4187	0.0929
Module 1869	QI_PLASMACYTOMA_UP	0.4538	0.0931
Module 1870	GOBP_MYELOID_LEUKOCYTE_MIGRATION	0.3747	0.0931
Module 1871	GOCC_BORC_COMPLEX	0.7685	0.0932
Module 1872	HP_BIVENTRICULAR_HYPERTROPHY	0.6081	0.0932
Module 1873	HP_MYALGIA	0.3631	0.0932
Module 1874	MODULE_424	0.5607	0.0933
Module 1875	BOYLAN_MULTIPLE_MYELOMA_PCA1_UP	0.3915	0.0936
Module 1876	GNF2_TTN	0.5437	0.0936
Module 1877	LI_PBMC_MENOMUNE_A_C_Y_W_135_AGE_18_45YO_CORRELATED_WITH_ANTIBODY_RESPONSE_3DY_POSITIVE	0.5862	0.0937
Module 1878	MIR128_2_5P	0.6203	0.0937
Module 1879	GOBP_MEMBRANE_PROTEIN_ECTODOMAIN_PROTEOLYSIS	0.4595	0.0937
Module 1880	GSE21360_NAIVE_VS_PRIMARY_MEMORY_CD8_TCELL_DN	0.4054	0.0938
Module 1881	GSE17301_ACD3_ACD28_VS_ACD3_ACD28_AND_IFNA5_STIM_CD8_TCELL_DN	0.4685	0.0939
Module 1882	BLANCO_MELO_COVID19_SARS_COV_2_INFECTION_A594_ACE2_EXPRESSING_CELLS_DN	0.4721	0.0939
Module 1883	FAN_EMBRYONIC_CTX_MICROGLIA_3	0.6889	0.094
Module 1884	GOBP_POSITIVE_REGULATION_OF_ACTION_POTENTIAL	0.717	0.094
Module 1885	HOFMANN_MYELODYSPLASTIC_SYNDROM_RISK_UP	0.5153	0.0942
Module 1886	GSE29949_CD8_NEG_DC_SPLEEN_VS_CD8_POS_DC_SPLEEN_UP	0.3798	0.0942
Module 1887	GOBP_POSITIVE_REGULATION_OF_INTERLEUKIN_1_ALPHA_PRODUCTION	0.7134	0.0943
Module 1888	GOBP_TRANSEPITHELIAL_CHLORIDE_TRANSPORT	0.639	0.0943
Module 1889	GOBP_PLASMA_MEMBRANE_REPAIR	0.504	0.0944
Module 1890	WP_EICOSANOID_SYNTHESIS	0.4746	0.0944
Module 1891	HP_SPONTANEOUS_RECURRENT_EPISTAXIS	0.7575	0.0945
Module 1892	GOBP_FOLATE_IMPORT_ACROSS_PLASMA_MEMBRANE	0.7194	0.0945
Module 1893	LENAOUR_DENDRITIC_CELL_MATURATION_DN	0.5973	0.0946
Module 1894	HP_MACULAR_PURPURA	0.4987	0.0946
Module 1895	GSE39382_IL3_VS_IL3_IL33_TREATED_MAST_CELL_UP	0.4522	0.0946
Module 1896	HP_OPSOCLONUS	0.7591	0.0947
Module 1897	CROMER_METASTASIS_DN	0.4627	0.0947
[truncated: 9,829 more rows]

## Sheet: Table S6
Table S6. Correlation between each gene's expression calculated from 44 specimens.
[truncated: 14 more rows]

[truncated: 6 more sheets: Table S7, Table S8, Table S9, Table S10, Table S11, Table S12]
